# Supplementary material for: Every Night and Every Morn: Effect of Variation in CLOCK Gene on Depression Depends on Exposure to Early and Recent Stress
Source: Front Psychiatry. 2021 Aug 26;12:687487. doi: 10.3389/fpsyt.2021.687487 (PMC8428175; doi:10.3389/fpsyt.2021.687487)
Supplement: Supplementary Table 1 — Main effect of CLOCK SNPs in the NewMood database surviving quality control on lifetime depression (DEP). Results of logistic regression models and quality control steps are shown. While there were nominally significant SNPs, significant clumps could not be identified. [file Table_1.xlsx]

## Sheet: additive
CHR	SNP	BP	A1	TEST	NMISS	OR	SE	L95	U95	STAT	P	F_MISS	MAF	HWE
4	rs6554286:56400304:T:G	56400304	G	ADD	774	1.492	0.1239	1.171	1.903	3.23	0.001236	0.003601	0.3578	0.02839
4	rs6554280:56374952:A:G	56374952	A	ADD	774	1.484	0.1237	1.164	1.891	3.187	0.001436	0.003601	0.3566	0.0285
4	rs28448438:56416665:C:T	56416665	T	ADD	776	1.475	0.1228	1.159	1.876	3.163	0.001559	0.0012	0.3594	0.013
4	rs6832769:56298194:G:A	56298194	G	ADD	770	1.477	0.1238	1.159	1.882	3.151	0.001627	0.008403	0.3571	0.02794
4	rs1522107:56380773:A:T	56380773	A	ADD	773	1.475	0.1242	1.157	1.882	3.131	0.001743	0.004802	0.3565	0.02807
4	rs1522108:56380733:T:C	56380733	T	ADD	773	1.475	0.1242	1.157	1.882	3.131	0.001743	0.004802	0.3565	0.02807
4	rs3817444	56375981	A	ADD	777	1.472	0.1236	1.156	1.876	3.13	0.00175	0	0.3577	0.03457
4	rs473005:56288125:A:C	56288125	A	ADD	775	1.468	0.1233	1.153	1.869	3.112	0.001857	0.002401	0.358	0.01942
4	rs564762:56284631:C:T	56284631	C	ADD	775	1.468	0.1233	1.153	1.869	3.112	0.001857	0.002401	0.358	0.01942
4	rs11133379:56306111:G:A	56306111	G	ADD	776	1.467	0.1233	1.152	1.868	3.105	0.001902	0.0012	0.3582	0.02357
4	rs11733864:56321530:C:T	56321530	C	ADD	776	1.467	0.1233	1.152	1.868	3.105	0.001902	0.0012	0.3582	0.02357
4	rs12643926:56310621:C:T	56310621	C	ADD	776	1.467	0.1233	1.152	1.868	3.105	0.001902	0.0012	0.3582	0.02357
4	rs12647034:56310622:A:G	56310622	A	ADD	776	1.467	0.1233	1.152	1.868	3.105	0.001902	0.0012	0.3582	0.02357
4	rs13121235:56311947:A:G	56311947	A	ADD	776	1.467	0.1233	1.152	1.868	3.105	0.001902	0.0012	0.3582	0.02357
4	rs1522106:56307214:C:A	56307214	C	ADD	776	1.467	0.1233	1.152	1.868	3.105	0.001902	0.0012	0.3582	0.02357
4	rs2412646:56318772:T:C	56318772	T	ADD	776	1.467	0.1233	1.152	1.868	3.105	0.001902	0.0012	0.3582	0.02357
4	rs2412647:56319105:C:T	56319105	C	ADD	776	1.467	0.1233	1.152	1.868	3.105	0.001902	0.0012	0.3582	0.02357
4	rs3736544:56309992:A:G	56309992	A	ADD	776	1.467	0.1233	1.152	1.868	3.105	0.001902	0.0012	0.3582	0.02357
4	rs3736545:56310343:C:G	56310343	C	ADD	776	1.467	0.1233	1.152	1.868	3.105	0.001902	0.0012	0.3582	0.02357
4	rs3805147:56306730:C:T	56306730	C	ADD	776	1.467	0.1233	1.152	1.868	3.105	0.001902	0.0012	0.3582	0.02357
4	rs6811520:56315178:T:C	56315178	T	ADD	776	1.467	0.1233	1.152	1.868	3.105	0.001902	0.0012	0.3582	0.02357
4	rs10002541:56395011:T:C	56395011	C	ADD	776	1.467	0.1233	1.152	1.868	3.105	0.001903	0.0012	0.3582	0.02357
4	rs10005989:56405206:C:T	56405206	T	ADD	776	1.467	0.1233	1.152	1.868	3.105	0.001903	0.0012	0.3582	0.02357
4	rs11726609:56400869:T:A	56400869	A	ADD	776	1.467	0.1233	1.152	1.868	3.105	0.001903	0.0012	0.3582	0.02357
4	rs17085889:56402115:G:A	56402115	A	ADD	776	1.467	0.1233	1.152	1.868	3.105	0.001903	0.0012	0.3582	0.02357
4	rs28525309:56406236:G:C	56406236	C	ADD	776	1.467	0.1233	1.152	1.868	3.105	0.001903	0.0012	0.3582	0.02357
4	rs28582059:56408404:G:C	56408404	C	ADD	776	1.467	0.1233	1.152	1.868	3.105	0.001903	0.0012	0.3582	0.02357
4	rs28790098:56398109:C:T	56398109	T	ADD	776	1.467	0.1233	1.152	1.868	3.105	0.001903	0.0012	0.3582	0.02357
4	rs4865008:56410855:T:G	56410855	G	ADD	776	1.467	0.1233	1.152	1.868	3.105	0.001903	0.0012	0.3582	0.02357
4	rs62309727:56391793:G:A	56391793	A	ADD	776	1.467	0.1233	1.152	1.868	3.105	0.001903	0.0012	0.3582	0.02357
4	rs6812042:56396079:G:T	56396079	T	ADD	776	1.467	0.1233	1.152	1.868	3.105	0.001903	0.0012	0.3582	0.02357
4	rs6815516:56399184:A:T	56399184	T	ADD	776	1.467	0.1233	1.152	1.868	3.105	0.001903	0.0012	0.3582	0.02357
4	rs6839788:56393040:G:T	56393040	T	ADD	776	1.467	0.1233	1.152	1.868	3.105	0.001903	0.0012	0.3582	0.02357
4	rs7673908:56394819:A:G	56394819	G	ADD	776	1.467	0.1233	1.152	1.868	3.105	0.001903	0.0012	0.3582	0.02357
4	rs9998038:56397849:C:T	56397849	T	ADD	776	1.467	0.1233	1.152	1.868	3.105	0.001903	0.0012	0.3582	0.02357
4	rs9998146:56397977:C:T	56397977	T	ADD	776	1.467	0.1233	1.152	1.868	3.105	0.001903	0.0012	0.3582	0.02357
4	rs6824955:56317136:T:G	56317136	T	ADD	773	1.465	0.1233	1.151	1.866	3.1	0.001935	0.004802	0.3583	0.0192
4	rs10462035:56379178:G:A	56379178	G	ADD	777	1.466	0.1234	1.151	1.866	3.098	0.001949	0	0.3583	0.02387
4	rs11931061	56338793	G	ADD	777	1.466	0.1234	1.151	1.866	3.098	0.001949	0	0.3583	0.02387
4	rs11939815:56358283:T:G	56358283	T	ADD	777	1.466	0.1234	1.151	1.866	3.098	0.001949	0	0.3583	0.02387
4	rs11947476:56339751:T:C	56339751	T	ADD	777	1.466	0.1234	1.151	1.866	3.098	0.001949	0	0.3583	0.02387
4	rs11947623:56349190:C:A	56349190	C	ADD	777	1.466	0.1234	1.151	1.866	3.098	0.001949	0	0.3583	0.02387
4	rs12646078:56368204:T:C	56368204	T	ADD	777	1.466	0.1234	1.151	1.866	3.098	0.001949	0	0.3583	0.02387
4	rs13102385:56345255:T:C	56345255	T	ADD	777	1.466	0.1234	1.151	1.866	3.098	0.001949	0	0.3583	0.02387
4	rs13128582:56328944:C:G	56328944	C	ADD	777	1.466	0.1234	1.151	1.866	3.098	0.001949	0	0.3583	0.02387
4	rs13138697:56363309:G:A	56363309	G	ADD	777	1.466	0.1234	1.151	1.866	3.098	0.001949	0	0.3583	0.02387
4	rs13152650:56357858:T:C	56357858	T	ADD	777	1.466	0.1234	1.151	1.866	3.098	0.001949	0	0.3583	0.02387
4	rs1522110:56380283:C:T	56380283	C	ADD	777	1.466	0.1234	1.151	1.866	3.098	0.001949	0	0.3583	0.02387
4	rs1522111:56329563:T:A	56329563	T	ADD	777	1.466	0.1234	1.151	1.866	3.098	0.001949	0	0.3583	0.02387
4	rs1980273:56367401:C:G	56367401	C	ADD	777	1.466	0.1234	1.151	1.866	3.098	0.001949	0	0.3583	0.02387
4	rs2140077:56338953:A:G	56338953	A	ADD	777	1.466	0.1234	1.151	1.866	3.098	0.001949	0	0.3583	0.02387
4	rs2177127:56379959:A:C	56379959	A	ADD	777	1.466	0.1234	1.151	1.866	3.098	0.001949	0	0.3583	0.02387
4	rs2177129:56365414:C:T	56365414	C	ADD	777	1.466	0.1234	1.151	1.866	3.098	0.001949	0	0.3583	0.02387
4	rs35767091:56346723:G:A	56346723	G	ADD	777	1.466	0.1234	1.151	1.866	3.098	0.001949	0	0.3583	0.02387
4	rs3805152:56359658:C:T	56359658	C	ADD	777	1.466	0.1234	1.151	1.866	3.098	0.001949	0	0.3583	0.02387
4	rs3805154:56363927:C:T	56363927	C	ADD	777	1.466	0.1234	1.151	1.866	3.098	0.001949	0	0.3583	0.02387
4	rs3805157:56364103:A:G	56364103	A	ADD	777	1.466	0.1234	1.151	1.866	3.098	0.001949	0	0.3583	0.02387
4	rs3828481:56376664:T:C	56376664	T	ADD	777	1.466	0.1234	1.151	1.866	3.098	0.001949	0	0.3583	0.02387
4	rs4371676:56329008:G:A	56329008	G	ADD	777	1.466	0.1234	1.151	1.866	3.098	0.001949	0	0.3583	0.02387
4	rs4580704:56326707:G:C	56326707	G	ADD	777	1.466	0.1234	1.151	1.866	3.098	0.001949	0	0.3583	0.02387
4	rs4864998:56332606:A:G	56332606	A	ADD	777	1.466	0.1234	1.151	1.866	3.098	0.001949	0	0.3583	0.02387
4	rs58894703:56358538:G:A	56358538	G	ADD	777	1.466	0.1234	1.151	1.866	3.098	0.001949	0	0.3583	0.02387
4	rs62303714:56329018:A:T	56329018	A	ADD	777	1.466	0.1234	1.151	1.866	3.098	0.001949	0	0.3583	0.02387
4	rs6810948:56351192:A:G	56351192	A	ADD	777	1.466	0.1234	1.151	1.866	3.098	0.001949	0	0.3583	0.02387
4	rs6817267:56338541:G:A	56338541	G	ADD	777	1.466	0.1234	1.151	1.866	3.098	0.001949	0	0.3583	0.02387
4	rs6819660:56374577:T:G	56374577	T	ADD	777	1.466	0.1234	1.151	1.866	3.098	0.001949	0	0.3583	0.02387
4	rs6824057:56367278:G:C	56367278	G	ADD	777	1.466	0.1234	1.151	1.866	3.098	0.001949	0	0.3583	0.02387
4	rs6837710:56374455:C:T	56374455	C	ADD	777	1.466	0.1234	1.151	1.866	3.098	0.001949	0	0.3583	0.02387
4	rs6846427:56335448:C:G	56335448	C	ADD	777	1.466	0.1234	1.151	1.866	3.098	0.001949	0	0.3583	0.02387
4	rs7667849:56388199:A:G	56388199	G	ADD	777	1.466	0.1234	1.151	1.866	3.098	0.001949	0	0.3583	0.02387
4	rs7668147:56339384:C:T	56339384	C	ADD	777	1.466	0.1234	1.151	1.866	3.098	0.001949	0	0.3583	0.02387
4	rs7670225:56368018:C:T	56368018	C	ADD	777	1.466	0.1234	1.151	1.866	3.098	0.001949	0	0.3583	0.02387
4	rs7677526:56349908:A:T	56349908	A	ADD	777	1.466	0.1234	1.151	1.866	3.098	0.001949	0	0.3583	0.02387
4	rs7684810:56352794:C:T	56352794	C	ADD	777	1.466	0.1234	1.151	1.866	3.098	0.001949	0	0.3583	0.02387
4	rs9312662:56386371:T:C	56386371	C	ADD	777	1.466	0.1234	1.151	1.866	3.098	0.001949	0	0.3583	0.02387
4	rs9997288:56347227:T:C	56347227	T	ADD	777	1.466	0.1234	1.151	1.866	3.098	0.001949	0	0.3583	0.02387
4	rs10016506:56396674:G:T	56396674	T	ADD	775	1.463	0.1234	1.149	1.864	3.086	0.002026	0.002401	0.3586	0.02364
4	rs11735267:56347287:C:T	56347287	C	ADD	772	1.465	0.1239	1.149	1.868	3.083	0.002049	0.007203	0.3609	0.03467
4	rs6825994:56390411:C:A	56390411	A	ADD	760	1.465	0.1239	1.149	1.868	3.082	0.002055	0.02041	0.3585	0.01482
4	rs10034433:56421176:A:T	56421176	T	ADD	777	1.459	0.1231	1.146	1.857	3.066	0.002167	0	0.3589	0.01954
4	rs11133399:56413831:A:G	56413831	G	ADD	777	1.459	0.1231	1.146	1.857	3.066	0.002167	0	0.3589	0.01954
4	rs28463765:56412434:C:T	56412434	T	ADD	777	1.459	0.1231	1.146	1.857	3.066	0.002167	0	0.3589	0.01954
4	rs4865010:56414962:A:C	56414962	C	ADD	777	1.459	0.1231	1.146	1.857	3.066	0.002167	0	0.3589	0.01954
4	rs726967	56421713	A	ADD	777	1.459	0.1231	1.146	1.857	3.066	0.002167	0	0.3589	0.01954
4	rs6853192:56409254:T:A	56409254	A	ADD	775	1.459	0.1235	1.145	1.858	3.059	0.002222	0.003601	0.3596	0.02881
4	rs6851838:56420747:A:C	56420747	C	ADD	776	1.456	0.1231	1.144	1.853	3.049	0.002295	0.0012	0.3594	0.01964
4	rs6834676:56298414:C:G	56298414	C	ADD	774	1.454	0.123	1.142	1.85	3.041	0.002356	0.003601	0.3614	0.0131
4	rs1965467:56322740:G:A	56322740	G	ADD	774	1.455	0.1236	1.142	1.854	3.035	0.002402	0.003601	0.3602	0.03483
4	rs11133382:56316980:T:G	56316980	T	ADD	772	1.453	0.1236	1.141	1.852	3.024	0.002494	0.006002	0.3569	0.01898
4	rs28670674:56407103:G:A	56407103	A	ADD	771	1.447	0.1236	1.136	1.844	2.989	0.002801	0.007203	0.3609	0.03467
4	rs60797008:56388672:A:T	56388672	T	ADD	763	1.449	0.1242	1.135	1.848	2.983	0.002858	0.01921	0.3599	0.02263
4	rs11133383:56317045:C:T	56317045	C	ADD	769	1.423	0.1229	1.118	1.81	2.869	0.004122	0.009604	0.3624	0.01289
4	rs142902983:56406335:C:T	56406335	T	ADD	758	1.568	0.1626	1.14	2.156	2.765	0.005693	0.02761	0.1716	0.538
4	rs505861:56285166:T:G	56285166	T	ADD	775	1.525	0.1599	1.115	2.086	2.639	0.008311	0.003601	0.1753	0.4713
4	rs530875:56289779:A:G	56289779	A	ADD	777	1.524	0.1599	1.114	2.084	2.634	0.008436	0.0012	0.1755	0.4717
4	rs532768:56289999:A:G	56289999	A	ADD	777	1.524	0.1599	1.114	2.084	2.634	0.008436	0.0012	0.1755	0.4717
4	rs534654	56290220	A	ADD	777	1.524	0.1599	1.114	2.084	2.634	0.008436	0	0.1759	0.4048
4	rs711533:56289379:C:A	56289379	C	ADD	777	1.524	0.1599	1.114	2.084	2.634	0.008436	0.0012	0.1755	0.4717
4	rs471546:56286613:A:T	56286613	A	ADD	776	1.521	0.1599	1.112	2.081	2.623	0.008726	0.002401	0.1757	0.4717
4	rs504836:56285305:C:T	56285305	C	ADD	776	1.521	0.1599	1.112	2.081	2.623	0.008726	0.002401	0.1757	0.4717
4	rs549564:56286717:T:C	56286717	T	ADD	776	1.521	0.1599	1.112	2.081	2.623	0.008726	0.002401	0.1757	0.4717
4	rs11133394:56383238:C:T	56383238	C	ADD	741	1.351	0.1236	1.061	1.721	2.436	0.01486	0.04682	0.4181	0.08
4	rs6850524:56381997:C:G	56381997	C	ADD	741	1.351	0.1236	1.061	1.721	2.436	0.01486	0.04682	0.4181	0.08
4	rs11133397:56400333:C:A	56400333	A	ADD	773	0.747	0.1313	0.5775	0.9662	-2.222	0.02631	0.004802	0.3565	0.1503
4	rs11133398:56400347:C:T	56400347	T	ADD	773	0.747	0.1313	0.5775	0.9662	-2.222	0.02631	0.004802	0.3565	0.1503
4	rs4865004:56381285:G:A	56381285	A	ADD	775	0.7545	0.1302	0.5846	0.9738	-2.164	0.03049	0.002401	0.3592	0.1133
4	rs11942279:56305819:T:C	56305819	C	ADD	775	0.759	0.1306	0.5876	0.9803	-2.112	0.03468	0.002401	0.358	0.152
4	rs4864547:56404395:C:T	56404395	T	ADD	773	0.761	0.1304	0.5894	0.9827	-2.094	0.03628	0.004802	0.3577	0.1311
4	rs1047354:56295583:A:G	56295583	G	ADD	776	0.7611	0.1305	0.5894	0.983	-2.092	0.03648	0.0012	0.3576	0.1517
4	rs10517346:56323194:G:C	56323194	C	ADD	776	0.7611	0.1305	0.5894	0.983	-2.092	0.03648	0.0012	0.3576	0.1517
4	rs1056547:56296763:T:G	56296763	G	ADD	776	0.7611	0.1305	0.5894	0.983	-2.092	0.03648	0.0012	0.3576	0.1517
4	rs11133378:56305639:C:T	56305639	T	ADD	776	0.7611	0.1305	0.5894	0.983	-2.092	0.03648	0.0012	0.3576	0.1517
4	rs11133380:56307277:A:G	56307277	G	ADD	776	0.7611	0.1305	0.5894	0.983	-2.092	0.03648	0.0012	0.3576	0.1517
4	rs11133381:56316979:T:C	56316979	C	ADD	776	0.7611	0.1305	0.5894	0.983	-2.092	0.03648	0.0012	0.3576	0.1517
4	rs11133384:56323253:C:G	56323253	G	ADD	776	0.7611	0.1305	0.5894	0.983	-2.092	0.03648	0.0012	0.3576	0.1517
4	rs11937487:56302743:A:G	56302743	G	ADD	776	0.7611	0.1305	0.5894	0.983	-2.092	0.03648	0.0012	0.3576	0.1517
4	rs11945370:56309042:A:G	56309042	G	ADD	776	0.7611	0.1305	0.5894	0.983	-2.092	0.03648	0.0012	0.3576	0.1517
4	rs12510110:56307734:A:G	56307734	G	ADD	776	0.7611	0.1305	0.5894	0.983	-2.092	0.03648	0.0012	0.3576	0.1517
4	rs12510990:56308074:T:C	56308074	C	ADD	776	0.7611	0.1305	0.5894	0.983	-2.092	0.03648	0.0012	0.3576	0.1517
4	rs12647677:56310420:T:C	56310420	C	ADD	776	0.7611	0.1305	0.5894	0.983	-2.092	0.03648	0.0012	0.3576	0.1517
4	rs1474271:56302079:C:T	56302079	T	ADD	776	0.7611	0.1305	0.5894	0.983	-2.092	0.03648	0.0012	0.3576	0.1517
4	rs1554483:56321817:C:G	56321817	G	ADD	776	0.7611	0.1305	0.5894	0.983	-2.092	0.03648	0.0012	0.3576	0.1517
4	rs1554484:56324339:T:C	56324339	C	ADD	776	0.7611	0.1305	0.5894	0.983	-2.092	0.03648	0.0012	0.3576	0.1517
4	rs3749474:56300685:C:T	56300685	T	ADD	776	0.7611	0.1305	0.5894	0.983	-2.092	0.03648	0.0012	0.3576	0.1517
4	rs3805146:56303152:C:T	56303152	T	ADD	776	0.7611	0.1305	0.5894	0.983	-2.092	0.03648	0.0012	0.3576	0.1517
4	rs3805148:56306810:A:C	56306810	C	ADD	776	0.7611	0.1305	0.5894	0.983	-2.092	0.03648	0.0012	0.3576	0.1517
4	rs3805149:56308351:C:T	56308351	T	ADD	776	0.7611	0.1305	0.5894	0.983	-2.092	0.03648	0.0012	0.3576	0.1517
4	rs3805150:56313036:C:T	56313036	T	ADD	776	0.7611	0.1305	0.5894	0.983	-2.092	0.03648	0.0012	0.3576	0.1517
4	rs4864990:56313690:A:G	56313690	G	ADD	776	0.7611	0.1305	0.5894	0.983	-2.092	0.03648	0.0012	0.3576	0.1517
4	rs4864995:56319020:A:G	56319020	G	ADD	776	0.7611	0.1305	0.5894	0.983	-2.092	0.03648	0.0012	0.3576	0.1517
4	rs6828570:56297762:C:G	56297762	G	ADD	776	0.7611	0.1305	0.5894	0.983	-2.092	0.03648	0.0012	0.3576	0.1517
4	rs7677952:56291479:C:T	56291479	T	ADD	776	0.7611	0.1305	0.5894	0.983	-2.092	0.03648	0.0012	0.3576	0.1517
4	rs1056545:56296897:G:A	56296897	A	ADD	772	0.7606	0.1309	0.5885	0.983	-2.091	0.03653	0.006002	0.3593	0.1743
4	rs5863:56296907:A:G	56296907	G	ADD	772	0.7606	0.1309	0.5885	0.983	-2.091	0.03653	0.006002	0.3593	0.1743
4	rs12642716:56346163:G:A	56346163	A	ADD	775	0.7615	0.1305	0.5897	0.9833	-2.089	0.03672	0.002401	0.3574	0.1511
4	rs7660980:56409115:C:A	56409115	A	ADD	776	0.7623	0.1302	0.5907	0.9838	-2.085	0.03706	0.0012	0.3576	0.1131
4	rs12506788:56343593:C:T	56343593	T	ADD	774	0.7622	0.1304	0.5903	0.9842	-2.082	0.03737	0.004802	0.3577	0.1311
4	rs13114841:56352141:T:C	56352141	C	ADD	775	0.7627	0.1304	0.5907	0.9848	-2.077	0.03779	0.002401	0.3574	0.1511
4	rs4864994:56318122:A:C	56318122	C	ADD	771	0.7626	0.1307	0.5903	0.9853	-2.074	0.03812	0.008403	0.3596	0.1738
4	rs4864548	56413803	A	ADD	777	0.7642	0.1297	0.5926	0.9854	-2.073	0.03816	0	0.3571	0.08248
4	rs4865005:56391948:T:A	56391948	A	ADD	774	0.7633	0.1304	0.5912	0.9855	-2.072	0.03823	0.003601	0.3572	0.1307
4	rs11932293:56420192:G:C	56420192	C	ADD	777	0.7643	0.1301	0.5923	0.9863	-2.066	0.03882	0	0.3571	0.1129
4	rs11934897:56419563:T:C	56419563	C	ADD	777	0.7643	0.1301	0.5923	0.9863	-2.066	0.03882	0	0.3571	0.1129
4	rs12505266:56412169:C:T	56412169	T	ADD	777	0.7643	0.1301	0.5923	0.9863	-2.066	0.03882	0	0.3571	0.1129
4	rs13115828:56417614:T:C	56417614	C	ADD	777	0.7643	0.1301	0.5923	0.9863	-2.066	0.03882	0	0.3571	0.1129
4	rs13118520:56415283:G:C	56415283	C	ADD	777	0.7643	0.1301	0.5923	0.9863	-2.066	0.03882	0	0.3571	0.1129
4	rs13136282:56418012:C:G	56418012	G	ADD	777	0.7643	0.1301	0.5923	0.9863	-2.066	0.03882	0	0.3571	0.1129
4	rs4864549:56420547:G:T	56420547	T	ADD	777	0.7643	0.1301	0.5923	0.9863	-2.066	0.03882	0	0.3571	0.1129
4	rs4865011:56420623:A:G	56420623	G	ADD	777	0.7643	0.1301	0.5923	0.9863	-2.066	0.03882	0	0.3571	0.1129
4	rs56154935:56412545:C:G	56412545	G	ADD	777	0.7643	0.1301	0.5923	0.9863	-2.066	0.03882	0	0.3571	0.1129
4	rs7662966:56414428:G:C	56414428	C	ADD	777	0.7643	0.1301	0.5923	0.9863	-2.066	0.03882	0	0.3571	0.1129
4	rs7691799:56411741:C:A	56411741	A	ADD	777	0.7643	0.1301	0.5923	0.9863	-2.066	0.03882	0	0.3571	0.1129
4	rs10462032:56345236:T:C	56345236	C	ADD	776	0.7641	0.1304	0.5918	0.9865	-2.064	0.03903	0.0012	0.357	0.1314
4	rs10517344:56343712:A:C	56343712	C	ADD	776	0.7641	0.1304	0.5918	0.9865	-2.064	0.03903	0.0012	0.357	0.1314
4	rs11133386:56327487:A:T	56327487	T	ADD	776	0.7641	0.1304	0.5918	0.9865	-2.064	0.03903	0.0012	0.357	0.1314
4	rs11133387:56341297:C:G	56341297	G	ADD	776	0.7641	0.1304	0.5918	0.9865	-2.064	0.03903	0.0012	0.357	0.1314
4	rs11133388:56344033:G:C	56344033	C	ADD	776	0.7641	0.1304	0.5918	0.9865	-2.064	0.03903	0.0012	0.357	0.1314
4	rs11133390:56367893:A:G	56367893	G	ADD	776	0.7641	0.1304	0.5918	0.9865	-2.064	0.03903	0.0012	0.357	0.1314
4	rs11133391:56367955:T:C	56367955	C	ADD	776	0.7641	0.1304	0.5918	0.9865	-2.064	0.03903	0.0012	0.357	0.1314
4	rs11133392:56373896:T:A	56373896	A	ADD	776	0.7641	0.1304	0.5918	0.9865	-2.064	0.03903	0.0012	0.357	0.1314
4	rs11133395:56383651:C:T	56383651	T	ADD	776	0.7641	0.1304	0.5918	0.9865	-2.064	0.03903	0.0012	0.357	0.1314
4	rs11722049:56346901:A:G	56346901	G	ADD	776	0.7641	0.1304	0.5918	0.9865	-2.064	0.03903	0.0012	0.357	0.1314
4	rs11724094:56367646:C:A	56367646	A	ADD	776	0.7641	0.1304	0.5918	0.9865	-2.064	0.03903	0.0012	0.357	0.1314
4	rs11729220:56367796:T:G	56367796	G	ADD	776	0.7641	0.1304	0.5918	0.9865	-2.064	0.03903	0.0012	0.357	0.1314
4	rs12500162:56363100:T:C	56363100	C	ADD	776	0.7641	0.1304	0.5918	0.9865	-2.064	0.03903	0.0012	0.357	0.1314
4	rs12501327:56373415:C:G	56373415	G	ADD	776	0.7641	0.1304	0.5918	0.9865	-2.064	0.03903	0.0012	0.357	0.1314
4	rs12501636:56348484:T:A	56348484	A	ADD	776	0.7641	0.1304	0.5918	0.9865	-2.064	0.03903	0.0012	0.357	0.1314
4	rs12503578:56375534:C:G	56375534	G	ADD	776	0.7641	0.1304	0.5918	0.9865	-2.064	0.03903	0.0012	0.357	0.1314
4	rs12510681:56362904:C:T	56362904	T	ADD	776	0.7641	0.1304	0.5918	0.9865	-2.064	0.03903	0.0012	0.357	0.1314
4	rs12644948:56336433:C:T	56336433	T	ADD	776	0.7641	0.1304	0.5918	0.9865	-2.064	0.03903	0.0012	0.357	0.1314
4	rs13107988:56351378:T:C	56351378	C	ADD	776	0.7641	0.1304	0.5918	0.9865	-2.064	0.03903	0.0012	0.357	0.1314
4	rs13108409:56386445:T:C	56386445	C	ADD	776	0.7641	0.1304	0.5918	0.9865	-2.064	0.03903	0.0012	0.357	0.1314
4	rs13118237:56340426:T:G	56340426	G	ADD	776	0.7641	0.1304	0.5918	0.9865	-2.064	0.03903	0.0012	0.357	0.1314
4	rs13122619:56345506:C:G	56345506	G	ADD	776	0.7641	0.1304	0.5918	0.9865	-2.064	0.03903	0.0012	0.357	0.1314
4	rs13127906:56370368:A:G	56370368	G	ADD	776	0.7641	0.1304	0.5918	0.9865	-2.064	0.03903	0.0012	0.357	0.1314
4	rs13133484:56370343:T:C	56370343	C	ADD	776	0.7641	0.1304	0.5918	0.9865	-2.064	0.03903	0.0012	0.357	0.1314
4	rs13133579:56326088:A:T	56326088	T	ADD	776	0.7641	0.1304	0.5918	0.9865	-2.064	0.03903	0.0012	0.357	0.1314
4	rs13146987:56357795:A:G	56357795	G	ADD	776	0.7641	0.1304	0.5918	0.9865	-2.064	0.03903	0.0012	0.357	0.1314
4	rs1522112:56329773:T:C	56329773	C	ADD	776	0.7641	0.1304	0.5918	0.9865	-2.064	0.03903	0.0012	0.357	0.1314
4	rs3805151:56337041:T:C	56337041	C	ADD	776	0.7641	0.1304	0.5918	0.9865	-2.064	0.03903	0.0012	0.357	0.1314
4	rs3805155:56364009:T:C	56364009	C	ADD	776	0.7641	0.1304	0.5918	0.9865	-2.064	0.03903	0.0012	0.357	0.1314
4	rs3828480:56376519:T:C	56376519	C	ADD	776	0.7641	0.1304	0.5918	0.9865	-2.064	0.03903	0.0012	0.357	0.1314
4	rs3828482:56376691:G:T	56376691	T	ADD	776	0.7641	0.1304	0.5918	0.9865	-2.064	0.03903	0.0012	0.357	0.1314
4	rs4340844:56328856:A:C	56328856	C	ADD	776	0.7641	0.1304	0.5918	0.9865	-2.064	0.03903	0.0012	0.357	0.1314
4	rs4864542:56354087:C:G	56354087	G	ADD	776	0.7641	0.1304	0.5918	0.9865	-2.064	0.03903	0.0012	0.357	0.1314
4	rs4864544:56381459:C:T	56381459	T	ADD	776	0.7641	0.1304	0.5918	0.9865	-2.064	0.03903	0.0012	0.357	0.1314
4	rs4864545:56381830:G:A	56381830	A	ADD	776	0.7641	0.1304	0.5918	0.9865	-2.064	0.03903	0.0012	0.357	0.1314
4	rs4864997:56332177:C:G	56332177	G	ADD	776	0.7641	0.1304	0.5918	0.9865	-2.064	0.03903	0.0012	0.357	0.1314
4	rs4864999:56342903:A:G	56342903	G	ADD	776	0.7641	0.1304	0.5918	0.9865	-2.064	0.03903	0.0012	0.357	0.1314
4	rs6822740:56385089:C:G	56385089	G	ADD	776	0.7641	0.1304	0.5918	0.9865	-2.064	0.03903	0.0012	0.357	0.1314
4	rs6838305:56374754:C:T	56374754	T	ADD	776	0.7641	0.1304	0.5918	0.9865	-2.064	0.03903	0.0012	0.357	0.1314
4	rs6838499:56374828:C:T	56374828	T	ADD	776	0.7641	0.1304	0.5918	0.9865	-2.064	0.03903	0.0012	0.357	0.1314
4	rs6838882:56355477:A:G	56355477	G	ADD	776	0.7641	0.1304	0.5918	0.9865	-2.064	0.03903	0.0012	0.357	0.1314
4	rs6847529:56384943:A:T	56384943	T	ADD	776	0.7641	0.1304	0.5918	0.9865	-2.064	0.03903	0.0012	0.357	0.1314
4	rs6849433:56372665:A:G	56372665	G	ADD	776	0.7641	0.1304	0.5918	0.9865	-2.064	0.03903	0.0012	0.357	0.1314
4	rs6858803:56350701:T:C	56350701	C	ADD	776	0.7641	0.1304	0.5918	0.9865	-2.064	0.03903	0.0012	0.357	0.1314
4	rs7677085:56361968:C:T	56361968	T	ADD	776	0.7641	0.1304	0.5918	0.9865	-2.064	0.03903	0.0012	0.357	0.1314
4	rs7686261:56366391:A:G	56366391	G	ADD	776	0.7641	0.1304	0.5918	0.9865	-2.064	0.03903	0.0012	0.357	0.1314
4	rs9312661:56342326:G:A	56342326	A	ADD	776	0.7641	0.1304	0.5918	0.9865	-2.064	0.03903	0.0012	0.357	0.1314
4	rs939823:56353535:C:T	56353535	T	ADD	776	0.7641	0.1304	0.5918	0.9865	-2.064	0.03903	0.0012	0.357	0.1314
4	rs960152:56333475:A:C	56333475	C	ADD	776	0.7641	0.1304	0.5918	0.9865	-2.064	0.03903	0.0012	0.357	0.1314
4	rs11133396:56390413:A:C	56390413	C	ADD	775	0.765	0.1303	0.5926	0.9876	-2.056	0.0398	0.002401	0.3568	0.1305
4	rs11726198:56390002:T:C	56390002	C	ADD	775	0.765	0.1303	0.5926	0.9876	-2.056	0.0398	0.002401	0.3568	0.1305
4	rs12507722:56402588:G:A	56402588	A	ADD	775	0.765	0.1303	0.5926	0.9876	-2.056	0.0398	0.002401	0.3568	0.1305
4	rs13106406:56408486:G:C	56408486	C	ADD	775	0.765	0.1303	0.5926	0.9876	-2.056	0.0398	0.002401	0.3568	0.1305
4	rs13108499:56392681:A:C	56392681	C	ADD	775	0.765	0.1303	0.5926	0.9876	-2.056	0.0398	0.002401	0.3568	0.1305
4	rs13113518:56399648:T:C	56399648	C	ADD	775	0.765	0.1303	0.5926	0.9876	-2.056	0.0398	0.002401	0.3568	0.1305
4	rs13116194:56397317:G:A	56397317	A	ADD	775	0.765	0.1303	0.5926	0.9876	-2.056	0.0398	0.002401	0.3568	0.1305
4	rs13117836:56397385:C:T	56397385	T	ADD	775	0.765	0.1303	0.5926	0.9876	-2.056	0.0398	0.002401	0.3568	0.1305
4	rs13132084:56399912:G:A	56399912	A	ADD	775	0.765	0.1303	0.5926	0.9876	-2.056	0.0398	0.002401	0.3568	0.1305
4	rs13134752:56408511:A:T	56408511	T	ADD	775	0.765	0.1303	0.5926	0.9876	-2.056	0.0398	0.002401	0.3568	0.1305
4	rs13141049:56401656:T:C	56401656	C	ADD	775	0.765	0.1303	0.5926	0.9876	-2.056	0.0398	0.002401	0.3568	0.1305
4	rs13152173:56400955:G:T	56400955	T	ADD	775	0.765	0.1303	0.5926	0.9876	-2.056	0.0398	0.002401	0.3568	0.1305
4	rs34648901:56407426:C:T	56407426	T	ADD	775	0.765	0.1303	0.5926	0.9876	-2.056	0.0398	0.002401	0.3568	0.1305
4	rs4864546:56404127:G:A	56404127	A	ADD	775	0.765	0.1303	0.5926	0.9876	-2.056	0.0398	0.002401	0.3568	0.1305
4	rs4865007:56403717:C:T	56403717	T	ADD	775	0.765	0.1303	0.5926	0.9876	-2.056	0.0398	0.002401	0.3568	0.1305
4	rs7668429:56397978:G:A	56397978	A	ADD	775	0.765	0.1303	0.5926	0.9876	-2.056	0.0398	0.002401	0.3568	0.1305
4	rs7669635:56397820:C:T	56397820	T	ADD	775	0.765	0.1303	0.5926	0.9876	-2.056	0.0398	0.002401	0.3568	0.1305
4	rs7675109:56391756:G:A	56391756	A	ADD	775	0.765	0.1303	0.5926	0.9876	-2.056	0.0398	0.002401	0.3568	0.1305
4	rs7686058:56405164:C:T	56405164	T	ADD	775	0.765	0.1303	0.5926	0.9876	-2.056	0.0398	0.002401	0.3568	0.1305
4	rs7696832:56403247:A:G	56403247	G	ADD	775	0.765	0.1303	0.5926	0.9876	-2.056	0.0398	0.002401	0.3568	0.1305
4	rs3762837:56377365:T:C	56377365	C	ADD	775	0.7668	0.1305	0.5938	0.9904	-2.034	0.04194	0.002401	0.3562	0.1509
4	rs1464490:56322787:T:C	56322787	C	ADD	775	0.7674	0.1307	0.594	0.9914	-2.026	0.04279	0.002401	0.358	0.152
4	rs11932880:56398077:C:A	56398077	A	ADD	775	0.7676	0.1306	0.5943	0.9915	-2.025	0.04282	0.002401	0.3562	0.1509
4	rs12651640:56320321:T:A	56320321	A	ADD	776	0.7724	0.13	0.5987	0.9965	-1.987	0.04689	0.0012	0.3582	0.1313
4	rs55699500:56407079:G:T	56407079	T	ADD	770	0.7802	0.1311	0.6034	1.009	-1.894	0.05828	0.008403	0.3529	0.2229
4	rs56362210:56407139:C:T	56407139	T	ADD	770	0.7802	0.1311	0.6034	1.009	-1.894	0.05828	0.008403	0.3529	0.2229
4	rs12501746:56303605:C:T	56303605	T	ADD	775	0.7822	0.1339	0.6016	1.017	-1.834	0.06669	0.002401	0.3183	0.09293
4	rs4864996:56319088:A:C	56319088	C	ADD	773	0.7841	0.1336	0.6035	1.019	-1.821	0.06866	0.004802	0.3191	0.09326
4	rs6849474:56318462:G:A	56318462	A	ADD	774	0.7856	0.1335	0.6047	1.021	-1.807	0.07079	0.003601	0.3187	0.09305
4	rs11932712:56302590:C:T	56302590	T	ADD	776	0.787	0.1335	0.6058	1.022	-1.794	0.07275	0.0012	0.3185	0.09358
4	rs12512737:56321105:A:T	56321105	T	ADD	776	0.787	0.1335	0.6058	1.022	-1.794	0.07275	0.0012	0.3185	0.09358
4	rs13125984:56321269:G:A	56321269	A	ADD	776	0.787	0.1335	0.6058	1.022	-1.794	0.07275	0.0012	0.3185	0.09358
4	rs13128180:56286188:G:T	56286188	T	ADD	776	0.787	0.1335	0.6058	1.022	-1.794	0.07275	0.0012	0.3185	0.09358
4	rs2412648:56321067:T:G	56321067	G	ADD	776	0.787	0.1335	0.6058	1.022	-1.794	0.07275	0.0012	0.3185	0.09358
4	rs6843722:56331332:A:C	56331332	C	ADD	769	0.7877	0.1337	0.6061	1.024	-1.785	0.07423	0.009604	0.32	0.09322
4	rs12504300:56348527:G:C	56348527	C	ADD	773	0.779	0.1401	0.5919	1.025	-1.782	0.07479	0.004802	0.2859	0.3071
4	rs11133385:56326652:G:A	56326652	A	ADD	776	0.7901	0.1334	0.6083	1.026	-1.767	0.07728	0.0012	0.3179	0.07921
4	rs7667741:56410788:T:C	56410788	C	ADD	774	0.7924	0.1333	0.6102	1.029	-1.746	0.0808	0.003601	0.3175	0.07776
4	rs12648271:56368122:G:C	56368122	C	ADD	767	0.7831	0.1403	0.5948	1.031	-1.743	0.08134	0.012	0.2849	0.3045
4	rs13140590:56414833:A:G	56414833	G	ADD	775	0.7943	0.1332	0.6118	1.031	-1.729	0.08387	0.002401	0.3171	0.06585
4	rs11133389:56352885:C:T	56352885	T	ADD	774	0.7944	0.1335	0.6115	1.032	-1.724	0.08472	0.003601	0.3169	0.09214
4	rs11939580:56383352:C:T	56383352	T	ADD	774	0.7944	0.1335	0.6115	1.032	-1.724	0.08472	0.003601	0.3169	0.09214
4	rs12508367:56375609:T:C	56375609	C	ADD	774	0.7944	0.1335	0.6115	1.032	-1.724	0.08472	0.003601	0.3169	0.09214
4	rs12510275:56382715:T:C	56382715	C	ADD	774	0.7944	0.1335	0.6115	1.032	-1.724	0.08472	0.003601	0.3169	0.09214
4	rs12510327:56382911:T:C	56382911	C	ADD	774	0.7944	0.1335	0.6115	1.032	-1.724	0.08472	0.003601	0.3169	0.09214
4	rs12649507:56380484:G:A	56380484	A	ADD	774	0.7944	0.1335	0.6115	1.032	-1.724	0.08472	0.003601	0.3169	0.09214
4	rs13124436:56368671:G:A	56368671	A	ADD	774	0.7944	0.1335	0.6115	1.032	-1.724	0.08472	0.003601	0.3169	0.09214
4	rs13128179:56358887:C:T	56358887	T	ADD	774	0.7944	0.1335	0.6115	1.032	-1.724	0.08472	0.003601	0.3169	0.09214
4	rs2272073:56376344:C:T	56376344	T	ADD	774	0.7944	0.1335	0.6115	1.032	-1.724	0.08472	0.003601	0.3169	0.09214
4	rs3805153:56359724:T:G	56359724	G	ADD	774	0.7944	0.1335	0.6115	1.032	-1.724	0.08472	0.003601	0.3169	0.09214
4	rs4865003:56380969:T:G	56380969	G	ADD	774	0.7944	0.1335	0.6115	1.032	-1.724	0.08472	0.003601	0.3169	0.09214
4	rs6830409:56388396:T:C	56388396	C	ADD	774	0.7944	0.1335	0.6115	1.032	-1.724	0.08472	0.003601	0.3169	0.09214
4	rs6843997:56375149:C:T	56375149	T	ADD	774	0.7944	0.1335	0.6115	1.032	-1.724	0.08472	0.003601	0.3169	0.09214
4	rs7658446:56361429:T:C	56361429	C	ADD	774	0.7944	0.1335	0.6115	1.032	-1.724	0.08472	0.003601	0.3169	0.09214
4	rs7699867:56349885:C:A	56349885	A	ADD	774	0.7944	0.1335	0.6115	1.032	-1.724	0.08472	0.003601	0.3169	0.09214
4	rs13132420:56392813:G:A	56392813	A	ADD	757	0.7971	0.1317	0.6158	1.032	-1.722	0.08514	0.02761	0.3414	0.1008
4	rs1522114:56356062:A:G	56356062	G	ADD	770	0.7943	0.1338	0.611	1.033	-1.721	0.08527	0.008403	0.3184	0.1086
4	rs4864543:56356395:C:T	56356395	T	ADD	770	0.7943	0.1338	0.611	1.033	-1.721	0.08527	0.008403	0.3184	0.1086
4	rs4865001:56356343:T:C	56356343	C	ADD	770	0.7943	0.1338	0.611	1.033	-1.721	0.08527	0.008403	0.3184	0.1086
4	rs6825774:56357317:G:T	56357317	T	ADD	770	0.7943	0.1338	0.611	1.033	-1.721	0.08527	0.008403	0.3184	0.1086
4	rs11939652:56398709:T:A	56398709	A	ADD	773	0.7956	0.1334	0.6125	1.033	-1.714	0.08654	0.004802	0.3166	0.09161
4	rs13107810:56408410:C:A	56408410	A	ADD	773	0.7956	0.1334	0.6125	1.033	-1.714	0.08654	0.004802	0.3166	0.09161
4	rs2035691:56395953:C:T	56395953	T	ADD	773	0.7956	0.1334	0.6125	1.033	-1.714	0.08654	0.004802	0.3166	0.09161
4	rs2035692:56394968:T:A	56394968	A	ADD	773	0.7956	0.1334	0.6125	1.033	-1.714	0.08654	0.004802	0.3166	0.09161
4	rs4507426:56395554:T:C	56395554	C	ADD	773	0.7956	0.1334	0.6125	1.033	-1.714	0.08654	0.004802	0.3166	0.09161
4	rs13115570:56387392:T:G	56387392	G	ADD	772	0.7969	0.1334	0.6136	1.035	-1.702	0.08872	0.006002	0.3164	0.07721
4	rs13140173:56393331:C:T	56393331	T	ADD	769	0.8002	0.1336	0.6158	1.04	-1.668	0.09526	0.009604	0.3176	0.09137
4	rs146471976:56293324:C:A	56293324	A	ADD	745	0.6411	0.2884	0.3643	1.128	-1.542	0.1232	0.04322	0.06336	0.5495
4	rs56055342:56407095:T:C	56407095	C	ADD	768	0.8137	0.1344	0.6253	1.059	-1.534	0.1251	0.0108	0.3125	0.1684
4	rs10462028:56298300:G:A	56298300	A	ADD	777	0.8211	0.1349	0.6304	1.07	-1.462	0.1439	0	0.3235	0.476
4	rs57826934:56323379:C:T	56323379	T	ADD	777	0.8211	0.1349	0.6304	1.07	-1.462	0.1439	0	0.3235	0.476
4	rs17721497:56311248:A:T	56311248	T	ADD	773	0.8498	0.1396	0.6463	1.117	-1.165	0.2438	0.006002	0.285	0.4426
4	rs1048004:56300209:C:A	56300209	A	ADD	777	0.8512	0.1397	0.6474	1.119	-1.153	0.2488	0	0.2845	0.4439
4	rs11240:56319350:C:G	56319350	G	ADD	777	0.8512	0.1397	0.6474	1.119	-1.153	0.2488	0	0.2845	0.4439
4	rs17721215:56303787:T:C	56303787	C	ADD	777	0.8512	0.1397	0.6474	1.119	-1.153	0.2488	0	0.2845	0.4439
4	rs1801260	56301369	G	ADD	777	0.8512	0.1397	0.6474	1.119	-1.153	0.2488	0	0.2845	0.4439
4	rs62303686:56293659:G:A	56293659	A	ADD	777	0.8512	0.1397	0.6474	1.119	-1.153	0.2488	0	0.2845	0.4439
4	rs62303711:56324492:G:C	56324492	C	ADD	777	0.8512	0.1397	0.6474	1.119	-1.153	0.2488	0	0.2845	0.4439
4	rs73236142:56312310:G:T	56312310	T	ADD	777	0.8512	0.1397	0.6474	1.119	-1.153	0.2488	0	0.2845	0.4439
4	rs7676245:56321317:G:A	56321317	A	ADD	777	0.8512	0.1397	0.6474	1.119	-1.153	0.2488	0	0.2845	0.4439
4	rs79658500:56364754:T:C	56364754	C	ADD	774	0.8524	0.1396	0.6484	1.121	-1.144	0.2524	0.003601	0.2843	0.3947
4	rs1021306:56395944:T:G	56395944	T	ADD	776	0.8527	0.1396	0.6486	1.121	-1.142	0.2535	0.0012	0.2843	0.443
4	rs1021307:56395714:G:A	56395714	G	ADD	776	0.8527	0.1396	0.6486	1.121	-1.142	0.2535	0.0012	0.2843	0.443
4	rs10462033:56377719:G:T	56377719	T	ADD	776	0.8527	0.1396	0.6486	1.121	-1.142	0.2535	0.0012	0.2843	0.443
4	rs13134079:56408188:A:G	56408188	A	ADD	776	0.8527	0.1396	0.6486	1.121	-1.142	0.2535	0.0012	0.2843	0.443
4	rs1522109:56380570:A:G	56380570	G	ADD	776	0.8527	0.1396	0.6486	1.121	-1.142	0.2535	0.0012	0.2843	0.443
4	rs1546004:56387779:C:T	56387779	C	ADD	776	0.8527	0.1396	0.6486	1.121	-1.142	0.2535	0.0012	0.2843	0.443
4	rs17722870:56344686:A:G	56344686	G	ADD	776	0.8527	0.1396	0.6486	1.121	-1.142	0.2535	0.0012	0.2843	0.443
4	rs17779627:56349942:T:C	56349942	C	ADD	776	0.8527	0.1396	0.6486	1.121	-1.142	0.2535	0.0012	0.2843	0.443
4	rs1915905:56378548:T:G	56378548	G	ADD	776	0.8527	0.1396	0.6486	1.121	-1.142	0.2535	0.0012	0.2843	0.443
4	rs2070062:56355598:A:C	56355598	C	ADD	776	0.8527	0.1396	0.6486	1.121	-1.142	0.2535	0.0012	0.2843	0.443
4	rs3805156:56364092:G:A	56364092	A	ADD	776	0.8527	0.1396	0.6486	1.121	-1.142	0.2535	0.0012	0.2843	0.443
4	rs4865006:56392279:C:T	56392279	C	ADD	776	0.8527	0.1396	0.6486	1.121	-1.142	0.2535	0.0012	0.2843	0.443
4	rs55729020:56357848:C:G	56357848	G	ADD	776	0.8527	0.1396	0.6486	1.121	-1.142	0.2535	0.0012	0.2843	0.443
4	rs55885973:56346221:C:A	56346221	A	ADD	776	0.8527	0.1396	0.6486	1.121	-1.142	0.2535	0.0012	0.2843	0.443
4	rs56196624:56366507:T:C	56366507	C	ADD	776	0.8527	0.1396	0.6486	1.121	-1.142	0.2535	0.0012	0.2843	0.443
4	rs57338268:56351180:G:A	56351180	A	ADD	776	0.8527	0.1396	0.6486	1.121	-1.142	0.2535	0.0012	0.2843	0.443
4	rs58476959:56362401:A:C	56362401	C	ADD	776	0.8527	0.1396	0.6486	1.121	-1.142	0.2535	0.0012	0.2843	0.443
4	rs62303713:56327743:G:A	56327743	A	ADD	776	0.8527	0.1396	0.6486	1.121	-1.142	0.2535	0.0012	0.2843	0.443
4	rs62303718:56342937:T:C	56342937	C	ADD	776	0.8527	0.1396	0.6486	1.121	-1.142	0.2535	0.0012	0.2843	0.443
4	rs62303726:56356582:A:G	56356582	G	ADD	776	0.8527	0.1396	0.6486	1.121	-1.142	0.2535	0.0012	0.2843	0.443
4	rs62303731:56365834:C:T	56365834	T	ADD	776	0.8527	0.1396	0.6486	1.121	-1.142	0.2535	0.0012	0.2843	0.443
4	rs62303732:56366035:A:G	56366035	G	ADD	776	0.8527	0.1396	0.6486	1.121	-1.142	0.2535	0.0012	0.2843	0.443
4	rs62305264:56369135:A:G	56369135	G	ADD	776	0.8527	0.1396	0.6486	1.121	-1.142	0.2535	0.0012	0.2843	0.443
4	rs62305266:56371283:C:T	56371283	T	ADD	776	0.8527	0.1396	0.6486	1.121	-1.142	0.2535	0.0012	0.2843	0.443
4	rs62305267:56372979:C:T	56372979	T	ADD	776	0.8527	0.1396	0.6486	1.121	-1.142	0.2535	0.0012	0.2843	0.443
4	rs62305268:56373158:T:A	56373158	A	ADD	776	0.8527	0.1396	0.6486	1.121	-1.142	0.2535	0.0012	0.2843	0.443
4	rs62305270:56374009:G:C	56374009	C	ADD	776	0.8527	0.1396	0.6486	1.121	-1.142	0.2535	0.0012	0.2843	0.443
4	rs62305271:56375882:G:T	56375882	T	ADD	776	0.8527	0.1396	0.6486	1.121	-1.142	0.2535	0.0012	0.2843	0.443
4	rs6554282:56385979:A:G	56385979	A	ADD	776	0.8527	0.1396	0.6486	1.121	-1.142	0.2535	0.0012	0.2843	0.443
4	rs6554283:56387220:G:T	56387220	G	ADD	776	0.8527	0.1396	0.6486	1.121	-1.142	0.2535	0.0012	0.2843	0.443
4	rs6554284:56399899:A:G	56399899	A	ADD	776	0.8527	0.1396	0.6486	1.121	-1.142	0.2535	0.0012	0.2843	0.443
4	rs6554285:56400120:C:T	56400120	C	ADD	776	0.8527	0.1396	0.6486	1.121	-1.142	0.2535	0.0012	0.2843	0.443
4	rs7660668:56401697:C:G	56401697	C	ADD	776	0.8527	0.1396	0.6486	1.121	-1.142	0.2535	0.0012	0.2843	0.443
4	rs7666895:56387478:T:C	56387478	T	ADD	776	0.8527	0.1396	0.6486	1.121	-1.142	0.2535	0.0012	0.2843	0.443
4	rs7681414:56375057:C:G	56375057	G	ADD	776	0.8527	0.1396	0.6486	1.121	-1.142	0.2535	0.0012	0.2843	0.443
4	rs7697067:56403380:A:T	56403380	A	ADD	776	0.8527	0.1396	0.6486	1.121	-1.142	0.2535	0.0012	0.2843	0.443
4	rs7698022:56407347:G:T	56407347	G	ADD	776	0.8527	0.1396	0.6486	1.121	-1.142	0.2535	0.0012	0.2843	0.443
4	rs67963898:56341687:A:G	56341687	G	ADD	775	0.8542	0.1395	0.6498	1.123	-1.129	0.2587	0.002401	0.284	0.3942
4	rs56056791:56328468:T:C	56328468	C	ADD	775	0.8542	0.1395	0.6498	1.123	-1.129	0.2588	0.002401	0.284	0.3942
4	rs62303691:56308252:C:T	56308252	T	ADD	775	0.8543	0.1395	0.6499	1.123	-1.129	0.259	0.002401	0.284	0.3942
4	rs62303692:56311447:C:T	56311447	T	ADD	775	0.8543	0.1395	0.6499	1.123	-1.129	0.259	0.002401	0.284	0.3942
4	rs62303708:56313484:T:C	56313484	C	ADD	775	0.8543	0.1395	0.6499	1.123	-1.129	0.259	0.002401	0.284	0.3942
4	rs6802:56292101:A:T	56292101	T	ADD	775	0.8543	0.1395	0.6499	1.123	-1.129	0.259	0.002401	0.284	0.3942
4	rs73236140:56306216:T:C	56306216	C	ADD	775	0.8543	0.1395	0.6499	1.123	-1.129	0.259	0.002401	0.284	0.3942
4	rs10866424:56419574:T:G	56419574	T	ADD	777	0.8547	0.1395	0.6502	1.124	-1.125	0.2605	0	0.2839	0.3954
4	rs12505265:56412143:C:G	56412143	C	ADD	777	0.8547	0.1395	0.6502	1.124	-1.125	0.2605	0	0.2839	0.3954
4	rs12509047:56411412:T:A	56411412	T	ADD	777	0.8547	0.1395	0.6502	1.124	-1.125	0.2605	0	0.2839	0.3954
4	rs1906676:56415344:A:G	56415344	A	ADD	777	0.8547	0.1395	0.6502	1.124	-1.125	0.2605	0	0.2839	0.3954
4	rs1979604:56418755:A:C	56418755	A	ADD	777	0.8547	0.1395	0.6502	1.124	-1.125	0.2605	0	0.2839	0.3954
4	rs4865012:56420786:C:T	56420786	C	ADD	777	0.8547	0.1395	0.6502	1.124	-1.125	0.2605	0	0.2839	0.3954
4	rs6554287:56416879:C:T	56416879	C	ADD	777	0.8547	0.1395	0.6502	1.124	-1.125	0.2605	0	0.2839	0.3954
4	rs62305265:56369641:G:A	56369641	A	ADD	775	0.8551	0.1395	0.6505	1.124	-1.122	0.262	0.002401	0.284	0.3942
4	rs10529258:56412869:G:A	56412869	A	ADD	766	0.8546	0.1403	0.6492	1.125	-1.12	0.2626	0.01441	0.2801	0.3414
4	rs115635692:56412873:A:C	56412873	C	ADD	766	0.8546	0.1403	0.6492	1.125	-1.12	0.2626	0.01441	0.2801	0.3414
4	rs116135676:56412874:G:T	56412874	T	ADD	766	0.8546	0.1403	0.6492	1.125	-1.12	0.2626	0.01441	0.2801	0.3414
4	rs41324951:56288743:C:G	56288743	G	ADD	774	0.8557	0.1395	0.651	1.125	-1.117	0.2639	0.003601	0.2837	0.393
4	rs62303712:56326651:C:T	56326651	T	ADD	774	0.8557	0.1395	0.651	1.125	-1.117	0.2639	0.003601	0.2837	0.393
4	rs62303722:56348243:A:C	56348243	C	ADD	774	0.8557	0.1395	0.651	1.125	-1.117	0.2639	0.003601	0.2837	0.393
4	rs62303728:56361929:G:A	56361929	A	ADD	774	0.8557	0.1395	0.651	1.125	-1.117	0.2639	0.003601	0.2837	0.393
4	rs62303730:56365115:A:C	56365115	C	ADD	774	0.8557	0.1395	0.651	1.125	-1.117	0.2639	0.003601	0.2837	0.393
4	rs62309729:56402846:A:G	56402846	G	ADD	774	0.8557	0.1395	0.651	1.125	-1.117	0.2639	0.003601	0.2837	0.393
4	rs1979605:56418873:A:G	56418873	A	ADD	776	0.8559	0.1395	0.6511	1.125	-1.116	0.2645	0.0012	0.2837	0.3938
4	rs7659095:56401601:G:A	56401601	G	ADD	774	0.8565	0.1395	0.6516	1.126	-1.111	0.2668	0.003601	0.2837	0.393
4	rs17722979:56346411:G:A	56346411	A	ADD	775	0.86	0.1398	0.6539	1.131	-1.079	0.2806	0.002401	0.2846	0.4431
4	rs6828454:56290496:C:T	56290496	C	ADD	775	1.122	0.1223	0.8825	1.426	0.9381	0.3482	0.003601	0.459	0.2636
4	rs6858684:56289778:C:T	56289778	C	ADD	773	1.119	0.1221	0.881	1.422	0.9225	0.3563	0.006002	0.4589	0.2344
4	rs11732723:56290558:C:T	56290558	C	ADD	776	1.115	0.1221	0.8778	1.417	0.8927	0.372	0.002401	0.4597	0.236
4	rs6858749:56290437:T:C	56290437	T	ADD	776	1.115	0.1221	0.8778	1.417	0.8927	0.372	0.002401	0.4597	0.236
4	rs3749473:56294628:T:C	56294628	T	ADD	774	1.115	0.1223	0.8772	1.417	0.8887	0.3741	0.004802	0.4596	0.209
4	rs62309758:56423069:T:C	56423069	C	ADD	764	0.8862	0.1407	0.6726	1.168	-0.8582	0.3908	0.01681	0.2729	0.2181
4	rs10049561:56292790:A:G	56292790	A	ADD	776	1.102	0.1226	0.8665	1.401	0.7913	0.4288	0.002401	0.4591	0.2946
4	rs6810483:56290573:T:C	56290573	T	ADD	775	1.076	0.1219	0.8475	1.367	0.6025	0.5468	0.003601	0.4982	0.2672
4	rs3749472:56294032:A:G	56294032	A	ADD	774	1.074	0.122	0.8459	1.365	0.5883	0.5564	0.004802	0.4982	0.2663
4	rs6840236:56289785:T:C	56289785	T	ADD	773	1.074	0.1217	0.8461	1.363	0.5865	0.5575	0.006002	0.4982	0.2379
4	rs1488941:56383966:T:C	56383966	C	ADD	740	0.9655	0.1513	0.7178	1.299	-0.2319	0.8166	0.04802	0.2182	0.5318
4	rs62303715:56333060:A:C	56333060	C	ADD	748	1.025	0.1513	0.7623	1.379	0.1653	0.8687	0.03962	0.205	0.1599
4	rs62303716:56334252:C:A	56334252	A	ADD	748	1.025	0.1513	0.7623	1.379	0.1653	0.8687	0.03962	0.205	0.1599
4	rs6828474:56341907:A:T	56341907	T	ADD	748	1.025	0.1513	0.7623	1.379	0.1653	0.8687	0.03962	0.205	0.1599
4	rs62303724:56351281:C:A	56351281	A	ADD	748	1.024	0.1513	0.7613	1.377	0.1568	0.8754	0.03962	0.205	0.1599
4	rs3792603:56302058:A:G	56302058	G	ADD	749	1.023	0.1513	0.7602	1.376	0.1478	0.8825	0.03842	0.2054	0.1932
4	rs62303690:56306005:T:C	56306005	C	ADD	749	1.023	0.1513	0.7602	1.376	0.1478	0.8825	0.03842	0.2054	0.1932
4	rs62303709:56315182:C:T	56315182	T	ADD	749	1.023	0.1513	0.7602	1.376	0.1478	0.8825	0.03842	0.2054	0.1932
4	rs62303685:56285082:C:G	56285082	G	ADD	748	1.02	0.1514	0.7585	1.373	0.1337	0.8936	0.03962	0.2056	0.1935
4	rs62305269:56373404:C:A	56373404	A	ADD	750	1.014	0.1509	0.7543	1.363	0.09135	0.9272	0.03721	0.2064	0.1602
4	rs73236149:56373474:C:T	56373474	T	ADD	750	1.014	0.1509	0.7543	1.363	0.09135	0.9272	0.03721	0.2064	0.1602
4	rs62309730:56407697:A:G	56407697	G	ADD	752	0.9978	0.1512	0.7418	1.342	-0.01466	0.9883	0.03481	0.2083	0.1992
4	rs62309728:56396815:G:A	56396815	A	ADD	751	1	0.1512	0.7439	1.345	0.002583	0.9979	0.03601	0.208	0.1978
4	rs55869433:56410937:C:T	56410937	T	ADD	753	0.9999	0.1512	0.7435	1.345	-0.0005	0.9996	0.03361	0.2081	0.1989

## Sheet: dominant
CHR	SNP	BP	A1	TEST	NMISS	OR	SE	L95	U95	STAT	P	F_MISS	MAF	HWE
4	rs6554286:56400304:T:G	56400304	G	DOM	774	1.69	0.1851	1.176	2.428	2.834	0.004597	0.003601	0.3578	0.02839
4	rs6554280:56374952:A:G	56374952	A	DOM	774	1.661	0.1842	1.158	2.383	2.755	0.005871	0.003601	0.3566	0.0285
4	rs6834676:56298414:C:G	56298414	C	DOM	774	1.663	0.185	1.157	2.389	2.748	0.005992	0.003601	0.3614	0.0131
4	rs6824955:56317136:T:G	56317136	T	DOM	773	1.656	0.1842	1.154	2.376	2.737	0.006198	0.004802	0.3583	0.0192
4	rs473005:56288125:A:C	56288125	A	DOM	775	1.655	0.1841	1.154	2.374	2.737	0.006203	0.002401	0.358	0.01942
4	rs564762:56284631:C:T	56284631	C	DOM	775	1.655	0.1841	1.154	2.374	2.737	0.006203	0.002401	0.358	0.01942
4	rs6832769:56298194:G:A	56298194	G	DOM	770	1.654	0.1843	1.153	2.374	2.732	0.006304	0.008403	0.3571	0.02794
4	rs11133382:56316980:T:G	56316980	T	DOM	772	1.652	0.1844	1.151	2.372	2.724	0.006454	0.006002	0.3569	0.01898
4	rs11133379:56306111:G:A	56306111	G	DOM	776	1.65	0.1841	1.15	2.367	2.721	0.006513	0.0012	0.3582	0.02357
4	rs11733864:56321530:C:T	56321530	C	DOM	776	1.65	0.1841	1.15	2.367	2.721	0.006513	0.0012	0.3582	0.02357
4	rs12643926:56310621:C:T	56310621	C	DOM	776	1.65	0.1841	1.15	2.367	2.721	0.006513	0.0012	0.3582	0.02357
4	rs12647034:56310622:A:G	56310622	A	DOM	776	1.65	0.1841	1.15	2.367	2.721	0.006513	0.0012	0.3582	0.02357
4	rs13121235:56311947:A:G	56311947	A	DOM	776	1.65	0.1841	1.15	2.367	2.721	0.006513	0.0012	0.3582	0.02357
4	rs1522106:56307214:C:A	56307214	C	DOM	776	1.65	0.1841	1.15	2.367	2.721	0.006513	0.0012	0.3582	0.02357
4	rs2412646:56318772:T:C	56318772	T	DOM	776	1.65	0.1841	1.15	2.367	2.721	0.006513	0.0012	0.3582	0.02357
4	rs2412647:56319105:C:T	56319105	C	DOM	776	1.65	0.1841	1.15	2.367	2.721	0.006513	0.0012	0.3582	0.02357
4	rs28448438:56416665:C:T	56416665	T	DOM	776	1.65	0.1841	1.15	2.367	2.721	0.006513	0.0012	0.3594	0.013
4	rs3736544:56309992:A:G	56309992	A	DOM	776	1.65	0.1841	1.15	2.367	2.721	0.006513	0.0012	0.3582	0.02357
4	rs3736545:56310343:C:G	56310343	C	DOM	776	1.65	0.1841	1.15	2.367	2.721	0.006513	0.0012	0.3582	0.02357
4	rs3805147:56306730:C:T	56306730	C	DOM	776	1.65	0.1841	1.15	2.367	2.721	0.006513	0.0012	0.3582	0.02357
4	rs6811520:56315178:T:C	56315178	T	DOM	776	1.65	0.1841	1.15	2.367	2.721	0.006513	0.0012	0.3582	0.02357
4	rs10002541:56395011:T:C	56395011	C	DOM	776	1.65	0.1841	1.15	2.367	2.72	0.006524	0.0012	0.3582	0.02357
4	rs10005989:56405206:C:T	56405206	T	DOM	776	1.65	0.1841	1.15	2.367	2.72	0.006524	0.0012	0.3582	0.02357
4	rs11726609:56400869:T:A	56400869	A	DOM	776	1.65	0.1841	1.15	2.367	2.72	0.006524	0.0012	0.3582	0.02357
4	rs17085889:56402115:G:A	56402115	A	DOM	776	1.65	0.1841	1.15	2.367	2.72	0.006524	0.0012	0.3582	0.02357
4	rs28525309:56406236:G:C	56406236	C	DOM	776	1.65	0.1841	1.15	2.367	2.72	0.006524	0.0012	0.3582	0.02357
4	rs28582059:56408404:G:C	56408404	C	DOM	776	1.65	0.1841	1.15	2.367	2.72	0.006524	0.0012	0.3582	0.02357
4	rs28790098:56398109:C:T	56398109	T	DOM	776	1.65	0.1841	1.15	2.367	2.72	0.006524	0.0012	0.3582	0.02357
4	rs4865008:56410855:T:G	56410855	G	DOM	776	1.65	0.1841	1.15	2.367	2.72	0.006524	0.0012	0.3582	0.02357
4	rs62309727:56391793:G:A	56391793	A	DOM	776	1.65	0.1841	1.15	2.367	2.72	0.006524	0.0012	0.3582	0.02357
4	rs6812042:56396079:G:T	56396079	T	DOM	776	1.65	0.1841	1.15	2.367	2.72	0.006524	0.0012	0.3582	0.02357
4	rs6815516:56399184:A:T	56399184	T	DOM	776	1.65	0.1841	1.15	2.367	2.72	0.006524	0.0012	0.3582	0.02357
4	rs6839788:56393040:G:T	56393040	T	DOM	776	1.65	0.1841	1.15	2.367	2.72	0.006524	0.0012	0.3582	0.02357
4	rs7673908:56394819:A:G	56394819	G	DOM	776	1.65	0.1841	1.15	2.367	2.72	0.006524	0.0012	0.3582	0.02357
4	rs9998038:56397849:C:T	56397849	T	DOM	776	1.65	0.1841	1.15	2.367	2.72	0.006524	0.0012	0.3582	0.02357
4	rs9998146:56397977:C:T	56397977	T	DOM	776	1.65	0.1841	1.15	2.367	2.72	0.006524	0.0012	0.3582	0.02357
4	rs10034433:56421176:A:T	56421176	T	DOM	777	1.645	0.1841	1.147	2.359	2.704	0.006853	0	0.3589	0.01954
4	rs10462035:56379178:G:A	56379178	G	DOM	777	1.645	0.1841	1.147	2.359	2.704	0.006853	0	0.3583	0.02387
4	rs11133399:56413831:A:G	56413831	G	DOM	777	1.645	0.1841	1.147	2.359	2.704	0.006853	0	0.3589	0.01954
4	rs11931061	56338793	G	DOM	777	1.645	0.1841	1.147	2.359	2.704	0.006853	0	0.3583	0.02387
4	rs11939815:56358283:T:G	56358283	T	DOM	777	1.645	0.1841	1.147	2.359	2.704	0.006853	0	0.3583	0.02387
4	rs11947476:56339751:T:C	56339751	T	DOM	777	1.645	0.1841	1.147	2.359	2.704	0.006853	0	0.3583	0.02387
4	rs11947623:56349190:C:A	56349190	C	DOM	777	1.645	0.1841	1.147	2.359	2.704	0.006853	0	0.3583	0.02387
4	rs12646078:56368204:T:C	56368204	T	DOM	777	1.645	0.1841	1.147	2.359	2.704	0.006853	0	0.3583	0.02387
4	rs13102385:56345255:T:C	56345255	T	DOM	777	1.645	0.1841	1.147	2.359	2.704	0.006853	0	0.3583	0.02387
4	rs13128582:56328944:C:G	56328944	C	DOM	777	1.645	0.1841	1.147	2.359	2.704	0.006853	0	0.3583	0.02387
4	rs13138697:56363309:G:A	56363309	G	DOM	777	1.645	0.1841	1.147	2.359	2.704	0.006853	0	0.3583	0.02387
4	rs13152650:56357858:T:C	56357858	T	DOM	777	1.645	0.1841	1.147	2.359	2.704	0.006853	0	0.3583	0.02387
4	rs1522110:56380283:C:T	56380283	C	DOM	777	1.645	0.1841	1.147	2.359	2.704	0.006853	0	0.3583	0.02387
4	rs1522111:56329563:T:A	56329563	T	DOM	777	1.645	0.1841	1.147	2.359	2.704	0.006853	0	0.3583	0.02387
4	rs1980273:56367401:C:G	56367401	C	DOM	777	1.645	0.1841	1.147	2.359	2.704	0.006853	0	0.3583	0.02387
4	rs2140077:56338953:A:G	56338953	A	DOM	777	1.645	0.1841	1.147	2.359	2.704	0.006853	0	0.3583	0.02387
4	rs2177127:56379959:A:C	56379959	A	DOM	777	1.645	0.1841	1.147	2.359	2.704	0.006853	0	0.3583	0.02387
4	rs2177129:56365414:C:T	56365414	C	DOM	777	1.645	0.1841	1.147	2.359	2.704	0.006853	0	0.3583	0.02387
4	rs28463765:56412434:C:T	56412434	T	DOM	777	1.645	0.1841	1.147	2.359	2.704	0.006853	0	0.3589	0.01954
4	rs35767091:56346723:G:A	56346723	G	DOM	777	1.645	0.1841	1.147	2.359	2.704	0.006853	0	0.3583	0.02387
4	rs3805152:56359658:C:T	56359658	C	DOM	777	1.645	0.1841	1.147	2.359	2.704	0.006853	0	0.3583	0.02387
4	rs3805154:56363927:C:T	56363927	C	DOM	777	1.645	0.1841	1.147	2.359	2.704	0.006853	0	0.3583	0.02387
4	rs3805157:56364103:A:G	56364103	A	DOM	777	1.645	0.1841	1.147	2.359	2.704	0.006853	0	0.3583	0.02387
4	rs3817444	56375981	A	DOM	777	1.645	0.1841	1.147	2.359	2.704	0.006853	0	0.3577	0.03457
4	rs3828481:56376664:T:C	56376664	T	DOM	777	1.645	0.1841	1.147	2.359	2.704	0.006853	0	0.3583	0.02387
4	rs4371676:56329008:G:A	56329008	G	DOM	777	1.645	0.1841	1.147	2.359	2.704	0.006853	0	0.3583	0.02387
4	rs4580704:56326707:G:C	56326707	G	DOM	777	1.645	0.1841	1.147	2.359	2.704	0.006853	0	0.3583	0.02387
4	rs4864998:56332606:A:G	56332606	A	DOM	777	1.645	0.1841	1.147	2.359	2.704	0.006853	0	0.3583	0.02387
4	rs4865010:56414962:A:C	56414962	C	DOM	777	1.645	0.1841	1.147	2.359	2.704	0.006853	0	0.3589	0.01954
4	rs58894703:56358538:G:A	56358538	G	DOM	777	1.645	0.1841	1.147	2.359	2.704	0.006853	0	0.3583	0.02387
4	rs62303714:56329018:A:T	56329018	A	DOM	777	1.645	0.1841	1.147	2.359	2.704	0.006853	0	0.3583	0.02387
4	rs6810948:56351192:A:G	56351192	A	DOM	777	1.645	0.1841	1.147	2.359	2.704	0.006853	0	0.3583	0.02387
4	rs6817267:56338541:G:A	56338541	G	DOM	777	1.645	0.1841	1.147	2.359	2.704	0.006853	0	0.3583	0.02387
4	rs6819660:56374577:T:G	56374577	T	DOM	777	1.645	0.1841	1.147	2.359	2.704	0.006853	0	0.3583	0.02387
4	rs6824057:56367278:G:C	56367278	G	DOM	777	1.645	0.1841	1.147	2.359	2.704	0.006853	0	0.3583	0.02387
4	rs6837710:56374455:C:T	56374455	C	DOM	777	1.645	0.1841	1.147	2.359	2.704	0.006853	0	0.3583	0.02387
4	rs6846427:56335448:C:G	56335448	C	DOM	777	1.645	0.1841	1.147	2.359	2.704	0.006853	0	0.3583	0.02387
4	rs726967	56421713	A	DOM	777	1.645	0.1841	1.147	2.359	2.704	0.006853	0	0.3589	0.01954
4	rs7667849:56388199:A:G	56388199	G	DOM	777	1.645	0.1841	1.147	2.359	2.704	0.006853	0	0.3583	0.02387
4	rs7668147:56339384:C:T	56339384	C	DOM	777	1.645	0.1841	1.147	2.359	2.704	0.006853	0	0.3583	0.02387
4	rs7670225:56368018:C:T	56368018	C	DOM	777	1.645	0.1841	1.147	2.359	2.704	0.006853	0	0.3583	0.02387
4	rs7677526:56349908:A:T	56349908	A	DOM	777	1.645	0.1841	1.147	2.359	2.704	0.006853	0	0.3583	0.02387
4	rs7684810:56352794:C:T	56352794	C	DOM	777	1.645	0.1841	1.147	2.359	2.704	0.006853	0	0.3583	0.02387
4	rs9312662:56386371:T:C	56386371	C	DOM	777	1.645	0.1841	1.147	2.359	2.704	0.006853	0	0.3583	0.02387
4	rs9997288:56347227:T:C	56347227	T	DOM	777	1.645	0.1841	1.147	2.359	2.704	0.006853	0	0.3583	0.02387
4	rs10016506:56396674:G:T	56396674	T	DOM	775	1.644	0.1841	1.146	2.358	2.699	0.00695	0.002401	0.3586	0.02364
4	rs6825994:56390411:C:A	56390411	A	DOM	760	1.648	0.1856	1.145	2.371	2.69	0.00714	0.02041	0.3585	0.01482
4	rs11735267:56347287:C:T	56347287	C	DOM	772	1.644	0.185	1.144	2.362	2.686	0.007222	0.007203	0.3609	0.03467
4	rs6851838:56420747:A:C	56420747	C	DOM	776	1.639	0.1841	1.143	2.351	2.684	0.007265	0.0012	0.3594	0.01964
4	rs60797008:56388672:A:T	56388672	T	DOM	763	1.642	0.1857	1.141	2.363	2.67	0.007593	0.01921	0.3599	0.02263
4	rs6853192:56409254:T:A	56409254	A	DOM	775	1.631	0.1841	1.137	2.34	2.657	0.007878	0.003601	0.3596	0.02881
4	rs1522107:56380773:A:T	56380773	A	DOM	773	1.624	0.1846	1.131	2.332	2.628	0.008584	0.004802	0.3565	0.02807
4	rs1522108:56380733:T:C	56380733	T	DOM	773	1.624	0.1846	1.131	2.332	2.628	0.008584	0.004802	0.3565	0.02807
4	rs1965467:56322740:G:A	56322740	G	DOM	774	1.622	0.1842	1.131	2.328	2.627	0.008626	0.003601	0.3602	0.03483
4	rs28670674:56407103:G:A	56407103	A	DOM	771	1.61	0.1843	1.122	2.31	2.584	0.009773	0.007203	0.3609	0.03467
4	rs11133383:56317045:C:T	56317045	C	DOM	769	1.602	0.1845	1.116	2.3	2.552	0.0107	0.009604	0.3624	0.01289
4	rs142902983:56406335:C:T	56406335	T	DOM	758	1.533	0.1866	1.064	2.21	2.29	0.022	0.02761	0.1716	0.538
4	rs505861:56285166:T:G	56285166	T	DOM	775	1.499	0.1835	1.046	2.148	2.207	0.02734	0.003601	0.1753	0.4713
4	rs11133394:56383238:C:T	56383238	C	DOM	741	1.535	0.1947	1.048	2.248	2.199	0.02788	0.04682	0.4181	0.08
4	rs6850524:56381997:C:G	56381997	C	DOM	741	1.535	0.1947	1.048	2.248	2.199	0.02788	0.04682	0.4181	0.08
4	rs530875:56289779:A:G	56289779	A	DOM	777	1.497	0.1835	1.045	2.144	2.198	0.02793	0.0012	0.1755	0.4717
4	rs532768:56289999:A:G	56289999	A	DOM	777	1.497	0.1835	1.045	2.144	2.198	0.02793	0.0012	0.1755	0.4717
4	rs534654	56290220	A	DOM	777	1.497	0.1835	1.045	2.144	2.198	0.02793	0	0.1759	0.4048
4	rs711533:56289379:C:A	56289379	C	DOM	777	1.497	0.1835	1.045	2.144	2.198	0.02793	0.0012	0.1755	0.4717
4	rs471546:56286613:A:T	56286613	A	DOM	776	1.494	0.1835	1.042	2.14	2.187	0.02876	0.002401	0.1757	0.4717
4	rs504836:56285305:C:T	56285305	C	DOM	776	1.494	0.1835	1.042	2.14	2.187	0.02876	0.002401	0.1757	0.4717
4	rs549564:56286717:T:C	56286717	T	DOM	776	1.494	0.1835	1.042	2.14	2.187	0.02876	0.002401	0.1757	0.4717
4	rs10462028:56298300:G:A	56298300	A	DOM	777	0.7119	0.1764	0.5038	1.006	-1.926	0.0541	0	0.3235	0.476
4	rs57826934:56323379:C:T	56323379	T	DOM	777	0.7119	0.1764	0.5038	1.006	-1.926	0.0541	0	0.3235	0.476
4	rs146471976:56293324:C:A	56293324	A	DOM	745	0.5978	0.3062	0.3281	1.09	-1.68	0.09295	0.04322	0.06336	0.5495
4	rs17721497:56311248:A:T	56311248	T	DOM	773	0.7708	0.1771	0.5447	1.091	-1.47	0.1417	0.006002	0.285	0.4426
4	rs1048004:56300209:C:A	56300209	A	DOM	777	0.7713	0.177	0.5452	1.091	-1.467	0.1424	0	0.2845	0.4439
4	rs11240:56319350:C:G	56319350	G	DOM	777	0.7713	0.177	0.5452	1.091	-1.467	0.1424	0	0.2845	0.4439
4	rs17721215:56303787:T:C	56303787	C	DOM	777	0.7713	0.177	0.5452	1.091	-1.467	0.1424	0	0.2845	0.4439
4	rs1801260	56301369	G	DOM	777	0.7713	0.177	0.5452	1.091	-1.467	0.1424	0	0.2845	0.4439
4	rs62303686:56293659:G:A	56293659	A	DOM	777	0.7713	0.177	0.5452	1.091	-1.467	0.1424	0	0.2845	0.4439
4	rs62303711:56324492:G:C	56324492	C	DOM	777	0.7713	0.177	0.5452	1.091	-1.467	0.1424	0	0.2845	0.4439
4	rs73236142:56312310:G:T	56312310	T	DOM	777	0.7713	0.177	0.5452	1.091	-1.467	0.1424	0	0.2845	0.4439
4	rs7676245:56321317:G:A	56321317	A	DOM	777	0.7713	0.177	0.5452	1.091	-1.467	0.1424	0	0.2845	0.4439
4	rs11133397:56400333:C:A	56400333	A	DOM	773	0.7725	0.1773	0.5458	1.093	-1.456	0.1453	0.004802	0.3565	0.1503
4	rs11133398:56400347:C:T	56400347	T	DOM	773	0.7725	0.1773	0.5458	1.093	-1.456	0.1453	0.004802	0.3565	0.1503
4	rs4865004:56381285:G:A	56381285	A	DOM	775	0.7734	0.1769	0.5468	1.094	-1.453	0.1462	0.002401	0.3592	0.1133
4	rs1021306:56395944:T:G	56395944	T	DOM	776	0.7737	0.177	0.5469	1.095	-1.449	0.1472	0.0012	0.2843	0.443
4	rs1021307:56395714:G:A	56395714	G	DOM	776	0.7737	0.177	0.5469	1.095	-1.449	0.1472	0.0012	0.2843	0.443
4	rs10462033:56377719:G:T	56377719	T	DOM	776	0.7737	0.177	0.5469	1.095	-1.449	0.1472	0.0012	0.2843	0.443
4	rs13134079:56408188:A:G	56408188	A	DOM	776	0.7737	0.177	0.5469	1.095	-1.449	0.1472	0.0012	0.2843	0.443
4	rs1522109:56380570:A:G	56380570	G	DOM	776	0.7737	0.177	0.5469	1.095	-1.449	0.1472	0.0012	0.2843	0.443
4	rs1546004:56387779:C:T	56387779	C	DOM	776	0.7737	0.177	0.5469	1.095	-1.449	0.1472	0.0012	0.2843	0.443
4	rs17722870:56344686:A:G	56344686	G	DOM	776	0.7737	0.177	0.5469	1.095	-1.449	0.1472	0.0012	0.2843	0.443
4	rs17779627:56349942:T:C	56349942	C	DOM	776	0.7737	0.177	0.5469	1.095	-1.449	0.1472	0.0012	0.2843	0.443
4	rs1915905:56378548:T:G	56378548	G	DOM	776	0.7737	0.177	0.5469	1.095	-1.449	0.1472	0.0012	0.2843	0.443
4	rs2070062:56355598:A:C	56355598	C	DOM	776	0.7737	0.177	0.5469	1.095	-1.449	0.1472	0.0012	0.2843	0.443
4	rs3805156:56364092:G:A	56364092	A	DOM	776	0.7737	0.177	0.5469	1.095	-1.449	0.1472	0.0012	0.2843	0.443
4	rs4865006:56392279:C:T	56392279	C	DOM	776	0.7737	0.177	0.5469	1.095	-1.449	0.1472	0.0012	0.2843	0.443
4	rs55729020:56357848:C:G	56357848	G	DOM	776	0.7737	0.177	0.5469	1.095	-1.449	0.1472	0.0012	0.2843	0.443
4	rs55885973:56346221:C:A	56346221	A	DOM	776	0.7737	0.177	0.5469	1.095	-1.449	0.1472	0.0012	0.2843	0.443
4	rs56196624:56366507:T:C	56366507	C	DOM	776	0.7737	0.177	0.5469	1.095	-1.449	0.1472	0.0012	0.2843	0.443
4	rs57338268:56351180:G:A	56351180	A	DOM	776	0.7737	0.177	0.5469	1.095	-1.449	0.1472	0.0012	0.2843	0.443
4	rs58476959:56362401:A:C	56362401	C	DOM	776	0.7737	0.177	0.5469	1.095	-1.449	0.1472	0.0012	0.2843	0.443
4	rs62303713:56327743:G:A	56327743	A	DOM	776	0.7737	0.177	0.5469	1.095	-1.449	0.1472	0.0012	0.2843	0.443
4	rs62303718:56342937:T:C	56342937	C	DOM	776	0.7737	0.177	0.5469	1.095	-1.449	0.1472	0.0012	0.2843	0.443
4	rs62303726:56356582:A:G	56356582	G	DOM	776	0.7737	0.177	0.5469	1.095	-1.449	0.1472	0.0012	0.2843	0.443
4	rs62303731:56365834:C:T	56365834	T	DOM	776	0.7737	0.177	0.5469	1.095	-1.449	0.1472	0.0012	0.2843	0.443
4	rs62303732:56366035:A:G	56366035	G	DOM	776	0.7737	0.177	0.5469	1.095	-1.449	0.1472	0.0012	0.2843	0.443
4	rs62305264:56369135:A:G	56369135	G	DOM	776	0.7737	0.177	0.5469	1.095	-1.449	0.1472	0.0012	0.2843	0.443
4	rs62305266:56371283:C:T	56371283	T	DOM	776	0.7737	0.177	0.5469	1.095	-1.449	0.1472	0.0012	0.2843	0.443
4	rs62305267:56372979:C:T	56372979	T	DOM	776	0.7737	0.177	0.5469	1.095	-1.449	0.1472	0.0012	0.2843	0.443
4	rs62305268:56373158:T:A	56373158	A	DOM	776	0.7737	0.177	0.5469	1.095	-1.449	0.1472	0.0012	0.2843	0.443
4	rs62305270:56374009:G:C	56374009	C	DOM	776	0.7737	0.177	0.5469	1.095	-1.449	0.1472	0.0012	0.2843	0.443
4	rs62305271:56375882:G:T	56375882	T	DOM	776	0.7737	0.177	0.5469	1.095	-1.449	0.1472	0.0012	0.2843	0.443
4	rs6554282:56385979:A:G	56385979	A	DOM	776	0.7737	0.177	0.5469	1.095	-1.449	0.1472	0.0012	0.2843	0.443
4	rs6554283:56387220:G:T	56387220	G	DOM	776	0.7737	0.177	0.5469	1.095	-1.449	0.1472	0.0012	0.2843	0.443
4	rs6554284:56399899:A:G	56399899	A	DOM	776	0.7737	0.177	0.5469	1.095	-1.449	0.1472	0.0012	0.2843	0.443
4	rs6554285:56400120:C:T	56400120	C	DOM	776	0.7737	0.177	0.5469	1.095	-1.449	0.1472	0.0012	0.2843	0.443
4	rs7660668:56401697:C:G	56401697	C	DOM	776	0.7737	0.177	0.5469	1.095	-1.449	0.1472	0.0012	0.2843	0.443
4	rs7666895:56387478:T:C	56387478	T	DOM	776	0.7737	0.177	0.5469	1.095	-1.449	0.1472	0.0012	0.2843	0.443
4	rs7681414:56375057:C:G	56375057	G	DOM	776	0.7737	0.177	0.5469	1.095	-1.449	0.1472	0.0012	0.2843	0.443
4	rs7697067:56403380:A:T	56403380	A	DOM	776	0.7737	0.177	0.5469	1.095	-1.449	0.1472	0.0012	0.2843	0.443
4	rs7698022:56407347:G:T	56407347	G	DOM	776	0.7737	0.177	0.5469	1.095	-1.449	0.1472	0.0012	0.2843	0.443
4	rs10529258:56412869:G:A	56412869	A	DOM	766	0.7723	0.1783	0.5445	1.095	-1.449	0.1473	0.01441	0.2801	0.3414
4	rs115635692:56412873:A:C	56412873	C	DOM	766	0.7723	0.1783	0.5445	1.095	-1.449	0.1473	0.01441	0.2801	0.3414
4	rs116135676:56412874:G:T	56412874	T	DOM	766	0.7723	0.1783	0.5445	1.095	-1.449	0.1473	0.01441	0.2801	0.3414
4	rs79658500:56364754:T:C	56364754	C	DOM	774	0.7739	0.1771	0.5469	1.095	-1.448	0.1477	0.003601	0.2843	0.3947
4	rs11942279:56305819:T:C	56305819	C	DOM	775	0.7749	0.1768	0.5479	1.096	-1.442	0.1493	0.002401	0.358	0.152
4	rs10866424:56419574:T:G	56419574	T	DOM	777	0.7762	0.177	0.5487	1.098	-1.431	0.1523	0	0.2839	0.3954
4	rs12505265:56412143:C:G	56412143	C	DOM	777	0.7762	0.177	0.5487	1.098	-1.431	0.1523	0	0.2839	0.3954
4	rs12509047:56411412:T:A	56411412	T	DOM	777	0.7762	0.177	0.5487	1.098	-1.431	0.1523	0	0.2839	0.3954
4	rs1906676:56415344:A:G	56415344	A	DOM	777	0.7762	0.177	0.5487	1.098	-1.431	0.1523	0	0.2839	0.3954
4	rs1979604:56418755:A:C	56418755	A	DOM	777	0.7762	0.177	0.5487	1.098	-1.431	0.1523	0	0.2839	0.3954
4	rs4865012:56420786:C:T	56420786	C	DOM	777	0.7762	0.177	0.5487	1.098	-1.431	0.1523	0	0.2839	0.3954
4	rs6554287:56416879:C:T	56416879	C	DOM	777	0.7762	0.177	0.5487	1.098	-1.431	0.1523	0	0.2839	0.3954
4	rs67963898:56341687:A:G	56341687	G	DOM	775	0.7763	0.1771	0.5487	1.098	-1.43	0.1526	0.002401	0.284	0.3942
4	rs56056791:56328468:T:C	56328468	C	DOM	775	0.7763	0.1771	0.5487	1.098	-1.43	0.1527	0.002401	0.284	0.3942
4	rs62303691:56308252:C:T	56308252	T	DOM	775	0.7764	0.1771	0.5487	1.098	-1.429	0.1529	0.002401	0.284	0.3942
4	rs62303692:56311447:C:T	56311447	T	DOM	775	0.7764	0.1771	0.5487	1.098	-1.429	0.1529	0.002401	0.284	0.3942
4	rs62303708:56313484:T:C	56313484	C	DOM	775	0.7764	0.1771	0.5487	1.098	-1.429	0.1529	0.002401	0.284	0.3942
4	rs6802:56292101:A:T	56292101	T	DOM	775	0.7764	0.1771	0.5487	1.098	-1.429	0.1529	0.002401	0.284	0.3942
4	rs73236140:56306216:T:C	56306216	C	DOM	775	0.7764	0.1771	0.5487	1.098	-1.429	0.1529	0.002401	0.284	0.3942
4	rs62305265:56369641:G:A	56369641	A	DOM	775	0.7775	0.1771	0.5495	1.1	-1.421	0.1553	0.002401	0.284	0.3942
4	rs1047354:56295583:A:G	56295583	G	DOM	776	0.7782	0.1768	0.5503	1.1	-1.419	0.1559	0.0012	0.3576	0.1517
4	rs10517346:56323194:G:C	56323194	C	DOM	776	0.7782	0.1768	0.5503	1.1	-1.419	0.1559	0.0012	0.3576	0.1517
4	rs1056547:56296763:T:G	56296763	G	DOM	776	0.7782	0.1768	0.5503	1.1	-1.419	0.1559	0.0012	0.3576	0.1517
4	rs11133378:56305639:C:T	56305639	T	DOM	776	0.7782	0.1768	0.5503	1.1	-1.419	0.1559	0.0012	0.3576	0.1517
4	rs11133380:56307277:A:G	56307277	G	DOM	776	0.7782	0.1768	0.5503	1.1	-1.419	0.1559	0.0012	0.3576	0.1517
4	rs11133381:56316979:T:C	56316979	C	DOM	776	0.7782	0.1768	0.5503	1.1	-1.419	0.1559	0.0012	0.3576	0.1517
4	rs11133384:56323253:C:G	56323253	G	DOM	776	0.7782	0.1768	0.5503	1.1	-1.419	0.1559	0.0012	0.3576	0.1517
4	rs11937487:56302743:A:G	56302743	G	DOM	776	0.7782	0.1768	0.5503	1.1	-1.419	0.1559	0.0012	0.3576	0.1517
4	rs11945370:56309042:A:G	56309042	G	DOM	776	0.7782	0.1768	0.5503	1.1	-1.419	0.1559	0.0012	0.3576	0.1517
4	rs12510110:56307734:A:G	56307734	G	DOM	776	0.7782	0.1768	0.5503	1.1	-1.419	0.1559	0.0012	0.3576	0.1517
4	rs12510990:56308074:T:C	56308074	C	DOM	776	0.7782	0.1768	0.5503	1.1	-1.419	0.1559	0.0012	0.3576	0.1517
4	rs12647677:56310420:T:C	56310420	C	DOM	776	0.7782	0.1768	0.5503	1.1	-1.419	0.1559	0.0012	0.3576	0.1517
4	rs12651640:56320321:T:A	56320321	A	DOM	776	0.7782	0.1768	0.5503	1.1	-1.419	0.1559	0.0012	0.3582	0.1313
4	rs1474271:56302079:C:T	56302079	T	DOM	776	0.7782	0.1768	0.5503	1.1	-1.419	0.1559	0.0012	0.3576	0.1517
4	rs1554483:56321817:C:G	56321817	G	DOM	776	0.7782	0.1768	0.5503	1.1	-1.419	0.1559	0.0012	0.3576	0.1517
4	rs1554484:56324339:T:C	56324339	C	DOM	776	0.7782	0.1768	0.5503	1.1	-1.419	0.1559	0.0012	0.3576	0.1517
4	rs3749474:56300685:C:T	56300685	T	DOM	776	0.7782	0.1768	0.5503	1.1	-1.419	0.1559	0.0012	0.3576	0.1517
4	rs3805146:56303152:C:T	56303152	T	DOM	776	0.7782	0.1768	0.5503	1.1	-1.419	0.1559	0.0012	0.3576	0.1517
4	rs3805148:56306810:A:C	56306810	C	DOM	776	0.7782	0.1768	0.5503	1.1	-1.419	0.1559	0.0012	0.3576	0.1517
4	rs3805149:56308351:C:T	56308351	T	DOM	776	0.7782	0.1768	0.5503	1.1	-1.419	0.1559	0.0012	0.3576	0.1517
4	rs3805150:56313036:C:T	56313036	T	DOM	776	0.7782	0.1768	0.5503	1.1	-1.419	0.1559	0.0012	0.3576	0.1517
4	rs4864990:56313690:A:G	56313690	G	DOM	776	0.7782	0.1768	0.5503	1.1	-1.419	0.1559	0.0012	0.3576	0.1517
4	rs4864995:56319020:A:G	56319020	G	DOM	776	0.7782	0.1768	0.5503	1.1	-1.419	0.1559	0.0012	0.3576	0.1517
4	rs6828570:56297762:C:G	56297762	G	DOM	776	0.7782	0.1768	0.5503	1.1	-1.419	0.1559	0.0012	0.3576	0.1517
4	rs7677952:56291479:C:T	56291479	T	DOM	776	0.7782	0.1768	0.5503	1.1	-1.419	0.1559	0.0012	0.3576	0.1517
4	rs1979605:56418873:A:G	56418873	A	DOM	776	0.7781	0.177	0.55	1.101	-1.417	0.1564	0.0012	0.2837	0.3938
4	rs1056545:56296897:G:A	56296897	A	DOM	772	0.7778	0.1775	0.5493	1.101	-1.416	0.1567	0.006002	0.3593	0.1743
4	rs5863:56296907:A:G	56296907	G	DOM	772	0.7778	0.1775	0.5493	1.101	-1.416	0.1567	0.006002	0.3593	0.1743
4	rs41324951:56288743:C:G	56288743	G	DOM	774	0.7788	0.1771	0.5504	1.102	-1.412	0.1581	0.003601	0.2837	0.393
4	rs62303712:56326651:C:T	56326651	T	DOM	774	0.7788	0.1771	0.5504	1.102	-1.412	0.1581	0.003601	0.2837	0.393
4	rs62303722:56348243:A:C	56348243	C	DOM	774	0.7788	0.1771	0.5504	1.102	-1.412	0.1581	0.003601	0.2837	0.393
4	rs62303728:56361929:G:A	56361929	A	DOM	774	0.7788	0.1771	0.5504	1.102	-1.412	0.1581	0.003601	0.2837	0.393
4	rs62303730:56365115:A:C	56365115	C	DOM	774	0.7788	0.1771	0.5504	1.102	-1.412	0.1581	0.003601	0.2837	0.393
4	rs62309729:56402846:A:G	56402846	G	DOM	774	0.7788	0.1771	0.5504	1.102	-1.412	0.1581	0.003601	0.2837	0.393
4	rs12642716:56346163:G:A	56346163	A	DOM	775	0.7794	0.1768	0.5511	1.102	-1.409	0.1588	0.002401	0.3574	0.1511
4	rs4864547:56404395:C:T	56404395	T	DOM	773	0.7795	0.1769	0.5512	1.102	-1.408	0.159	0.004802	0.3577	0.1311
4	rs7659095:56401601:G:A	56401601	G	DOM	774	0.7799	0.1771	0.5512	1.104	-1.403	0.1605	0.003601	0.2837	0.393
4	rs12506788:56343593:C:T	56343593	T	DOM	774	0.7811	0.1768	0.5523	1.105	-1.397	0.1625	0.004802	0.3577	0.1311
4	rs13114841:56352141:T:C	56352141	C	DOM	775	0.7812	0.1768	0.5525	1.105	-1.397	0.1625	0.002401	0.3574	0.1511
4	rs4864994:56318122:A:C	56318122	C	DOM	771	0.7814	0.1773	0.552	1.106	-1.391	0.1642	0.008403	0.3596	0.1738
4	rs4865005:56391948:T:A	56391948	A	DOM	774	0.7828	0.1768	0.5536	1.107	-1.385	0.1661	0.003601	0.3572	0.1307
4	rs17722979:56346411:G:A	56346411	A	DOM	775	0.7825	0.1774	0.5527	1.108	-1.383	0.1667	0.002401	0.2846	0.4431
4	rs10462032:56345236:T:C	56345236	C	DOM	776	0.7834	0.1768	0.554	1.108	-1.381	0.1672	0.0012	0.357	0.1314
4	rs10517344:56343712:A:C	56343712	C	DOM	776	0.7834	0.1768	0.554	1.108	-1.381	0.1672	0.0012	0.357	0.1314
4	rs11133386:56327487:A:T	56327487	T	DOM	776	0.7834	0.1768	0.554	1.108	-1.381	0.1672	0.0012	0.357	0.1314
4	rs11133387:56341297:C:G	56341297	G	DOM	776	0.7834	0.1768	0.554	1.108	-1.381	0.1672	0.0012	0.357	0.1314
4	rs11133388:56344033:G:C	56344033	C	DOM	776	0.7834	0.1768	0.554	1.108	-1.381	0.1672	0.0012	0.357	0.1314
4	rs11133390:56367893:A:G	56367893	G	DOM	776	0.7834	0.1768	0.554	1.108	-1.381	0.1672	0.0012	0.357	0.1314
4	rs11133391:56367955:T:C	56367955	C	DOM	776	0.7834	0.1768	0.554	1.108	-1.381	0.1672	0.0012	0.357	0.1314
4	rs11133392:56373896:T:A	56373896	A	DOM	776	0.7834	0.1768	0.554	1.108	-1.381	0.1672	0.0012	0.357	0.1314
4	rs11133395:56383651:C:T	56383651	T	DOM	776	0.7834	0.1768	0.554	1.108	-1.381	0.1672	0.0012	0.357	0.1314
4	rs11722049:56346901:A:G	56346901	G	DOM	776	0.7834	0.1768	0.554	1.108	-1.381	0.1672	0.0012	0.357	0.1314
4	rs11724094:56367646:C:A	56367646	A	DOM	776	0.7834	0.1768	0.554	1.108	-1.381	0.1672	0.0012	0.357	0.1314
4	rs11729220:56367796:T:G	56367796	G	DOM	776	0.7834	0.1768	0.554	1.108	-1.381	0.1672	0.0012	0.357	0.1314
4	rs12500162:56363100:T:C	56363100	C	DOM	776	0.7834	0.1768	0.554	1.108	-1.381	0.1672	0.0012	0.357	0.1314
4	rs12501327:56373415:C:G	56373415	G	DOM	776	0.7834	0.1768	0.554	1.108	-1.381	0.1672	0.0012	0.357	0.1314
4	rs12501636:56348484:T:A	56348484	A	DOM	776	0.7834	0.1768	0.554	1.108	-1.381	0.1672	0.0012	0.357	0.1314
4	rs12503578:56375534:C:G	56375534	G	DOM	776	0.7834	0.1768	0.554	1.108	-1.381	0.1672	0.0012	0.357	0.1314
4	rs12510681:56362904:C:T	56362904	T	DOM	776	0.7834	0.1768	0.554	1.108	-1.381	0.1672	0.0012	0.357	0.1314
4	rs12644948:56336433:C:T	56336433	T	DOM	776	0.7834	0.1768	0.554	1.108	-1.381	0.1672	0.0012	0.357	0.1314
4	rs13107988:56351378:T:C	56351378	C	DOM	776	0.7834	0.1768	0.554	1.108	-1.381	0.1672	0.0012	0.357	0.1314
4	rs13108409:56386445:T:C	56386445	C	DOM	776	0.7834	0.1768	0.554	1.108	-1.381	0.1672	0.0012	0.357	0.1314
4	rs13118237:56340426:T:G	56340426	G	DOM	776	0.7834	0.1768	0.554	1.108	-1.381	0.1672	0.0012	0.357	0.1314
4	rs13122619:56345506:C:G	56345506	G	DOM	776	0.7834	0.1768	0.554	1.108	-1.381	0.1672	0.0012	0.357	0.1314
4	rs13127906:56370368:A:G	56370368	G	DOM	776	0.7834	0.1768	0.554	1.108	-1.381	0.1672	0.0012	0.357	0.1314
4	rs13133484:56370343:T:C	56370343	C	DOM	776	0.7834	0.1768	0.554	1.108	-1.381	0.1672	0.0012	0.357	0.1314
4	rs13133579:56326088:A:T	56326088	T	DOM	776	0.7834	0.1768	0.554	1.108	-1.381	0.1672	0.0012	0.357	0.1314
4	rs13146987:56357795:A:G	56357795	G	DOM	776	0.7834	0.1768	0.554	1.108	-1.381	0.1672	0.0012	0.357	0.1314
4	rs1522112:56329773:T:C	56329773	C	DOM	776	0.7834	0.1768	0.554	1.108	-1.381	0.1672	0.0012	0.357	0.1314
4	rs3805151:56337041:T:C	56337041	C	DOM	776	0.7834	0.1768	0.554	1.108	-1.381	0.1672	0.0012	0.357	0.1314
4	rs3805155:56364009:T:C	56364009	C	DOM	776	0.7834	0.1768	0.554	1.108	-1.381	0.1672	0.0012	0.357	0.1314
4	rs3828480:56376519:T:C	56376519	C	DOM	776	0.7834	0.1768	0.554	1.108	-1.381	0.1672	0.0012	0.357	0.1314
4	rs3828482:56376691:G:T	56376691	T	DOM	776	0.7834	0.1768	0.554	1.108	-1.381	0.1672	0.0012	0.357	0.1314
4	rs4340844:56328856:A:C	56328856	C	DOM	776	0.7834	0.1768	0.554	1.108	-1.381	0.1672	0.0012	0.357	0.1314
4	rs4864542:56354087:C:G	56354087	G	DOM	776	0.7834	0.1768	0.554	1.108	-1.381	0.1672	0.0012	0.357	0.1314
4	rs4864544:56381459:C:T	56381459	T	DOM	776	0.7834	0.1768	0.554	1.108	-1.381	0.1672	0.0012	0.357	0.1314
4	rs4864545:56381830:G:A	56381830	A	DOM	776	0.7834	0.1768	0.554	1.108	-1.381	0.1672	0.0012	0.357	0.1314
4	rs4864997:56332177:C:G	56332177	G	DOM	776	0.7834	0.1768	0.554	1.108	-1.381	0.1672	0.0012	0.357	0.1314
4	rs4864999:56342903:A:G	56342903	G	DOM	776	0.7834	0.1768	0.554	1.108	-1.381	0.1672	0.0012	0.357	0.1314
4	rs6822740:56385089:C:G	56385089	G	DOM	776	0.7834	0.1768	0.554	1.108	-1.381	0.1672	0.0012	0.357	0.1314
4	rs6838305:56374754:C:T	56374754	T	DOM	776	0.7834	0.1768	0.554	1.108	-1.381	0.1672	0.0012	0.357	0.1314
4	rs6838499:56374828:C:T	56374828	T	DOM	776	0.7834	0.1768	0.554	1.108	-1.381	0.1672	0.0012	0.357	0.1314
4	rs6838882:56355477:A:G	56355477	G	DOM	776	0.7834	0.1768	0.554	1.108	-1.381	0.1672	0.0012	0.357	0.1314
4	rs6847529:56384943:A:T	56384943	T	DOM	776	0.7834	0.1768	0.554	1.108	-1.381	0.1672	0.0012	0.357	0.1314
4	rs6849433:56372665:A:G	56372665	G	DOM	776	0.7834	0.1768	0.554	1.108	-1.381	0.1672	0.0012	0.357	0.1314
4	rs6858803:56350701:T:C	56350701	C	DOM	776	0.7834	0.1768	0.554	1.108	-1.381	0.1672	0.0012	0.357	0.1314
4	rs7677085:56361968:C:T	56361968	T	DOM	776	0.7834	0.1768	0.554	1.108	-1.381	0.1672	0.0012	0.357	0.1314
4	rs7686261:56366391:A:G	56366391	G	DOM	776	0.7834	0.1768	0.554	1.108	-1.381	0.1672	0.0012	0.357	0.1314
4	rs9312661:56342326:G:A	56342326	A	DOM	776	0.7834	0.1768	0.554	1.108	-1.381	0.1672	0.0012	0.357	0.1314
4	rs939823:56353535:C:T	56353535	T	DOM	776	0.7834	0.1768	0.554	1.108	-1.381	0.1672	0.0012	0.357	0.1314
4	rs960152:56333475:A:C	56333475	C	DOM	776	0.7834	0.1768	0.554	1.108	-1.381	0.1672	0.0012	0.357	0.1314
4	rs7660980:56409115:C:A	56409115	A	DOM	776	0.7834	0.1768	0.554	1.108	-1.381	0.1673	0.0012	0.3576	0.1131
4	rs11133396:56390413:A:C	56390413	C	DOM	775	0.7856	0.1768	0.5555	1.111	-1.365	0.1721	0.002401	0.3568	0.1305
4	rs11726198:56390002:T:C	56390002	C	DOM	775	0.7856	0.1768	0.5555	1.111	-1.365	0.1721	0.002401	0.3568	0.1305
4	rs11932880:56398077:C:A	56398077	A	DOM	775	0.7856	0.1768	0.5555	1.111	-1.365	0.1721	0.002401	0.3562	0.1509
4	rs12507722:56402588:G:A	56402588	A	DOM	775	0.7856	0.1768	0.5555	1.111	-1.365	0.1721	0.002401	0.3568	0.1305
4	rs13106406:56408486:G:C	56408486	C	DOM	775	0.7856	0.1768	0.5555	1.111	-1.365	0.1721	0.002401	0.3568	0.1305
4	rs13108499:56392681:A:C	56392681	C	DOM	775	0.7856	0.1768	0.5555	1.111	-1.365	0.1721	0.002401	0.3568	0.1305
4	rs13113518:56399648:T:C	56399648	C	DOM	775	0.7856	0.1768	0.5555	1.111	-1.365	0.1721	0.002401	0.3568	0.1305
4	rs13116194:56397317:G:A	56397317	A	DOM	775	0.7856	0.1768	0.5555	1.111	-1.365	0.1721	0.002401	0.3568	0.1305
4	rs13117836:56397385:C:T	56397385	T	DOM	775	0.7856	0.1768	0.5555	1.111	-1.365	0.1721	0.002401	0.3568	0.1305
4	rs13132084:56399912:G:A	56399912	A	DOM	775	0.7856	0.1768	0.5555	1.111	-1.365	0.1721	0.002401	0.3568	0.1305
4	rs13134752:56408511:A:T	56408511	T	DOM	775	0.7856	0.1768	0.5555	1.111	-1.365	0.1721	0.002401	0.3568	0.1305
4	rs13141049:56401656:T:C	56401656	C	DOM	775	0.7856	0.1768	0.5555	1.111	-1.365	0.1721	0.002401	0.3568	0.1305
4	rs13152173:56400955:G:T	56400955	T	DOM	775	0.7856	0.1768	0.5555	1.111	-1.365	0.1721	0.002401	0.3568	0.1305
4	rs34648901:56407426:C:T	56407426	T	DOM	775	0.7856	0.1768	0.5555	1.111	-1.365	0.1721	0.002401	0.3568	0.1305
4	rs3762837:56377365:T:C	56377365	C	DOM	775	0.7856	0.1768	0.5555	1.111	-1.365	0.1721	0.002401	0.3562	0.1509
4	rs4864546:56404127:G:A	56404127	A	DOM	775	0.7856	0.1768	0.5555	1.111	-1.365	0.1721	0.002401	0.3568	0.1305
4	rs4865007:56403717:C:T	56403717	T	DOM	775	0.7856	0.1768	0.5555	1.111	-1.365	0.1721	0.002401	0.3568	0.1305
4	rs7668429:56397978:G:A	56397978	A	DOM	775	0.7856	0.1768	0.5555	1.111	-1.365	0.1721	0.002401	0.3568	0.1305
4	rs7669635:56397820:C:T	56397820	T	DOM	775	0.7856	0.1768	0.5555	1.111	-1.365	0.1721	0.002401	0.3568	0.1305
4	rs7675109:56391756:G:A	56391756	A	DOM	775	0.7856	0.1768	0.5555	1.111	-1.365	0.1721	0.002401	0.3568	0.1305
4	rs7686058:56405164:C:T	56405164	T	DOM	775	0.7856	0.1768	0.5555	1.111	-1.365	0.1721	0.002401	0.3568	0.1305
4	rs7696832:56403247:A:G	56403247	G	DOM	775	0.7856	0.1768	0.5555	1.111	-1.365	0.1721	0.002401	0.3568	0.1305
4	rs11932293:56420192:G:C	56420192	C	DOM	777	0.7864	0.1767	0.5562	1.112	-1.359	0.174	0	0.3571	0.1129
4	rs11934897:56419563:T:C	56419563	C	DOM	777	0.7864	0.1767	0.5562	1.112	-1.359	0.174	0	0.3571	0.1129
4	rs12505266:56412169:C:T	56412169	T	DOM	777	0.7864	0.1767	0.5562	1.112	-1.359	0.174	0	0.3571	0.1129
4	rs13115828:56417614:T:C	56417614	C	DOM	777	0.7864	0.1767	0.5562	1.112	-1.359	0.174	0	0.3571	0.1129
4	rs13118520:56415283:G:C	56415283	C	DOM	777	0.7864	0.1767	0.5562	1.112	-1.359	0.174	0	0.3571	0.1129
4	rs13136282:56418012:C:G	56418012	G	DOM	777	0.7864	0.1767	0.5562	1.112	-1.359	0.174	0	0.3571	0.1129
4	rs4864549:56420547:G:T	56420547	T	DOM	777	0.7864	0.1767	0.5562	1.112	-1.359	0.174	0	0.3571	0.1129
4	rs4865011:56420623:A:G	56420623	G	DOM	777	0.7864	0.1767	0.5562	1.112	-1.359	0.174	0	0.3571	0.1129
4	rs56154935:56412545:C:G	56412545	G	DOM	777	0.7864	0.1767	0.5562	1.112	-1.359	0.174	0	0.3571	0.1129
4	rs7662966:56414428:G:C	56414428	C	DOM	777	0.7864	0.1767	0.5562	1.112	-1.359	0.174	0	0.3571	0.1129
4	rs7691799:56411741:C:A	56411741	A	DOM	777	0.7864	0.1767	0.5562	1.112	-1.359	0.174	0	0.3571	0.1129
4	rs12501746:56303605:C:T	56303605	T	DOM	775	0.7874	0.1766	0.5571	1.113	-1.353	0.1759	0.002401	0.3183	0.09293
4	rs1464490:56322787:T:C	56322787	C	DOM	775	0.7885	0.1773	0.5571	1.116	-1.34	0.1803	0.002401	0.358	0.152
4	rs4864548	56413803	A	DOM	777	0.7914	0.1767	0.5597	1.119	-1.324	0.1855	0	0.3571	0.08248
4	rs4864996:56319088:A:C	56319088	C	DOM	773	0.7939	0.1762	0.562	1.121	-1.31	0.1902	0.004802	0.3191	0.09326
4	rs6849474:56318462:G:A	56318462	A	DOM	774	0.7963	0.1762	0.5638	1.125	-1.293	0.1962	0.003601	0.3187	0.09305
4	rs11932712:56302590:C:T	56302590	T	DOM	776	0.7975	0.1761	0.5647	1.126	-1.285	0.1989	0.0012	0.3185	0.09358
4	rs12512737:56321105:A:T	56321105	T	DOM	776	0.7975	0.1761	0.5647	1.126	-1.285	0.1989	0.0012	0.3185	0.09358
4	rs13125984:56321269:G:A	56321269	A	DOM	776	0.7975	0.1761	0.5647	1.126	-1.285	0.1989	0.0012	0.3185	0.09358
4	rs13128180:56286188:G:T	56286188	T	DOM	776	0.7975	0.1761	0.5647	1.126	-1.285	0.1989	0.0012	0.3185	0.09358
4	rs2412648:56321067:T:G	56321067	G	DOM	776	0.7975	0.1761	0.5647	1.126	-1.285	0.1989	0.0012	0.3185	0.09358
4	rs55699500:56407079:G:T	56407079	T	DOM	770	0.7979	0.1769	0.5641	1.129	-1.276	0.2019	0.008403	0.3529	0.2229
4	rs56362210:56407139:C:T	56407139	T	DOM	770	0.7979	0.1769	0.5641	1.129	-1.276	0.2019	0.008403	0.3529	0.2229
4	rs6843722:56331332:A:C	56331332	C	DOM	769	0.8	0.1766	0.566	1.131	-1.264	0.2064	0.009604	0.32	0.09322
4	rs11133385:56326652:G:A	56326652	A	DOM	776	0.8027	0.1761	0.5684	1.134	-1.248	0.2121	0.0012	0.3179	0.07921
4	rs12504300:56348527:G:C	56348527	C	DOM	773	0.8025	0.1771	0.5671	1.136	-1.242	0.2142	0.004802	0.2859	0.3071
4	rs62309758:56423069:T:C	56423069	C	DOM	764	0.8032	0.1788	0.5658	1.14	-1.225	0.2204	0.01681	0.2729	0.2181
4	rs11133389:56352885:C:T	56352885	T	DOM	774	0.8075	0.1761	0.5718	1.14	-1.214	0.2249	0.003601	0.3169	0.09214
4	rs11939580:56383352:C:T	56383352	T	DOM	774	0.8075	0.1761	0.5718	1.14	-1.214	0.2249	0.003601	0.3169	0.09214
4	rs12508367:56375609:T:C	56375609	C	DOM	774	0.8075	0.1761	0.5718	1.14	-1.214	0.2249	0.003601	0.3169	0.09214
4	rs12510275:56382715:T:C	56382715	C	DOM	774	0.8075	0.1761	0.5718	1.14	-1.214	0.2249	0.003601	0.3169	0.09214
4	rs12510327:56382911:T:C	56382911	C	DOM	774	0.8075	0.1761	0.5718	1.14	-1.214	0.2249	0.003601	0.3169	0.09214
4	rs12649507:56380484:G:A	56380484	A	DOM	774	0.8075	0.1761	0.5718	1.14	-1.214	0.2249	0.003601	0.3169	0.09214
4	rs13124436:56368671:G:A	56368671	A	DOM	774	0.8075	0.1761	0.5718	1.14	-1.214	0.2249	0.003601	0.3169	0.09214
4	rs13128179:56358887:C:T	56358887	T	DOM	774	0.8075	0.1761	0.5718	1.14	-1.214	0.2249	0.003601	0.3169	0.09214
4	rs2272073:56376344:C:T	56376344	T	DOM	774	0.8075	0.1761	0.5718	1.14	-1.214	0.2249	0.003601	0.3169	0.09214
4	rs3805153:56359724:T:G	56359724	G	DOM	774	0.8075	0.1761	0.5718	1.14	-1.214	0.2249	0.003601	0.3169	0.09214
4	rs4865003:56380969:T:G	56380969	G	DOM	774	0.8075	0.1761	0.5718	1.14	-1.214	0.2249	0.003601	0.3169	0.09214
4	rs6830409:56388396:T:C	56388396	C	DOM	774	0.8075	0.1761	0.5718	1.14	-1.214	0.2249	0.003601	0.3169	0.09214
4	rs6843997:56375149:C:T	56375149	T	DOM	774	0.8075	0.1761	0.5718	1.14	-1.214	0.2249	0.003601	0.3169	0.09214
4	rs7658446:56361429:T:C	56361429	C	DOM	774	0.8075	0.1761	0.5718	1.14	-1.214	0.2249	0.003601	0.3169	0.09214
4	rs7699867:56349885:C:A	56349885	A	DOM	774	0.8075	0.1761	0.5718	1.14	-1.214	0.2249	0.003601	0.3169	0.09214
4	rs7667741:56410788:T:C	56410788	C	DOM	774	0.8076	0.1761	0.5718	1.141	-1.213	0.225	0.003601	0.3175	0.07776
4	rs1522114:56356062:A:G	56356062	G	DOM	770	0.8078	0.1767	0.5714	1.142	-1.208	0.2271	0.008403	0.3184	0.1086
4	rs4864543:56356395:C:T	56356395	T	DOM	770	0.8078	0.1767	0.5714	1.142	-1.208	0.2271	0.008403	0.3184	0.1086
4	rs4865001:56356343:T:C	56356343	C	DOM	770	0.8078	0.1767	0.5714	1.142	-1.208	0.2271	0.008403	0.3184	0.1086
4	rs6825774:56357317:G:T	56357317	T	DOM	770	0.8078	0.1767	0.5714	1.142	-1.208	0.2271	0.008403	0.3184	0.1086
4	rs12648271:56368122:G:C	56368122	C	DOM	767	0.8077	0.1773	0.5706	1.143	-1.204	0.2286	0.012	0.2849	0.3045
4	rs11939652:56398709:T:A	56398709	A	DOM	773	0.81	0.1762	0.5735	1.144	-1.197	0.2315	0.004802	0.3166	0.09161
4	rs13107810:56408410:C:A	56408410	A	DOM	773	0.81	0.1762	0.5735	1.144	-1.197	0.2315	0.004802	0.3166	0.09161
4	rs2035691:56395953:C:T	56395953	T	DOM	773	0.81	0.1762	0.5735	1.144	-1.197	0.2315	0.004802	0.3166	0.09161
4	rs2035692:56394968:T:A	56394968	A	DOM	773	0.81	0.1762	0.5735	1.144	-1.197	0.2315	0.004802	0.3166	0.09161
4	rs4507426:56395554:T:C	56395554	C	DOM	773	0.81	0.1762	0.5735	1.144	-1.197	0.2315	0.004802	0.3166	0.09161
4	rs13140590:56414833:A:G	56414833	G	DOM	775	0.8104	0.1761	0.5738	1.144	-1.194	0.2325	0.002401	0.3171	0.06585
4	rs13115570:56387392:T:G	56387392	G	DOM	772	0.8129	0.1762	0.5755	1.148	-1.176	0.2396	0.006002	0.3164	0.07721
4	rs13132420:56392813:G:A	56392813	A	DOM	757	0.8124	0.178	0.5731	1.152	-1.167	0.2433	0.02761	0.3414	0.1008
4	rs13140173:56393331:C:T	56393331	T	DOM	769	0.8189	0.1768	0.5791	1.158	-1.13	0.2584	0.009604	0.3176	0.09137
4	rs56055342:56407095:T:C	56407095	C	DOM	768	0.8242	0.1763	0.5834	1.164	-1.097	0.2728	0.0108	0.3125	0.1684
4	rs1488941:56383966:T:C	56383966	C	DOM	740	0.9009	0.1839	0.6282	1.292	-0.5676	0.5703	0.04802	0.2182	0.5318
4	rs62309730:56407697:A:G	56407697	G	DOM	752	0.9398	0.1851	0.6539	1.351	-0.3354	0.7374	0.03481	0.2083	0.1992
4	rs55869433:56410937:C:T	56410937	T	DOM	753	0.9424	0.1851	0.6557	1.354	-0.3208	0.7484	0.03361	0.2081	0.1989
4	rs62309728:56396815:G:A	56396815	A	DOM	751	0.9439	0.1851	0.6567	1.357	-0.3119	0.7551	0.03601	0.208	0.1978
4	rs62305269:56373404:C:A	56373404	A	DOM	750	0.9634	0.1852	0.6701	1.385	-0.2015	0.8403	0.03721	0.2064	0.1602
4	rs73236149:56373474:C:T	56373474	T	DOM	750	0.9634	0.1852	0.6701	1.385	-0.2015	0.8403	0.03721	0.2064	0.1602
4	rs6858684:56289778:C:T	56289778	C	DOM	773	1.038	0.1917	0.7127	1.511	0.1928	0.8471	0.006002	0.4589	0.2344
4	rs62303685:56285082:C:G	56285082	G	DOM	748	0.9663	0.1853	0.672	1.389	-0.1849	0.8533	0.03962	0.2056	0.1935
4	rs6828454:56290496:C:T	56290496	C	DOM	775	1.034	0.1917	0.7103	1.506	0.1757	0.8605	0.003601	0.459	0.2636
4	rs3792603:56302058:A:G	56302058	G	DOM	749	0.9689	0.1853	0.6739	1.393	-0.1704	0.8647	0.03842	0.2054	0.1932
4	rs62303690:56306005:T:C	56306005	C	DOM	749	0.9689	0.1853	0.6739	1.393	-0.1704	0.8647	0.03842	0.2054	0.1932
4	rs62303709:56315182:C:T	56315182	T	DOM	749	0.9689	0.1853	0.6739	1.393	-0.1704	0.8647	0.03842	0.2054	0.1932
4	rs3749472:56294032:A:G	56294032	A	DOM	774	0.9681	0.1986	0.656	1.429	-0.1632	0.8704	0.004802	0.4982	0.2663
4	rs11732723:56290558:C:T	56290558	C	DOM	776	1.031	0.1917	0.7079	1.501	0.1574	0.8749	0.002401	0.4597	0.236
4	rs6858749:56290437:T:C	56290437	T	DOM	776	1.031	0.1917	0.7079	1.501	0.1574	0.8749	0.002401	0.4597	0.236
4	rs62303724:56351281:C:A	56351281	A	DOM	748	0.9713	0.1853	0.6755	1.397	-0.1571	0.8752	0.03962	0.205	0.1599
4	rs62303715:56333060:A:C	56333060	C	DOM	748	0.9732	0.1853	0.6768	1.399	-0.1467	0.8834	0.03962	0.205	0.1599
4	rs62303716:56334252:C:A	56334252	A	DOM	748	0.9732	0.1853	0.6768	1.399	-0.1467	0.8834	0.03962	0.205	0.1599
4	rs6828474:56341907:A:T	56341907	T	DOM	748	0.9732	0.1853	0.6768	1.399	-0.1467	0.8834	0.03962	0.205	0.1599
4	rs3749473:56294628:T:C	56294628	T	DOM	774	1.024	0.1919	0.7032	1.492	0.1249	0.9006	0.004802	0.4596	0.209
4	rs6810483:56290573:T:C	56290573	T	DOM	775	0.9772	0.1984	0.6624	1.442	-0.1163	0.9074	0.003601	0.4982	0.2672
4	rs10049561:56292790:A:G	56292790	A	DOM	776	1.02	0.1918	0.7001	1.485	0.101	0.9195	0.002401	0.4591	0.2946
4	rs6840236:56289785:T:C	56289785	T	DOM	773	0.9804	0.1984	0.6645	1.446	-0.1	0.9203	0.006002	0.4982	0.2379

## Sheet: recessive
CHR	SNP	BP	A1	TEST	NMISS	OR	SE	L95	U95	STAT	P	F_MISS	MAF	HWE
4	rs1522107:56380773:A:T	56380773	A	REC	773	1.802	0.2303	1.147	2.83	2.556	0.0106	0.004802	0.3565	0.02807
4	rs1522108:56380733:T:C	56380733	T	REC	773	1.802	0.2303	1.147	2.83	2.556	0.0106	0.004802	0.3565	0.02807
4	rs28448438:56416665:C:T	56416665	T	REC	776	1.765	0.2271	1.131	2.755	2.502	0.01233	0.0012	0.3594	0.013
4	rs6554280:56374952:A:G	56374952	A	REC	774	1.773	0.23	1.13	2.782	2.49	0.01279	0.003601	0.3566	0.0285
4	rs6554286:56400304:T:G	56400304	G	REC	774	1.763	0.23	1.124	2.767	2.467	0.01363	0.003601	0.3578	0.02839
4	rs6832769:56298194:G:A	56298194	G	REC	770	1.758	0.2301	1.12	2.759	2.451	0.01424	0.008403	0.3571	0.02794
4	rs3817444	56375981	A	REC	777	1.753	0.2296	1.118	2.75	2.446	0.01444	0	0.3577	0.03457
4	rs142902983:56406335:C:T	56406335	T	REC	758	3.258	0.4892	1.249	8.5	2.415	0.01575	0.02761	0.1716	0.538
4	rs10462035:56379178:G:A	56379178	G	REC	777	1.728	0.2293	1.103	2.709	2.386	0.01702	0	0.3583	0.02387
4	rs11931061	56338793	G	REC	777	1.728	0.2293	1.103	2.709	2.386	0.01702	0	0.3583	0.02387
4	rs11939815:56358283:T:G	56358283	T	REC	777	1.728	0.2293	1.103	2.709	2.386	0.01702	0	0.3583	0.02387
4	rs11947476:56339751:T:C	56339751	T	REC	777	1.728	0.2293	1.103	2.709	2.386	0.01702	0	0.3583	0.02387
4	rs11947623:56349190:C:A	56349190	C	REC	777	1.728	0.2293	1.103	2.709	2.386	0.01702	0	0.3583	0.02387
4	rs12646078:56368204:T:C	56368204	T	REC	777	1.728	0.2293	1.103	2.709	2.386	0.01702	0	0.3583	0.02387
4	rs13102385:56345255:T:C	56345255	T	REC	777	1.728	0.2293	1.103	2.709	2.386	0.01702	0	0.3583	0.02387
4	rs13128582:56328944:C:G	56328944	C	REC	777	1.728	0.2293	1.103	2.709	2.386	0.01702	0	0.3583	0.02387
4	rs13138697:56363309:G:A	56363309	G	REC	777	1.728	0.2293	1.103	2.709	2.386	0.01702	0	0.3583	0.02387
4	rs13152650:56357858:T:C	56357858	T	REC	777	1.728	0.2293	1.103	2.709	2.386	0.01702	0	0.3583	0.02387
4	rs1522110:56380283:C:T	56380283	C	REC	777	1.728	0.2293	1.103	2.709	2.386	0.01702	0	0.3583	0.02387
4	rs1522111:56329563:T:A	56329563	T	REC	777	1.728	0.2293	1.103	2.709	2.386	0.01702	0	0.3583	0.02387
4	rs1980273:56367401:C:G	56367401	C	REC	777	1.728	0.2293	1.103	2.709	2.386	0.01702	0	0.3583	0.02387
4	rs2140077:56338953:A:G	56338953	A	REC	777	1.728	0.2293	1.103	2.709	2.386	0.01702	0	0.3583	0.02387
4	rs2177127:56379959:A:C	56379959	A	REC	777	1.728	0.2293	1.103	2.709	2.386	0.01702	0	0.3583	0.02387
4	rs2177129:56365414:C:T	56365414	C	REC	777	1.728	0.2293	1.103	2.709	2.386	0.01702	0	0.3583	0.02387
4	rs35767091:56346723:G:A	56346723	G	REC	777	1.728	0.2293	1.103	2.709	2.386	0.01702	0	0.3583	0.02387
4	rs3805152:56359658:C:T	56359658	C	REC	777	1.728	0.2293	1.103	2.709	2.386	0.01702	0	0.3583	0.02387
4	rs3805154:56363927:C:T	56363927	C	REC	777	1.728	0.2293	1.103	2.709	2.386	0.01702	0	0.3583	0.02387
4	rs3805157:56364103:A:G	56364103	A	REC	777	1.728	0.2293	1.103	2.709	2.386	0.01702	0	0.3583	0.02387
4	rs3828481:56376664:T:C	56376664	T	REC	777	1.728	0.2293	1.103	2.709	2.386	0.01702	0	0.3583	0.02387
4	rs4371676:56329008:G:A	56329008	G	REC	777	1.728	0.2293	1.103	2.709	2.386	0.01702	0	0.3583	0.02387
4	rs4580704:56326707:G:C	56326707	G	REC	777	1.728	0.2293	1.103	2.709	2.386	0.01702	0	0.3583	0.02387
4	rs4864998:56332606:A:G	56332606	A	REC	777	1.728	0.2293	1.103	2.709	2.386	0.01702	0	0.3583	0.02387
4	rs58894703:56358538:G:A	56358538	G	REC	777	1.728	0.2293	1.103	2.709	2.386	0.01702	0	0.3583	0.02387
4	rs62303714:56329018:A:T	56329018	A	REC	777	1.728	0.2293	1.103	2.709	2.386	0.01702	0	0.3583	0.02387
4	rs6810948:56351192:A:G	56351192	A	REC	777	1.728	0.2293	1.103	2.709	2.386	0.01702	0	0.3583	0.02387
4	rs6817267:56338541:G:A	56338541	G	REC	777	1.728	0.2293	1.103	2.709	2.386	0.01702	0	0.3583	0.02387
4	rs6819660:56374577:T:G	56374577	T	REC	777	1.728	0.2293	1.103	2.709	2.386	0.01702	0	0.3583	0.02387
4	rs6824057:56367278:G:C	56367278	G	REC	777	1.728	0.2293	1.103	2.709	2.386	0.01702	0	0.3583	0.02387
4	rs6837710:56374455:C:T	56374455	C	REC	777	1.728	0.2293	1.103	2.709	2.386	0.01702	0	0.3583	0.02387
4	rs6846427:56335448:C:G	56335448	C	REC	777	1.728	0.2293	1.103	2.709	2.386	0.01702	0	0.3583	0.02387
4	rs7667849:56388199:A:G	56388199	G	REC	777	1.728	0.2293	1.103	2.709	2.386	0.01702	0	0.3583	0.02387
4	rs7668147:56339384:C:T	56339384	C	REC	777	1.728	0.2293	1.103	2.709	2.386	0.01702	0	0.3583	0.02387
4	rs7670225:56368018:C:T	56368018	C	REC	777	1.728	0.2293	1.103	2.709	2.386	0.01702	0	0.3583	0.02387
4	rs7677526:56349908:A:T	56349908	A	REC	777	1.728	0.2293	1.103	2.709	2.386	0.01702	0	0.3583	0.02387
4	rs7684810:56352794:C:T	56352794	C	REC	777	1.728	0.2293	1.103	2.709	2.386	0.01702	0	0.3583	0.02387
4	rs9312662:56386371:T:C	56386371	C	REC	777	1.728	0.2293	1.103	2.709	2.386	0.01702	0	0.3583	0.02387
4	rs9997288:56347227:T:C	56347227	T	REC	777	1.728	0.2293	1.103	2.709	2.386	0.01702	0	0.3583	0.02387
4	rs6825994:56390411:C:A	56390411	A	REC	760	1.73	0.2299	1.102	2.715	2.384	0.01713	0.02041	0.3585	0.01482
4	rs10002541:56395011:T:C	56395011	C	REC	776	1.725	0.2293	1.101	2.704	2.379	0.01736	0.0012	0.3582	0.02357
4	rs10005989:56405206:C:T	56405206	T	REC	776	1.725	0.2293	1.101	2.704	2.379	0.01736	0.0012	0.3582	0.02357
4	rs11726609:56400869:T:A	56400869	A	REC	776	1.725	0.2293	1.101	2.704	2.379	0.01736	0.0012	0.3582	0.02357
4	rs17085889:56402115:G:A	56402115	A	REC	776	1.725	0.2293	1.101	2.704	2.379	0.01736	0.0012	0.3582	0.02357
4	rs28525309:56406236:G:C	56406236	C	REC	776	1.725	0.2293	1.101	2.704	2.379	0.01736	0.0012	0.3582	0.02357
4	rs28582059:56408404:G:C	56408404	C	REC	776	1.725	0.2293	1.101	2.704	2.379	0.01736	0.0012	0.3582	0.02357
4	rs28790098:56398109:C:T	56398109	T	REC	776	1.725	0.2293	1.101	2.704	2.379	0.01736	0.0012	0.3582	0.02357
4	rs4865008:56410855:T:G	56410855	G	REC	776	1.725	0.2293	1.101	2.704	2.379	0.01736	0.0012	0.3582	0.02357
4	rs62309727:56391793:G:A	56391793	A	REC	776	1.725	0.2293	1.101	2.704	2.379	0.01736	0.0012	0.3582	0.02357
4	rs6812042:56396079:G:T	56396079	T	REC	776	1.725	0.2293	1.101	2.704	2.379	0.01736	0.0012	0.3582	0.02357
4	rs6815516:56399184:A:T	56399184	T	REC	776	1.725	0.2293	1.101	2.704	2.379	0.01736	0.0012	0.3582	0.02357
4	rs6839788:56393040:G:T	56393040	T	REC	776	1.725	0.2293	1.101	2.704	2.379	0.01736	0.0012	0.3582	0.02357
4	rs7673908:56394819:A:G	56394819	G	REC	776	1.725	0.2293	1.101	2.704	2.379	0.01736	0.0012	0.3582	0.02357
4	rs9998038:56397849:C:T	56397849	T	REC	776	1.725	0.2293	1.101	2.704	2.379	0.01736	0.0012	0.3582	0.02357
4	rs9998146:56397977:C:T	56397977	T	REC	776	1.725	0.2293	1.101	2.704	2.379	0.01736	0.0012	0.3582	0.02357
4	rs11133379:56306111:G:A	56306111	G	REC	776	1.725	0.2293	1.101	2.704	2.379	0.01737	0.0012	0.3582	0.02357
4	rs11733864:56321530:C:T	56321530	C	REC	776	1.725	0.2293	1.101	2.704	2.379	0.01737	0.0012	0.3582	0.02357
4	rs12643926:56310621:C:T	56310621	C	REC	776	1.725	0.2293	1.101	2.704	2.379	0.01737	0.0012	0.3582	0.02357
4	rs12647034:56310622:A:G	56310622	A	REC	776	1.725	0.2293	1.101	2.704	2.379	0.01737	0.0012	0.3582	0.02357
4	rs13121235:56311947:A:G	56311947	A	REC	776	1.725	0.2293	1.101	2.704	2.379	0.01737	0.0012	0.3582	0.02357
4	rs1522106:56307214:C:A	56307214	C	REC	776	1.725	0.2293	1.101	2.704	2.379	0.01737	0.0012	0.3582	0.02357
4	rs2412646:56318772:T:C	56318772	T	REC	776	1.725	0.2293	1.101	2.704	2.379	0.01737	0.0012	0.3582	0.02357
4	rs2412647:56319105:C:T	56319105	C	REC	776	1.725	0.2293	1.101	2.704	2.379	0.01737	0.0012	0.3582	0.02357
4	rs3736544:56309992:A:G	56309992	A	REC	776	1.725	0.2293	1.101	2.704	2.379	0.01737	0.0012	0.3582	0.02357
4	rs3736545:56310343:C:G	56310343	C	REC	776	1.725	0.2293	1.101	2.704	2.379	0.01737	0.0012	0.3582	0.02357
4	rs3805147:56306730:C:T	56306730	C	REC	776	1.725	0.2293	1.101	2.704	2.379	0.01737	0.0012	0.3582	0.02357
4	rs6811520:56315178:T:C	56315178	T	REC	776	1.725	0.2293	1.101	2.704	2.379	0.01737	0.0012	0.3582	0.02357
4	rs11735267:56347287:C:T	56347287	C	REC	772	1.725	0.2294	1.1	2.704	2.377	0.01747	0.007203	0.3609	0.03467
4	rs6853192:56409254:T:A	56409254	A	REC	775	1.723	0.2293	1.099	2.7	2.372	0.0177	0.003601	0.3596	0.02881
4	rs473005:56288125:A:C	56288125	A	REC	775	1.722	0.2293	1.099	2.7	2.372	0.01771	0.002401	0.358	0.01942
4	rs564762:56284631:C:T	56284631	C	REC	775	1.722	0.2293	1.099	2.7	2.372	0.01771	0.002401	0.358	0.01942
4	rs10016506:56396674:G:T	56396674	T	REC	775	1.722	0.2293	1.099	2.699	2.371	0.01776	0.002401	0.3586	0.02364
4	rs1965467:56322740:G:A	56322740	G	REC	774	1.72	0.2292	1.098	2.696	2.367	0.01794	0.003601	0.3602	0.03483
4	rs11133397:56400333:C:A	56400333	A	REC	773	0.4899	0.303	0.2705	0.8872	-2.355	0.01852	0.004802	0.3565	0.1503
4	rs11133398:56400347:C:T	56400347	T	REC	773	0.4899	0.303	0.2705	0.8872	-2.355	0.01852	0.004802	0.3565	0.1503
4	rs6824955:56317136:T:G	56317136	T	REC	773	1.714	0.2293	1.093	2.686	2.349	0.01883	0.004802	0.3583	0.0192
4	rs28670674:56407103:G:A	56407103	A	REC	771	1.708	0.2294	1.089	2.677	2.334	0.01962	0.007203	0.3609	0.03467
4	rs10034433:56421176:A:T	56421176	T	REC	777	1.703	0.2289	1.088	2.668	2.327	0.01994	0	0.3589	0.01954
4	rs11133399:56413831:A:G	56413831	G	REC	777	1.703	0.2289	1.088	2.668	2.327	0.01994	0	0.3589	0.01954
4	rs28463765:56412434:C:T	56412434	T	REC	777	1.703	0.2289	1.088	2.668	2.327	0.01994	0	0.3589	0.01954
4	rs4865010:56414962:A:C	56414962	C	REC	777	1.703	0.2289	1.088	2.668	2.327	0.01994	0	0.3589	0.01954
4	rs726967	56421713	A	REC	777	1.703	0.2289	1.088	2.668	2.327	0.01994	0	0.3589	0.01954
4	rs6851838:56420747:A:C	56420747	C	REC	776	1.7	0.2289	1.086	2.663	2.32	0.02035	0.0012	0.3594	0.01964
4	rs530875:56289779:A:G	56289779	A	REC	777	2.945	0.479	1.152	7.53	2.255	0.02413	0.0012	0.1755	0.4717
4	rs532768:56289999:A:G	56289999	A	REC	777	2.945	0.479	1.152	7.53	2.255	0.02413	0.0012	0.1755	0.4717
4	rs534654	56290220	A	REC	777	2.945	0.479	1.152	7.53	2.255	0.02413	0	0.1759	0.4048
4	rs711533:56289379:C:A	56289379	C	REC	777	2.945	0.479	1.152	7.53	2.255	0.02413	0.0012	0.1755	0.4717
4	rs4864548	56413803	A	REC	777	0.5151	0.2946	0.2892	0.9175	-2.252	0.0243	0	0.3571	0.08248
4	rs471546:56286613:A:T	56286613	A	REC	776	2.939	0.479	1.149	7.513	2.25	0.02442	0.002401	0.1757	0.4717
4	rs504836:56285305:C:T	56285305	C	REC	776	2.939	0.479	1.149	7.513	2.25	0.02442	0.002401	0.1757	0.4717
4	rs549564:56286717:T:C	56286717	T	REC	776	2.939	0.479	1.149	7.513	2.25	0.02442	0.002401	0.1757	0.4717
4	rs505861:56285166:T:G	56285166	T	REC	775	2.934	0.4789	1.148	7.502	2.248	0.0246	0.003601	0.1753	0.4713
4	rs4865004:56381285:G:A	56381285	A	REC	775	0.516	0.2945	0.2897	0.9189	-2.247	0.02464	0.002401	0.3592	0.1133
4	rs6834676:56298414:C:G	56298414	C	REC	774	1.661	0.2283	1.062	2.599	2.223	0.02622	0.003601	0.3614	0.0131
4	rs11133382:56316980:T:G	56316980	T	REC	772	1.669	0.2312	1.061	2.625	2.214	0.02681	0.006002	0.3569	0.01898
4	rs60797008:56388672:A:T	56388672	T	REC	763	1.668	0.2316	1.059	2.626	2.209	0.02719	0.01921	0.3599	0.02263
4	rs7660980:56409115:C:A	56409115	A	REC	776	0.5236	0.2946	0.2939	0.9329	-2.196	0.02811	0.0012	0.3576	0.1131
4	rs11932293:56420192:G:C	56420192	C	REC	777	0.5247	0.2946	0.2945	0.9347	-2.189	0.02859	0	0.3571	0.1129
4	rs11934897:56419563:T:C	56419563	C	REC	777	0.5247	0.2946	0.2945	0.9347	-2.189	0.02859	0	0.3571	0.1129
4	rs12505266:56412169:C:T	56412169	T	REC	777	0.5247	0.2946	0.2945	0.9347	-2.189	0.02859	0	0.3571	0.1129
4	rs13115828:56417614:T:C	56417614	C	REC	777	0.5247	0.2946	0.2945	0.9347	-2.189	0.02859	0	0.3571	0.1129
4	rs13118520:56415283:G:C	56415283	C	REC	777	0.5247	0.2946	0.2945	0.9347	-2.189	0.02859	0	0.3571	0.1129
4	rs13136282:56418012:C:G	56418012	G	REC	777	0.5247	0.2946	0.2945	0.9347	-2.189	0.02859	0	0.3571	0.1129
4	rs4864549:56420547:G:T	56420547	T	REC	777	0.5247	0.2946	0.2945	0.9347	-2.189	0.02859	0	0.3571	0.1129
4	rs4865011:56420623:A:G	56420623	G	REC	777	0.5247	0.2946	0.2945	0.9347	-2.189	0.02859	0	0.3571	0.1129
4	rs56154935:56412545:C:G	56412545	G	REC	777	0.5247	0.2946	0.2945	0.9347	-2.189	0.02859	0	0.3571	0.1129
4	rs7662966:56414428:G:C	56414428	C	REC	777	0.5247	0.2946	0.2945	0.9347	-2.189	0.02859	0	0.3571	0.1129
4	rs7691799:56411741:C:A	56411741	A	REC	777	0.5247	0.2946	0.2945	0.9347	-2.189	0.02859	0	0.3571	0.1129
4	rs4864547:56404395:C:T	56404395	T	REC	773	0.5268	0.2949	0.2956	0.9389	-2.174	0.02973	0.004802	0.3577	0.1311
4	rs12506788:56343593:C:T	56343593	T	REC	774	0.5279	0.2949	0.2962	0.9409	-2.167	0.03026	0.004802	0.3577	0.1311
4	rs4865005:56391948:T:A	56391948	A	REC	774	0.5281	0.2948	0.2963	0.9412	-2.165	0.03036	0.003601	0.3572	0.1307
4	rs12642716:56346163:G:A	56346163	A	REC	775	0.5285	0.2949	0.2965	0.942	-2.163	0.03056	0.002401	0.3574	0.1511
4	rs11942279:56305819:T:C	56305819	C	REC	775	0.5287	0.2949	0.2966	0.9423	-2.161	0.03067	0.002401	0.358	0.152
4	rs11133396:56390413:A:C	56390413	C	REC	775	0.5289	0.2949	0.2967	0.9426	-2.16	0.03074	0.002401	0.3568	0.1305
4	rs11726198:56390002:T:C	56390002	C	REC	775	0.5289	0.2949	0.2967	0.9426	-2.16	0.03074	0.002401	0.3568	0.1305
4	rs12507722:56402588:G:A	56402588	A	REC	775	0.5289	0.2949	0.2967	0.9426	-2.16	0.03074	0.002401	0.3568	0.1305
4	rs13106406:56408486:G:C	56408486	C	REC	775	0.5289	0.2949	0.2967	0.9426	-2.16	0.03074	0.002401	0.3568	0.1305
4	rs13108499:56392681:A:C	56392681	C	REC	775	0.5289	0.2949	0.2967	0.9426	-2.16	0.03074	0.002401	0.3568	0.1305
4	rs13113518:56399648:T:C	56399648	C	REC	775	0.5289	0.2949	0.2967	0.9426	-2.16	0.03074	0.002401	0.3568	0.1305
4	rs13116194:56397317:G:A	56397317	A	REC	775	0.5289	0.2949	0.2967	0.9426	-2.16	0.03074	0.002401	0.3568	0.1305
4	rs13117836:56397385:C:T	56397385	T	REC	775	0.5289	0.2949	0.2967	0.9426	-2.16	0.03074	0.002401	0.3568	0.1305
4	rs13132084:56399912:G:A	56399912	A	REC	775	0.5289	0.2949	0.2967	0.9426	-2.16	0.03074	0.002401	0.3568	0.1305
4	rs13134752:56408511:A:T	56408511	T	REC	775	0.5289	0.2949	0.2967	0.9426	-2.16	0.03074	0.002401	0.3568	0.1305
4	rs13141049:56401656:T:C	56401656	C	REC	775	0.5289	0.2949	0.2967	0.9426	-2.16	0.03074	0.002401	0.3568	0.1305
4	rs13152173:56400955:G:T	56400955	T	REC	775	0.5289	0.2949	0.2967	0.9426	-2.16	0.03074	0.002401	0.3568	0.1305
4	rs34648901:56407426:C:T	56407426	T	REC	775	0.5289	0.2949	0.2967	0.9426	-2.16	0.03074	0.002401	0.3568	0.1305
4	rs4864546:56404127:G:A	56404127	A	REC	775	0.5289	0.2949	0.2967	0.9426	-2.16	0.03074	0.002401	0.3568	0.1305
4	rs4865007:56403717:C:T	56403717	T	REC	775	0.5289	0.2949	0.2967	0.9426	-2.16	0.03074	0.002401	0.3568	0.1305
4	rs7668429:56397978:G:A	56397978	A	REC	775	0.5289	0.2949	0.2967	0.9426	-2.16	0.03074	0.002401	0.3568	0.1305
4	rs7669635:56397820:C:T	56397820	T	REC	775	0.5289	0.2949	0.2967	0.9426	-2.16	0.03074	0.002401	0.3568	0.1305
4	rs7675109:56391756:G:A	56391756	A	REC	775	0.5289	0.2949	0.2967	0.9426	-2.16	0.03074	0.002401	0.3568	0.1305
4	rs7686058:56405164:C:T	56405164	T	REC	775	0.5289	0.2949	0.2967	0.9426	-2.16	0.03074	0.002401	0.3568	0.1305
4	rs7696832:56403247:A:G	56403247	G	REC	775	0.5289	0.2949	0.2967	0.9426	-2.16	0.03074	0.002401	0.3568	0.1305
4	rs13114841:56352141:T:C	56352141	C	REC	775	0.5293	0.2948	0.297	0.9434	-2.158	0.03095	0.002401	0.3574	0.1511
4	rs11133383:56317045:C:T	56317045	C	REC	769	1.636	0.2284	1.046	2.56	2.156	0.0311	0.009604	0.3624	0.01289
4	rs4864994:56318122:A:C	56318122	C	REC	771	0.5297	0.2948	0.2972	0.9441	-2.155	0.03116	0.008403	0.3596	0.1738
4	rs1047354:56295583:A:G	56295583	G	REC	776	0.5298	0.2949	0.2973	0.9443	-2.154	0.03122	0.0012	0.3576	0.1517
4	rs10517346:56323194:G:C	56323194	C	REC	776	0.5298	0.2949	0.2973	0.9443	-2.154	0.03122	0.0012	0.3576	0.1517
4	rs1056547:56296763:T:G	56296763	G	REC	776	0.5298	0.2949	0.2973	0.9443	-2.154	0.03122	0.0012	0.3576	0.1517
4	rs11133378:56305639:C:T	56305639	T	REC	776	0.5298	0.2949	0.2973	0.9443	-2.154	0.03122	0.0012	0.3576	0.1517
4	rs11133380:56307277:A:G	56307277	G	REC	776	0.5298	0.2949	0.2973	0.9443	-2.154	0.03122	0.0012	0.3576	0.1517
4	rs11133381:56316979:T:C	56316979	C	REC	776	0.5298	0.2949	0.2973	0.9443	-2.154	0.03122	0.0012	0.3576	0.1517
4	rs11133384:56323253:C:G	56323253	G	REC	776	0.5298	0.2949	0.2973	0.9443	-2.154	0.03122	0.0012	0.3576	0.1517
4	rs11937487:56302743:A:G	56302743	G	REC	776	0.5298	0.2949	0.2973	0.9443	-2.154	0.03122	0.0012	0.3576	0.1517
4	rs11945370:56309042:A:G	56309042	G	REC	776	0.5298	0.2949	0.2973	0.9443	-2.154	0.03122	0.0012	0.3576	0.1517
4	rs12510110:56307734:A:G	56307734	G	REC	776	0.5298	0.2949	0.2973	0.9443	-2.154	0.03122	0.0012	0.3576	0.1517
4	rs12510990:56308074:T:C	56308074	C	REC	776	0.5298	0.2949	0.2973	0.9443	-2.154	0.03122	0.0012	0.3576	0.1517
4	rs12647677:56310420:T:C	56310420	C	REC	776	0.5298	0.2949	0.2973	0.9443	-2.154	0.03122	0.0012	0.3576	0.1517
4	rs1474271:56302079:C:T	56302079	T	REC	776	0.5298	0.2949	0.2973	0.9443	-2.154	0.03122	0.0012	0.3576	0.1517
4	rs1554483:56321817:C:G	56321817	G	REC	776	0.5298	0.2949	0.2973	0.9443	-2.154	0.03122	0.0012	0.3576	0.1517
4	rs1554484:56324339:T:C	56324339	C	REC	776	0.5298	0.2949	0.2973	0.9443	-2.154	0.03122	0.0012	0.3576	0.1517
4	rs3749474:56300685:C:T	56300685	T	REC	776	0.5298	0.2949	0.2973	0.9443	-2.154	0.03122	0.0012	0.3576	0.1517
4	rs3805146:56303152:C:T	56303152	T	REC	776	0.5298	0.2949	0.2973	0.9443	-2.154	0.03122	0.0012	0.3576	0.1517
4	rs3805148:56306810:A:C	56306810	C	REC	776	0.5298	0.2949	0.2973	0.9443	-2.154	0.03122	0.0012	0.3576	0.1517
4	rs3805149:56308351:C:T	56308351	T	REC	776	0.5298	0.2949	0.2973	0.9443	-2.154	0.03122	0.0012	0.3576	0.1517
4	rs3805150:56313036:C:T	56313036	T	REC	776	0.5298	0.2949	0.2973	0.9443	-2.154	0.03122	0.0012	0.3576	0.1517
4	rs4864990:56313690:A:G	56313690	G	REC	776	0.5298	0.2949	0.2973	0.9443	-2.154	0.03122	0.0012	0.3576	0.1517
4	rs4864995:56319020:A:G	56319020	G	REC	776	0.5298	0.2949	0.2973	0.9443	-2.154	0.03122	0.0012	0.3576	0.1517
4	rs6828570:56297762:C:G	56297762	G	REC	776	0.5298	0.2949	0.2973	0.9443	-2.154	0.03122	0.0012	0.3576	0.1517
4	rs7677952:56291479:C:T	56291479	T	REC	776	0.5298	0.2949	0.2973	0.9443	-2.154	0.03122	0.0012	0.3576	0.1517
4	rs10462032:56345236:T:C	56345236	C	REC	776	0.5299	0.2948	0.2973	0.9444	-2.154	0.03125	0.0012	0.357	0.1314
4	rs10517344:56343712:A:C	56343712	C	REC	776	0.5299	0.2948	0.2973	0.9444	-2.154	0.03125	0.0012	0.357	0.1314
4	rs11133386:56327487:A:T	56327487	T	REC	776	0.5299	0.2948	0.2973	0.9444	-2.154	0.03125	0.0012	0.357	0.1314
4	rs11133387:56341297:C:G	56341297	G	REC	776	0.5299	0.2948	0.2973	0.9444	-2.154	0.03125	0.0012	0.357	0.1314
4	rs11133388:56344033:G:C	56344033	C	REC	776	0.5299	0.2948	0.2973	0.9444	-2.154	0.03125	0.0012	0.357	0.1314
4	rs11133390:56367893:A:G	56367893	G	REC	776	0.5299	0.2948	0.2973	0.9444	-2.154	0.03125	0.0012	0.357	0.1314
4	rs11133391:56367955:T:C	56367955	C	REC	776	0.5299	0.2948	0.2973	0.9444	-2.154	0.03125	0.0012	0.357	0.1314
4	rs11133392:56373896:T:A	56373896	A	REC	776	0.5299	0.2948	0.2973	0.9444	-2.154	0.03125	0.0012	0.357	0.1314
4	rs11133395:56383651:C:T	56383651	T	REC	776	0.5299	0.2948	0.2973	0.9444	-2.154	0.03125	0.0012	0.357	0.1314
4	rs11722049:56346901:A:G	56346901	G	REC	776	0.5299	0.2948	0.2973	0.9444	-2.154	0.03125	0.0012	0.357	0.1314
4	rs11724094:56367646:C:A	56367646	A	REC	776	0.5299	0.2948	0.2973	0.9444	-2.154	0.03125	0.0012	0.357	0.1314
4	rs11729220:56367796:T:G	56367796	G	REC	776	0.5299	0.2948	0.2973	0.9444	-2.154	0.03125	0.0012	0.357	0.1314
4	rs12500162:56363100:T:C	56363100	C	REC	776	0.5299	0.2948	0.2973	0.9444	-2.154	0.03125	0.0012	0.357	0.1314
4	rs12501327:56373415:C:G	56373415	G	REC	776	0.5299	0.2948	0.2973	0.9444	-2.154	0.03125	0.0012	0.357	0.1314
4	rs12501636:56348484:T:A	56348484	A	REC	776	0.5299	0.2948	0.2973	0.9444	-2.154	0.03125	0.0012	0.357	0.1314
4	rs12503578:56375534:C:G	56375534	G	REC	776	0.5299	0.2948	0.2973	0.9444	-2.154	0.03125	0.0012	0.357	0.1314
4	rs12510681:56362904:C:T	56362904	T	REC	776	0.5299	0.2948	0.2973	0.9444	-2.154	0.03125	0.0012	0.357	0.1314
4	rs12644948:56336433:C:T	56336433	T	REC	776	0.5299	0.2948	0.2973	0.9444	-2.154	0.03125	0.0012	0.357	0.1314
4	rs13107988:56351378:T:C	56351378	C	REC	776	0.5299	0.2948	0.2973	0.9444	-2.154	0.03125	0.0012	0.357	0.1314
4	rs13108409:56386445:T:C	56386445	C	REC	776	0.5299	0.2948	0.2973	0.9444	-2.154	0.03125	0.0012	0.357	0.1314
4	rs13118237:56340426:T:G	56340426	G	REC	776	0.5299	0.2948	0.2973	0.9444	-2.154	0.03125	0.0012	0.357	0.1314
4	rs13122619:56345506:C:G	56345506	G	REC	776	0.5299	0.2948	0.2973	0.9444	-2.154	0.03125	0.0012	0.357	0.1314
4	rs13127906:56370368:A:G	56370368	G	REC	776	0.5299	0.2948	0.2973	0.9444	-2.154	0.03125	0.0012	0.357	0.1314
4	rs13133484:56370343:T:C	56370343	C	REC	776	0.5299	0.2948	0.2973	0.9444	-2.154	0.03125	0.0012	0.357	0.1314
4	rs13133579:56326088:A:T	56326088	T	REC	776	0.5299	0.2948	0.2973	0.9444	-2.154	0.03125	0.0012	0.357	0.1314
4	rs13146987:56357795:A:G	56357795	G	REC	776	0.5299	0.2948	0.2973	0.9444	-2.154	0.03125	0.0012	0.357	0.1314
4	rs1522112:56329773:T:C	56329773	C	REC	776	0.5299	0.2948	0.2973	0.9444	-2.154	0.03125	0.0012	0.357	0.1314
4	rs3805151:56337041:T:C	56337041	C	REC	776	0.5299	0.2948	0.2973	0.9444	-2.154	0.03125	0.0012	0.357	0.1314
4	rs3805155:56364009:T:C	56364009	C	REC	776	0.5299	0.2948	0.2973	0.9444	-2.154	0.03125	0.0012	0.357	0.1314
4	rs3828480:56376519:T:C	56376519	C	REC	776	0.5299	0.2948	0.2973	0.9444	-2.154	0.03125	0.0012	0.357	0.1314
4	rs3828482:56376691:G:T	56376691	T	REC	776	0.5299	0.2948	0.2973	0.9444	-2.154	0.03125	0.0012	0.357	0.1314
4	rs4340844:56328856:A:C	56328856	C	REC	776	0.5299	0.2948	0.2973	0.9444	-2.154	0.03125	0.0012	0.357	0.1314
4	rs4864542:56354087:C:G	56354087	G	REC	776	0.5299	0.2948	0.2973	0.9444	-2.154	0.03125	0.0012	0.357	0.1314
4	rs4864544:56381459:C:T	56381459	T	REC	776	0.5299	0.2948	0.2973	0.9444	-2.154	0.03125	0.0012	0.357	0.1314
4	rs4864545:56381830:G:A	56381830	A	REC	776	0.5299	0.2948	0.2973	0.9444	-2.154	0.03125	0.0012	0.357	0.1314
4	rs4864997:56332177:C:G	56332177	G	REC	776	0.5299	0.2948	0.2973	0.9444	-2.154	0.03125	0.0012	0.357	0.1314
4	rs4864999:56342903:A:G	56342903	G	REC	776	0.5299	0.2948	0.2973	0.9444	-2.154	0.03125	0.0012	0.357	0.1314
4	rs6822740:56385089:C:G	56385089	G	REC	776	0.5299	0.2948	0.2973	0.9444	-2.154	0.03125	0.0012	0.357	0.1314
4	rs6838305:56374754:C:T	56374754	T	REC	776	0.5299	0.2948	0.2973	0.9444	-2.154	0.03125	0.0012	0.357	0.1314
4	rs6838499:56374828:C:T	56374828	T	REC	776	0.5299	0.2948	0.2973	0.9444	-2.154	0.03125	0.0012	0.357	0.1314
4	rs6838882:56355477:A:G	56355477	G	REC	776	0.5299	0.2948	0.2973	0.9444	-2.154	0.03125	0.0012	0.357	0.1314
4	rs6847529:56384943:A:T	56384943	T	REC	776	0.5299	0.2948	0.2973	0.9444	-2.154	0.03125	0.0012	0.357	0.1314
4	rs6849433:56372665:A:G	56372665	G	REC	776	0.5299	0.2948	0.2973	0.9444	-2.154	0.03125	0.0012	0.357	0.1314
4	rs6858803:56350701:T:C	56350701	C	REC	776	0.5299	0.2948	0.2973	0.9444	-2.154	0.03125	0.0012	0.357	0.1314
4	rs7677085:56361968:C:T	56361968	T	REC	776	0.5299	0.2948	0.2973	0.9444	-2.154	0.03125	0.0012	0.357	0.1314
4	rs7686261:56366391:A:G	56366391	G	REC	776	0.5299	0.2948	0.2973	0.9444	-2.154	0.03125	0.0012	0.357	0.1314
4	rs9312661:56342326:G:A	56342326	A	REC	776	0.5299	0.2948	0.2973	0.9444	-2.154	0.03125	0.0012	0.357	0.1314
4	rs939823:56353535:C:T	56353535	T	REC	776	0.5299	0.2948	0.2973	0.9444	-2.154	0.03125	0.0012	0.357	0.1314
4	rs960152:56333475:A:C	56333475	C	REC	776	0.5299	0.2948	0.2973	0.9444	-2.154	0.03125	0.0012	0.357	0.1314
4	rs1056545:56296897:G:A	56296897	A	REC	772	0.5298	0.295	0.2972	0.9447	-2.153	0.03133	0.006002	0.3593	0.1743
4	rs5863:56296907:A:G	56296907	G	REC	772	0.5298	0.295	0.2972	0.9447	-2.153	0.03133	0.006002	0.3593	0.1743
4	rs1464490:56322787:T:C	56322787	C	REC	775	0.5328	0.295	0.2988	0.9499	-2.134	0.03283	0.002401	0.358	0.152
4	rs3762837:56377365:T:C	56377365	C	REC	775	0.5354	0.2951	0.3003	0.9545	-2.118	0.03421	0.002401	0.3562	0.1509
4	rs11932880:56398077:C:A	56398077	A	REC	775	0.5381	0.295	0.3018	0.9593	-2.101	0.03565	0.002401	0.3562	0.1509
4	rs55699500:56407079:G:T	56407079	T	REC	770	0.5583	0.296	0.3126	0.9973	-1.969	0.04896	0.008403	0.3529	0.2229
4	rs56362210:56407139:C:T	56407139	T	REC	770	0.5583	0.296	0.3126	0.9973	-1.969	0.04896	0.008403	0.3529	0.2229
4	rs12651640:56320321:T:A	56320321	A	REC	776	0.5702	0.2877	0.3245	1.002	-1.953	0.05086	0.0012	0.3582	0.1313
4	rs12504300:56348527:G:C	56348527	C	REC	773	0.5011	0.3702	0.2426	1.035	-1.866	0.06197	0.004802	0.2859	0.3071
4	rs12648271:56368122:G:C	56368122	C	REC	767	0.5045	0.3706	0.244	1.043	-1.847	0.06482	0.012	0.2849	0.3045
4	rs4864996:56319088:A:C	56319088	C	REC	773	0.5644	0.3157	0.304	1.048	-1.812	0.06999	0.004802	0.3191	0.09326
4	rs6849474:56318462:G:A	56318462	A	REC	774	0.5646	0.3157	0.3041	1.048	-1.81	0.07023	0.003601	0.3187	0.09305
4	rs6843722:56331332:A:C	56331332	C	REC	769	0.5652	0.3157	0.3044	1.049	-1.808	0.07065	0.009604	0.32	0.09322
4	rs7667741:56410788:T:C	56410788	C	REC	774	0.5653	0.3157	0.3045	1.05	-1.807	0.07081	0.003601	0.3175	0.07776
4	rs13140590:56414833:A:G	56414833	G	REC	775	0.5664	0.3157	0.3051	1.052	-1.801	0.07174	0.002401	0.3171	0.06585
4	rs13132420:56392813:G:A	56392813	A	REC	757	0.5855	0.2973	0.327	1.049	-1.8	0.0718	0.02761	0.3414	0.1008
4	rs11932712:56302590:C:T	56302590	T	REC	776	0.5671	0.3157	0.3055	1.053	-1.797	0.07238	0.0012	0.3185	0.09358
4	rs12512737:56321105:A:T	56321105	T	REC	776	0.5671	0.3157	0.3055	1.053	-1.797	0.07238	0.0012	0.3185	0.09358
4	rs13125984:56321269:G:A	56321269	A	REC	776	0.5671	0.3157	0.3055	1.053	-1.797	0.07238	0.0012	0.3185	0.09358
4	rs13128180:56286188:G:T	56286188	T	REC	776	0.5671	0.3157	0.3055	1.053	-1.797	0.07238	0.0012	0.3185	0.09358
4	rs2412648:56321067:T:G	56321067	G	REC	776	0.5671	0.3157	0.3055	1.053	-1.797	0.07238	0.0012	0.3185	0.09358
4	rs11133385:56326652:G:A	56326652	A	REC	776	0.5672	0.3157	0.3055	1.053	-1.796	0.07244	0.0012	0.3179	0.07921
4	rs11133394:56383238:C:T	56383238	C	REC	741	1.47	0.2156	0.9632	2.242	1.786	0.0741	0.04682	0.4181	0.08
4	rs6850524:56381997:C:G	56381997	C	REC	741	1.47	0.2156	0.9632	2.242	1.786	0.0741	0.04682	0.4181	0.08
4	rs12501746:56303605:C:T	56303605	T	REC	775	0.5709	0.3158	0.3074	1.06	-1.775	0.07589	0.002401	0.3183	0.09293
4	rs13115570:56387392:T:G	56387392	G	REC	772	0.571	0.316	0.3073	1.061	-1.774	0.07613	0.006002	0.3164	0.07721
4	rs13140173:56393331:C:T	56393331	T	REC	769	0.5711	0.3163	0.3072	1.061	-1.771	0.07649	0.009604	0.3176	0.09137
4	rs11939652:56398709:T:A	56398709	A	REC	773	0.5723	0.316	0.3081	1.063	-1.766	0.07738	0.004802	0.3166	0.09161
4	rs13107810:56408410:C:A	56408410	A	REC	773	0.5723	0.316	0.3081	1.063	-1.766	0.07738	0.004802	0.3166	0.09161
4	rs2035691:56395953:C:T	56395953	T	REC	773	0.5723	0.316	0.3081	1.063	-1.766	0.07738	0.004802	0.3166	0.09161
4	rs2035692:56394968:T:A	56394968	A	REC	773	0.5723	0.316	0.3081	1.063	-1.766	0.07738	0.004802	0.3166	0.09161
4	rs4507426:56395554:T:C	56395554	C	REC	773	0.5723	0.316	0.3081	1.063	-1.766	0.07738	0.004802	0.3166	0.09161
4	rs1522114:56356062:A:G	56356062	G	REC	770	0.5732	0.3162	0.3084	1.065	-1.76	0.07836	0.008403	0.3184	0.1086
4	rs4864543:56356395:C:T	56356395	T	REC	770	0.5732	0.3162	0.3084	1.065	-1.76	0.07836	0.008403	0.3184	0.1086
4	rs4865001:56356343:T:C	56356343	C	REC	770	0.5732	0.3162	0.3084	1.065	-1.76	0.07836	0.008403	0.3184	0.1086
4	rs6825774:56357317:G:T	56357317	T	REC	770	0.5732	0.3162	0.3084	1.065	-1.76	0.07836	0.008403	0.3184	0.1086
4	rs11133389:56352885:C:T	56352885	T	REC	774	0.5734	0.316	0.3087	1.065	-1.76	0.07837	0.003601	0.3169	0.09214
4	rs11939580:56383352:C:T	56383352	T	REC	774	0.5734	0.316	0.3087	1.065	-1.76	0.07837	0.003601	0.3169	0.09214
4	rs12508367:56375609:T:C	56375609	C	REC	774	0.5734	0.316	0.3087	1.065	-1.76	0.07837	0.003601	0.3169	0.09214
4	rs12510275:56382715:T:C	56382715	C	REC	774	0.5734	0.316	0.3087	1.065	-1.76	0.07837	0.003601	0.3169	0.09214
4	rs12510327:56382911:T:C	56382911	C	REC	774	0.5734	0.316	0.3087	1.065	-1.76	0.07837	0.003601	0.3169	0.09214
4	rs12649507:56380484:G:A	56380484	A	REC	774	0.5734	0.316	0.3087	1.065	-1.76	0.07837	0.003601	0.3169	0.09214
4	rs13124436:56368671:G:A	56368671	A	REC	774	0.5734	0.316	0.3087	1.065	-1.76	0.07837	0.003601	0.3169	0.09214
4	rs13128179:56358887:C:T	56358887	T	REC	774	0.5734	0.316	0.3087	1.065	-1.76	0.07837	0.003601	0.3169	0.09214
4	rs2272073:56376344:C:T	56376344	T	REC	774	0.5734	0.316	0.3087	1.065	-1.76	0.07837	0.003601	0.3169	0.09214
4	rs3805153:56359724:T:G	56359724	G	REC	774	0.5734	0.316	0.3087	1.065	-1.76	0.07837	0.003601	0.3169	0.09214
4	rs4865003:56380969:T:G	56380969	G	REC	774	0.5734	0.316	0.3087	1.065	-1.76	0.07837	0.003601	0.3169	0.09214
4	rs6830409:56388396:T:C	56388396	C	REC	774	0.5734	0.316	0.3087	1.065	-1.76	0.07837	0.003601	0.3169	0.09214
4	rs6843997:56375149:C:T	56375149	T	REC	774	0.5734	0.316	0.3087	1.065	-1.76	0.07837	0.003601	0.3169	0.09214
4	rs7658446:56361429:T:C	56361429	C	REC	774	0.5734	0.316	0.3087	1.065	-1.76	0.07837	0.003601	0.3169	0.09214
4	rs7699867:56349885:C:A	56349885	A	REC	774	0.5734	0.316	0.3087	1.065	-1.76	0.07837	0.003601	0.3169	0.09214
4	rs56055342:56407095:T:C	56407095	C	REC	768	0.6123	0.3176	0.3286	1.141	-1.544	0.1225	0.0108	0.3125	0.1684
4	rs6828454:56290496:C:T	56290496	C	REC	775	1.342	0.205	0.8979	2.005	1.435	0.1514	0.003601	0.459	0.2636
4	rs3749473:56294628:T:C	56294628	T	REC	774	1.333	0.2049	0.8925	1.992	1.405	0.1601	0.004802	0.4596	0.209
4	rs6858684:56289778:C:T	56289778	C	REC	773	1.329	0.2048	0.8896	1.986	1.389	0.1649	0.006002	0.4589	0.2344
4	rs11732723:56290558:C:T	56290558	C	REC	776	1.325	0.2047	0.8871	1.979	1.375	0.1692	0.002401	0.4597	0.236
4	rs6858749:56290437:T:C	56290437	T	REC	776	1.325	0.2047	0.8871	1.979	1.375	0.1692	0.002401	0.4597	0.236
4	rs10049561:56292790:A:G	56292790	A	REC	776	1.297	0.206	0.8662	1.942	1.262	0.2068	0.002401	0.4591	0.2946
4	rs3749472:56294032:A:G	56294032	A	REC	774	1.251	0.1967	0.8508	1.84	1.139	0.2547	0.004802	0.4982	0.2663
4	rs6810483:56290573:T:C	56290573	T	REC	775	1.245	0.1966	0.847	1.831	1.115	0.2647	0.003601	0.4982	0.2672
4	rs6840236:56289785:T:C	56289785	T	REC	773	1.235	0.1965	0.8399	1.815	1.072	0.2835	0.006002	0.4982	0.2379
4	rs3792603:56302058:A:G	56302058	G	REC	749	1.342	0.3816	0.6353	2.836	0.7712	0.4406	0.03842	0.2054	0.1932
4	rs62303690:56306005:T:C	56306005	C	REC	749	1.342	0.3816	0.6353	2.836	0.7712	0.4406	0.03842	0.2054	0.1932
4	rs62303709:56315182:C:T	56315182	T	REC	749	1.342	0.3816	0.6353	2.836	0.7712	0.4406	0.03842	0.2054	0.1932
4	rs62303724:56351281:C:A	56351281	A	REC	748	1.339	0.3816	0.6339	2.829	0.7653	0.4441	0.03962	0.205	0.1599
4	rs62303685:56285082:C:G	56285082	G	REC	748	1.339	0.3816	0.6338	2.829	0.7651	0.4442	0.03962	0.2056	0.1935
4	rs62303715:56333060:A:C	56333060	C	REC	748	1.339	0.3816	0.6338	2.829	0.7651	0.4442	0.03962	0.205	0.1599
4	rs62303716:56334252:C:A	56334252	A	REC	748	1.339	0.3816	0.6338	2.829	0.7651	0.4442	0.03962	0.205	0.1599
4	rs6828474:56341907:A:T	56341907	T	REC	748	1.339	0.3816	0.6338	2.829	0.7651	0.4442	0.03962	0.205	0.1599
4	rs55869433:56410937:C:T	56410937	T	REC	753	1.305	0.38	0.6197	2.749	0.7009	0.4834	0.03361	0.2081	0.1989
4	rs62309730:56407697:A:G	56407697	G	REC	752	1.302	0.3801	0.6183	2.743	0.6948	0.4872	0.03481	0.2083	0.1992
4	rs62309728:56396815:G:A	56396815	A	REC	751	1.299	0.3801	0.6168	2.736	0.6887	0.491	0.03601	0.208	0.1978
4	rs62305269:56373404:C:A	56373404	A	REC	750	1.296	0.3801	0.6154	2.73	0.6824	0.495	0.03721	0.2064	0.1602
4	rs73236149:56373474:C:T	56373474	T	REC	750	1.296	0.3801	0.6154	2.73	0.6824	0.495	0.03721	0.2064	0.1602
4	rs1488941:56383966:T:C	56383966	C	REC	740	1.269	0.3801	0.6026	2.673	0.6273	0.5304	0.04802	0.2182	0.5318
4	rs62309758:56423069:T:C	56423069	C	REC	764	1.075	0.3188	0.5753	2.007	0.2258	0.8214	0.01681	0.2729	0.2181
4	rs146471976:56293324:C:A	56293324	A	REC	745	1.236	1.161	0.1271	12.02	0.1828	0.855	0.04322	0.06336	0.5495
4	rs17721497:56311248:A:T	56311248	T	REC	773	0.981	0.3161	0.528	1.823	-0.06076	0.9515	0.006002	0.285	0.4426
4	rs41324951:56288743:C:G	56288743	G	REC	774	0.983	0.3161	0.5291	1.826	-0.05411	0.9568	0.003601	0.2837	0.393
4	rs62303712:56326651:C:T	56326651	T	REC	774	0.983	0.3161	0.5291	1.826	-0.05411	0.9568	0.003601	0.2837	0.393
4	rs62303722:56348243:A:C	56348243	C	REC	774	0.983	0.3161	0.5291	1.826	-0.05411	0.9568	0.003601	0.2837	0.393
4	rs62303728:56361929:G:A	56361929	A	REC	774	0.983	0.3161	0.5291	1.826	-0.05411	0.9568	0.003601	0.2837	0.393
4	rs62303730:56365115:A:C	56365115	C	REC	774	0.983	0.3161	0.5291	1.826	-0.05411	0.9568	0.003601	0.2837	0.393
4	rs62309729:56402846:A:G	56402846	G	REC	774	0.983	0.3161	0.5291	1.826	-0.05411	0.9568	0.003601	0.2837	0.393
4	rs7659095:56401601:G:A	56401601	G	REC	774	0.9833	0.3161	0.5292	1.827	-0.05313	0.9576	0.003601	0.2837	0.393
4	rs10462028:56298300:G:A	56298300	A	REC	777	0.9852	0.2827	0.5661	1.714	-0.05286	0.9578	0	0.3235	0.476
4	rs57826934:56323379:C:T	56323379	T	REC	777	0.9852	0.2827	0.5661	1.714	-0.05286	0.9578	0	0.3235	0.476
4	rs79658500:56364754:T:C	56364754	C	REC	774	0.9839	0.3161	0.5296	1.828	-0.05134	0.9591	0.003601	0.2843	0.3947
4	rs56056791:56328468:T:C	56328468	C	REC	775	0.9851	0.3161	0.5302	1.83	-0.04752	0.9621	0.002401	0.284	0.3942
4	rs62303691:56308252:C:T	56308252	T	REC	775	0.9851	0.3161	0.5302	1.83	-0.04749	0.9621	0.002401	0.284	0.3942
4	rs62303692:56311447:C:T	56311447	T	REC	775	0.9851	0.3161	0.5302	1.83	-0.04749	0.9621	0.002401	0.284	0.3942
4	rs62303708:56313484:T:C	56313484	C	REC	775	0.9851	0.3161	0.5302	1.83	-0.04749	0.9621	0.002401	0.284	0.3942
4	rs67963898:56341687:A:G	56341687	G	REC	775	0.9851	0.3161	0.5302	1.83	-0.04753	0.9621	0.002401	0.284	0.3942
4	rs6802:56292101:A:T	56292101	T	REC	775	0.9851	0.3161	0.5302	1.83	-0.04749	0.9621	0.002401	0.284	0.3942
4	rs73236140:56306216:T:C	56306216	C	REC	775	0.9851	0.3161	0.5302	1.83	-0.04749	0.9621	0.002401	0.284	0.3942
4	rs62305265:56369641:G:A	56369641	A	REC	775	0.9855	0.3161	0.5304	1.831	-0.04608	0.9632	0.002401	0.284	0.3942
4	rs1021306:56395944:T:G	56395944	T	REC	776	0.9871	0.316	0.5313	1.834	-0.04099	0.9673	0.0012	0.2843	0.443
4	rs1021307:56395714:G:A	56395714	G	REC	776	0.9871	0.316	0.5313	1.834	-0.04099	0.9673	0.0012	0.2843	0.443
4	rs10462033:56377719:G:T	56377719	T	REC	776	0.9871	0.316	0.5313	1.834	-0.04099	0.9673	0.0012	0.2843	0.443
4	rs13134079:56408188:A:G	56408188	A	REC	776	0.9871	0.316	0.5313	1.834	-0.04099	0.9673	0.0012	0.2843	0.443
4	rs1522109:56380570:A:G	56380570	G	REC	776	0.9871	0.316	0.5313	1.834	-0.04099	0.9673	0.0012	0.2843	0.443
4	rs1546004:56387779:C:T	56387779	C	REC	776	0.9871	0.316	0.5313	1.834	-0.04099	0.9673	0.0012	0.2843	0.443
4	rs17722870:56344686:A:G	56344686	G	REC	776	0.9871	0.316	0.5313	1.834	-0.04099	0.9673	0.0012	0.2843	0.443
4	rs17779627:56349942:T:C	56349942	C	REC	776	0.9871	0.316	0.5313	1.834	-0.04099	0.9673	0.0012	0.2843	0.443
4	rs1915905:56378548:T:G	56378548	G	REC	776	0.9871	0.316	0.5313	1.834	-0.04099	0.9673	0.0012	0.2843	0.443
4	rs2070062:56355598:A:C	56355598	C	REC	776	0.9871	0.316	0.5313	1.834	-0.04099	0.9673	0.0012	0.2843	0.443
4	rs3805156:56364092:G:A	56364092	A	REC	776	0.9871	0.316	0.5313	1.834	-0.04099	0.9673	0.0012	0.2843	0.443
4	rs4865006:56392279:C:T	56392279	C	REC	776	0.9871	0.316	0.5313	1.834	-0.04099	0.9673	0.0012	0.2843	0.443
4	rs55729020:56357848:C:G	56357848	G	REC	776	0.9871	0.316	0.5313	1.834	-0.04099	0.9673	0.0012	0.2843	0.443
4	rs55885973:56346221:C:A	56346221	A	REC	776	0.9871	0.316	0.5313	1.834	-0.04099	0.9673	0.0012	0.2843	0.443
4	rs56196624:56366507:T:C	56366507	C	REC	776	0.9871	0.316	0.5313	1.834	-0.04099	0.9673	0.0012	0.2843	0.443
4	rs57338268:56351180:G:A	56351180	A	REC	776	0.9871	0.316	0.5313	1.834	-0.04099	0.9673	0.0012	0.2843	0.443
4	rs58476959:56362401:A:C	56362401	C	REC	776	0.9871	0.316	0.5313	1.834	-0.04099	0.9673	0.0012	0.2843	0.443
4	rs62303713:56327743:G:A	56327743	A	REC	776	0.9871	0.316	0.5313	1.834	-0.04099	0.9673	0.0012	0.2843	0.443
4	rs62303718:56342937:T:C	56342937	C	REC	776	0.9871	0.316	0.5313	1.834	-0.04099	0.9673	0.0012	0.2843	0.443
4	rs62303726:56356582:A:G	56356582	G	REC	776	0.9871	0.316	0.5313	1.834	-0.04099	0.9673	0.0012	0.2843	0.443
4	rs62303731:56365834:C:T	56365834	T	REC	776	0.9871	0.316	0.5313	1.834	-0.04099	0.9673	0.0012	0.2843	0.443
4	rs62303732:56366035:A:G	56366035	G	REC	776	0.9871	0.316	0.5313	1.834	-0.04099	0.9673	0.0012	0.2843	0.443
4	rs62305264:56369135:A:G	56369135	G	REC	776	0.9871	0.316	0.5313	1.834	-0.04099	0.9673	0.0012	0.2843	0.443
4	rs62305266:56371283:C:T	56371283	T	REC	776	0.9871	0.316	0.5313	1.834	-0.04099	0.9673	0.0012	0.2843	0.443
4	rs62305267:56372979:C:T	56372979	T	REC	776	0.9871	0.316	0.5313	1.834	-0.04099	0.9673	0.0012	0.2843	0.443
4	rs62305268:56373158:T:A	56373158	A	REC	776	0.9871	0.316	0.5313	1.834	-0.04099	0.9673	0.0012	0.2843	0.443
4	rs62305270:56374009:G:C	56374009	C	REC	776	0.9871	0.316	0.5313	1.834	-0.04099	0.9673	0.0012	0.2843	0.443
4	rs62305271:56375882:G:T	56375882	T	REC	776	0.9871	0.316	0.5313	1.834	-0.04099	0.9673	0.0012	0.2843	0.443
4	rs6554282:56385979:A:G	56385979	A	REC	776	0.9871	0.316	0.5313	1.834	-0.04099	0.9673	0.0012	0.2843	0.443
4	rs6554283:56387220:G:T	56387220	G	REC	776	0.9871	0.316	0.5313	1.834	-0.04099	0.9673	0.0012	0.2843	0.443
4	rs6554284:56399899:A:G	56399899	A	REC	776	0.9871	0.316	0.5313	1.834	-0.04099	0.9673	0.0012	0.2843	0.443
4	rs6554285:56400120:C:T	56400120	C	REC	776	0.9871	0.316	0.5313	1.834	-0.04099	0.9673	0.0012	0.2843	0.443
4	rs7660668:56401697:C:G	56401697	C	REC	776	0.9871	0.316	0.5313	1.834	-0.04099	0.9673	0.0012	0.2843	0.443
4	rs7666895:56387478:T:C	56387478	T	REC	776	0.9871	0.316	0.5313	1.834	-0.04099	0.9673	0.0012	0.2843	0.443
4	rs7681414:56375057:C:G	56375057	G	REC	776	0.9871	0.316	0.5313	1.834	-0.04099	0.9673	0.0012	0.2843	0.443
4	rs7697067:56403380:A:T	56403380	A	REC	776	0.9871	0.316	0.5313	1.834	-0.04099	0.9673	0.0012	0.2843	0.443
4	rs7698022:56407347:G:T	56407347	G	REC	776	0.9871	0.316	0.5313	1.834	-0.04099	0.9673	0.0012	0.2843	0.443
4	rs1979605:56418873:A:G	56418873	A	REC	776	0.9877	0.316	0.5317	1.835	-0.03914	0.9688	0.0012	0.2837	0.3938
4	rs1048004:56300209:C:A	56300209	A	REC	777	0.9892	0.316	0.5324	1.838	-0.03443	0.9725	0	0.2845	0.4439
4	rs10866424:56419574:T:G	56419574	T	REC	777	0.9892	0.316	0.5324	1.838	-0.03443	0.9725	0	0.2839	0.3954
4	rs11240:56319350:C:G	56319350	G	REC	777	0.9892	0.316	0.5324	1.838	-0.03443	0.9725	0	0.2845	0.4439
4	rs12505265:56412143:C:G	56412143	C	REC	777	0.9892	0.316	0.5324	1.838	-0.03443	0.9725	0	0.2839	0.3954
4	rs12509047:56411412:T:A	56411412	T	REC	777	0.9892	0.316	0.5324	1.838	-0.03443	0.9725	0	0.2839	0.3954
4	rs17721215:56303787:T:C	56303787	C	REC	777	0.9892	0.316	0.5324	1.838	-0.03443	0.9725	0	0.2845	0.4439
4	rs1801260	56301369	G	REC	777	0.9892	0.316	0.5324	1.838	-0.03443	0.9725	0	0.2845	0.4439
4	rs1906676:56415344:A:G	56415344	A	REC	777	0.9892	0.316	0.5324	1.838	-0.03443	0.9725	0	0.2839	0.3954
4	rs1979604:56418755:A:C	56418755	A	REC	777	0.9892	0.316	0.5324	1.838	-0.03443	0.9725	0	0.2839	0.3954
4	rs4865012:56420786:C:T	56420786	C	REC	777	0.9892	0.316	0.5324	1.838	-0.03443	0.9725	0	0.2839	0.3954
4	rs62303686:56293659:G:A	56293659	A	REC	777	0.9892	0.316	0.5324	1.838	-0.03443	0.9725	0	0.2845	0.4439
4	rs62303711:56324492:G:C	56324492	C	REC	777	0.9892	0.316	0.5324	1.838	-0.03443	0.9725	0	0.2845	0.4439
4	rs6554287:56416879:C:T	56416879	C	REC	777	0.9892	0.316	0.5324	1.838	-0.03443	0.9725	0	0.2839	0.3954
4	rs73236142:56312310:G:T	56312310	T	REC	777	0.9892	0.316	0.5324	1.838	-0.03443	0.9725	0	0.2845	0.4439
4	rs7676245:56321317:G:A	56321317	A	REC	777	0.9892	0.316	0.5324	1.838	-0.03443	0.9725	0	0.2845	0.4439
4	rs17722979:56346411:G:A	56346411	A	REC	775	0.9954	0.3162	0.5356	1.85	-0.01463	0.9883	0.002401	0.2846	0.4431
4	rs10529258:56412869:G:A	56412869	A	REC	766	1.001	0.3167	0.5383	1.863	0.004229	0.9966	0.01441	0.2801	0.3414
4	rs115635692:56412873:A:C	56412873	C	REC	766	1.001	0.3167	0.5383	1.863	0.004229	0.9966	0.01441	0.2801	0.3414
4	rs116135676:56412874:G:T	56412874	T	REC	766	1.001	0.3167	0.5383	1.863	0.004229	0.9966	0.01441	0.2801	0.3414
