# Supplementary material for: Every Night and Every Morn: Effect of Variation in CLOCK Gene on Depression Depends on Exposure to Early and Recent Stress
Source: Front Psychiatry. 2021 Aug 26;12:687487. doi: 10.3389/fpsyt.2021.687487 (PMC8428175; doi:10.3389/fpsyt.2021.687487)
Supplement: Supplementary Table 2 — Main effect of CLOCK SNPs in the NewMood database surviving quality control on current depressive symptoms (BSI-DEP). Results of linear regression models and quality control steps are shown. While there were nominally significant SNPs, significant clumps could not be identified. [file Table_2.xlsx]

## Sheet: additive
CHR	SNP	BP	A1	TEST	NMISS	BETA	SE	L95	U95	STAT	P	F_MISS	MAF	HWE
4	rs11133394:56383238:C:T	56383238	C	ADD	737	0.06307	0.03359	-0.002768	0.1289	1.878	0.06084	0.04682	0.4181	0.08
4	rs6850524:56381997:C:G	56381997	C	ADD	737	0.06307	0.03359	-0.002768	0.1289	1.878	0.06084	0.04682	0.4181	0.08
4	rs28448438:56416665:C:T	56416665	T	ADD	772	0.0596	0.03379	-0.006619	0.1258	1.764	0.07812	0.0012	0.3594	0.013
4	rs6554280:56374952:A:G	56374952	A	ADD	770	0.05999	0.03411	-0.006858	0.1268	1.759	0.079	0.003601	0.3566	0.0285
4	rs6832769:56298194:G:A	56298194	G	ADD	766	0.05995	0.03421	-0.007103	0.127	1.752	0.08012	0.008403	0.3571	0.02794
4	rs1965467:56322740:G:A	56322740	G	ADD	770	0.05947	0.03407	-0.007308	0.1263	1.745	0.0813	0.003601	0.3602	0.03483
4	rs28670674:56407103:G:A	56407103	A	ADD	767	0.05911	0.03409	-0.007708	0.1259	1.734	0.08335	0.007203	0.3609	0.03467
4	rs1522107:56380773:A:T	56380773	A	ADD	769	0.05851	0.03415	-0.008435	0.1254	1.713	0.08712	0.004802	0.3565	0.02807
4	rs1522108:56380733:T:C	56380733	T	ADD	769	0.05851	0.03415	-0.008435	0.1254	1.713	0.08712	0.004802	0.3565	0.02807
4	rs11133382:56316980:T:G	56316980	T	ADD	768	0.05833	0.0341	-0.0085	0.1252	1.711	0.08754	0.006002	0.3569	0.01898
4	rs11735267:56347287:C:T	56347287	C	ADD	768	0.05796	0.03389	-0.008461	0.1244	1.71	0.08762	0.007203	0.3609	0.03467
4	rs6554286:56400304:T:G	56400304	G	ADD	770	0.0582	0.03407	-0.008587	0.125	1.708	0.08805	0.003601	0.3578	0.02839
4	rs3817444	56375981	A	ADD	773	0.05759	0.03399	-0.009032	0.1242	1.694	0.09062	0	0.3577	0.03457
4	rs6825994:56390411:C:A	56390411	A	ADD	756	0.05745	0.03398	-0.009148	0.124	1.691	0.0913	0.02041	0.3585	0.01482
4	rs60797008:56388672:A:T	56388672	T	ADD	760	0.05729	0.03408	-0.009518	0.1241	1.681	0.09323	0.01921	0.3599	0.02263
4	rs142902983:56406335:C:T	56406335	T	ADD	754	0.07754	0.04634	-0.01329	0.1684	1.673	0.09471	0.02761	0.1716	0.538
4	rs10002541:56395011:T:C	56395011	C	ADD	772	0.05668	0.03394	-0.009838	0.1232	1.67	0.09531	0.0012	0.3582	0.02357
4	rs10005989:56405206:C:T	56405206	T	ADD	772	0.05668	0.03394	-0.009838	0.1232	1.67	0.09531	0.0012	0.3582	0.02357
4	rs11726609:56400869:T:A	56400869	A	ADD	772	0.05668	0.03394	-0.009838	0.1232	1.67	0.09531	0.0012	0.3582	0.02357
4	rs17085889:56402115:G:A	56402115	A	ADD	772	0.05668	0.03394	-0.009838	0.1232	1.67	0.09531	0.0012	0.3582	0.02357
4	rs28525309:56406236:G:C	56406236	C	ADD	772	0.05668	0.03394	-0.009838	0.1232	1.67	0.09531	0.0012	0.3582	0.02357
4	rs28582059:56408404:G:C	56408404	C	ADD	772	0.05668	0.03394	-0.009838	0.1232	1.67	0.09531	0.0012	0.3582	0.02357
4	rs28790098:56398109:C:T	56398109	T	ADD	772	0.05668	0.03394	-0.009838	0.1232	1.67	0.09531	0.0012	0.3582	0.02357
4	rs4865008:56410855:T:G	56410855	G	ADD	772	0.05668	0.03394	-0.009838	0.1232	1.67	0.09531	0.0012	0.3582	0.02357
4	rs62309727:56391793:G:A	56391793	A	ADD	772	0.05668	0.03394	-0.009838	0.1232	1.67	0.09531	0.0012	0.3582	0.02357
4	rs6812042:56396079:G:T	56396079	T	ADD	772	0.05668	0.03394	-0.009838	0.1232	1.67	0.09531	0.0012	0.3582	0.02357
4	rs6815516:56399184:A:T	56399184	T	ADD	772	0.05668	0.03394	-0.009838	0.1232	1.67	0.09531	0.0012	0.3582	0.02357
4	rs6839788:56393040:G:T	56393040	T	ADD	772	0.05668	0.03394	-0.009838	0.1232	1.67	0.09531	0.0012	0.3582	0.02357
4	rs7673908:56394819:A:G	56394819	G	ADD	772	0.05668	0.03394	-0.009838	0.1232	1.67	0.09531	0.0012	0.3582	0.02357
4	rs9998038:56397849:C:T	56397849	T	ADD	772	0.05668	0.03394	-0.009838	0.1232	1.67	0.09531	0.0012	0.3582	0.02357
4	rs9998146:56397977:C:T	56397977	T	ADD	772	0.05668	0.03394	-0.009838	0.1232	1.67	0.09531	0.0012	0.3582	0.02357
4	rs6853192:56409254:T:A	56409254	A	ADD	771	0.05661	0.03397	-0.009969	0.1232	1.667	0.09602	0.003601	0.3596	0.02881
4	rs473005:56288125:A:C	56288125	A	ADD	771	0.05649	0.03398	-0.01011	0.1231	1.662	0.09684	0.002401	0.358	0.01942
4	rs564762:56284631:C:T	56284631	C	ADD	771	0.05649	0.03398	-0.01011	0.1231	1.662	0.09684	0.002401	0.358	0.01942
4	rs11133379:56306111:G:A	56306111	G	ADD	772	0.05635	0.03395	-0.0102	0.1229	1.66	0.09741	0.0012	0.3582	0.02357
4	rs11733864:56321530:C:T	56321530	C	ADD	772	0.05635	0.03395	-0.0102	0.1229	1.66	0.09741	0.0012	0.3582	0.02357
4	rs12643926:56310621:C:T	56310621	C	ADD	772	0.05635	0.03395	-0.0102	0.1229	1.66	0.09741	0.0012	0.3582	0.02357
4	rs12647034:56310622:A:G	56310622	A	ADD	772	0.05635	0.03395	-0.0102	0.1229	1.66	0.09741	0.0012	0.3582	0.02357
4	rs13121235:56311947:A:G	56311947	A	ADD	772	0.05635	0.03395	-0.0102	0.1229	1.66	0.09741	0.0012	0.3582	0.02357
4	rs1522106:56307214:C:A	56307214	C	ADD	772	0.05635	0.03395	-0.0102	0.1229	1.66	0.09741	0.0012	0.3582	0.02357
4	rs2412646:56318772:T:C	56318772	T	ADD	772	0.05635	0.03395	-0.0102	0.1229	1.66	0.09741	0.0012	0.3582	0.02357
4	rs2412647:56319105:C:T	56319105	C	ADD	772	0.05635	0.03395	-0.0102	0.1229	1.66	0.09741	0.0012	0.3582	0.02357
4	rs3736544:56309992:A:G	56309992	A	ADD	772	0.05635	0.03395	-0.0102	0.1229	1.66	0.09741	0.0012	0.3582	0.02357
4	rs3736545:56310343:C:G	56310343	C	ADD	772	0.05635	0.03395	-0.0102	0.1229	1.66	0.09741	0.0012	0.3582	0.02357
4	rs3805147:56306730:C:T	56306730	C	ADD	772	0.05635	0.03395	-0.0102	0.1229	1.66	0.09741	0.0012	0.3582	0.02357
4	rs6811520:56315178:T:C	56315178	T	ADD	772	0.05635	0.03395	-0.0102	0.1229	1.66	0.09741	0.0012	0.3582	0.02357
4	rs10462035:56379178:G:A	56379178	G	ADD	773	0.0562	0.03393	-0.01029	0.1227	1.657	0.09802	0	0.3583	0.02387
4	rs11931061	56338793	G	ADD	773	0.0562	0.03393	-0.01029	0.1227	1.657	0.09802	0	0.3583	0.02387
4	rs11939815:56358283:T:G	56358283	T	ADD	773	0.0562	0.03393	-0.01029	0.1227	1.657	0.09802	0	0.3583	0.02387
4	rs11947476:56339751:T:C	56339751	T	ADD	773	0.0562	0.03393	-0.01029	0.1227	1.657	0.09802	0	0.3583	0.02387
4	rs11947623:56349190:C:A	56349190	C	ADD	773	0.0562	0.03393	-0.01029	0.1227	1.657	0.09802	0	0.3583	0.02387
4	rs12646078:56368204:T:C	56368204	T	ADD	773	0.0562	0.03393	-0.01029	0.1227	1.657	0.09802	0	0.3583	0.02387
4	rs13102385:56345255:T:C	56345255	T	ADD	773	0.0562	0.03393	-0.01029	0.1227	1.657	0.09802	0	0.3583	0.02387
4	rs13128582:56328944:C:G	56328944	C	ADD	773	0.0562	0.03393	-0.01029	0.1227	1.657	0.09802	0	0.3583	0.02387
4	rs13138697:56363309:G:A	56363309	G	ADD	773	0.0562	0.03393	-0.01029	0.1227	1.657	0.09802	0	0.3583	0.02387
4	rs13152650:56357858:T:C	56357858	T	ADD	773	0.0562	0.03393	-0.01029	0.1227	1.657	0.09802	0	0.3583	0.02387
4	rs1522110:56380283:C:T	56380283	C	ADD	773	0.0562	0.03393	-0.01029	0.1227	1.657	0.09802	0	0.3583	0.02387
4	rs1522111:56329563:T:A	56329563	T	ADD	773	0.0562	0.03393	-0.01029	0.1227	1.657	0.09802	0	0.3583	0.02387
4	rs1980273:56367401:C:G	56367401	C	ADD	773	0.0562	0.03393	-0.01029	0.1227	1.657	0.09802	0	0.3583	0.02387
4	rs2140077:56338953:A:G	56338953	A	ADD	773	0.0562	0.03393	-0.01029	0.1227	1.657	0.09802	0	0.3583	0.02387
4	rs2177127:56379959:A:C	56379959	A	ADD	773	0.0562	0.03393	-0.01029	0.1227	1.657	0.09802	0	0.3583	0.02387
4	rs2177129:56365414:C:T	56365414	C	ADD	773	0.0562	0.03393	-0.01029	0.1227	1.657	0.09802	0	0.3583	0.02387
4	rs35767091:56346723:G:A	56346723	G	ADD	773	0.0562	0.03393	-0.01029	0.1227	1.657	0.09802	0	0.3583	0.02387
4	rs3805152:56359658:C:T	56359658	C	ADD	773	0.0562	0.03393	-0.01029	0.1227	1.657	0.09802	0	0.3583	0.02387
4	rs3805154:56363927:C:T	56363927	C	ADD	773	0.0562	0.03393	-0.01029	0.1227	1.657	0.09802	0	0.3583	0.02387
4	rs3805157:56364103:A:G	56364103	A	ADD	773	0.0562	0.03393	-0.01029	0.1227	1.657	0.09802	0	0.3583	0.02387
4	rs3828481:56376664:T:C	56376664	T	ADD	773	0.0562	0.03393	-0.01029	0.1227	1.657	0.09802	0	0.3583	0.02387
4	rs4371676:56329008:G:A	56329008	G	ADD	773	0.0562	0.03393	-0.01029	0.1227	1.657	0.09802	0	0.3583	0.02387
4	rs4580704:56326707:G:C	56326707	G	ADD	773	0.0562	0.03393	-0.01029	0.1227	1.657	0.09802	0	0.3583	0.02387
4	rs4864998:56332606:A:G	56332606	A	ADD	773	0.0562	0.03393	-0.01029	0.1227	1.657	0.09802	0	0.3583	0.02387
4	rs58894703:56358538:G:A	56358538	G	ADD	773	0.0562	0.03393	-0.01029	0.1227	1.657	0.09802	0	0.3583	0.02387
4	rs62303714:56329018:A:T	56329018	A	ADD	773	0.0562	0.03393	-0.01029	0.1227	1.657	0.09802	0	0.3583	0.02387
4	rs6810948:56351192:A:G	56351192	A	ADD	773	0.0562	0.03393	-0.01029	0.1227	1.657	0.09802	0	0.3583	0.02387
4	rs6817267:56338541:G:A	56338541	G	ADD	773	0.0562	0.03393	-0.01029	0.1227	1.657	0.09802	0	0.3583	0.02387
4	rs6819660:56374577:T:G	56374577	T	ADD	773	0.0562	0.03393	-0.01029	0.1227	1.657	0.09802	0	0.3583	0.02387
4	rs6824057:56367278:G:C	56367278	G	ADD	773	0.0562	0.03393	-0.01029	0.1227	1.657	0.09802	0	0.3583	0.02387
4	rs6837710:56374455:C:T	56374455	C	ADD	773	0.0562	0.03393	-0.01029	0.1227	1.657	0.09802	0	0.3583	0.02387
4	rs6846427:56335448:C:G	56335448	C	ADD	773	0.0562	0.03393	-0.01029	0.1227	1.657	0.09802	0	0.3583	0.02387
4	rs7667849:56388199:A:G	56388199	G	ADD	773	0.0562	0.03393	-0.01029	0.1227	1.657	0.09802	0	0.3583	0.02387
4	rs7668147:56339384:C:T	56339384	C	ADD	773	0.0562	0.03393	-0.01029	0.1227	1.657	0.09802	0	0.3583	0.02387
4	rs7670225:56368018:C:T	56368018	C	ADD	773	0.0562	0.03393	-0.01029	0.1227	1.657	0.09802	0	0.3583	0.02387
4	rs7677526:56349908:A:T	56349908	A	ADD	773	0.0562	0.03393	-0.01029	0.1227	1.657	0.09802	0	0.3583	0.02387
4	rs7684810:56352794:C:T	56352794	C	ADD	773	0.0562	0.03393	-0.01029	0.1227	1.657	0.09802	0	0.3583	0.02387
4	rs9312662:56386371:T:C	56386371	C	ADD	773	0.0562	0.03393	-0.01029	0.1227	1.657	0.09802	0	0.3583	0.02387
4	rs9997288:56347227:T:C	56347227	T	ADD	773	0.0562	0.03393	-0.01029	0.1227	1.657	0.09802	0	0.3583	0.02387
4	rs6824955:56317136:T:G	56317136	T	ADD	769	0.0559	0.034	-0.01075	0.1225	1.644	0.1006	0.004802	0.3583	0.0192
4	rs10016506:56396674:G:T	56396674	T	ADD	771	0.05571	0.03397	-0.01086	0.1223	1.64	0.1014	0.002401	0.3586	0.02364
4	rs6834676:56298414:C:G	56298414	C	ADD	770	0.05523	0.03383	-0.01107	0.1215	1.633	0.1029	0.003601	0.3614	0.0131
4	rs10034433:56421176:A:T	56421176	T	ADD	773	0.05452	0.03386	-0.01185	0.1209	1.61	0.1078	0	0.3589	0.01954
4	rs11133399:56413831:A:G	56413831	G	ADD	773	0.05452	0.03386	-0.01185	0.1209	1.61	0.1078	0	0.3589	0.01954
4	rs28463765:56412434:C:T	56412434	T	ADD	773	0.05452	0.03386	-0.01185	0.1209	1.61	0.1078	0	0.3589	0.01954
4	rs4865010:56414962:A:C	56414962	C	ADD	773	0.05452	0.03386	-0.01185	0.1209	1.61	0.1078	0	0.3589	0.01954
4	rs726967	56421713	A	ADD	773	0.05452	0.03386	-0.01185	0.1209	1.61	0.1078	0	0.3589	0.01954
4	rs6851838:56420747:A:C	56420747	C	ADD	772	0.05413	0.0339	-0.01231	0.1206	1.597	0.1107	0.0012	0.3594	0.01964
4	rs505861:56285166:T:G	56285166	T	ADD	771	0.07084	0.04534	-0.01802	0.1597	1.562	0.1186	0.003601	0.1753	0.4713
4	rs530875:56289779:A:G	56289779	A	ADD	773	0.0698	0.04524	-0.01887	0.1585	1.543	0.1233	0.0012	0.1755	0.4717
4	rs532768:56289999:A:G	56289999	A	ADD	773	0.0698	0.04524	-0.01887	0.1585	1.543	0.1233	0.0012	0.1755	0.4717
4	rs534654	56290220	A	ADD	773	0.0698	0.04524	-0.01887	0.1585	1.543	0.1233	0	0.1759	0.4048
4	rs711533:56289379:C:A	56289379	C	ADD	773	0.0698	0.04524	-0.01887	0.1585	1.543	0.1233	0.0012	0.1755	0.4717
4	rs471546:56286613:A:T	56286613	A	ADD	772	0.06961	0.04528	-0.01914	0.1584	1.537	0.1246	0.002401	0.1757	0.4717
4	rs504836:56285305:C:T	56285305	C	ADD	772	0.06961	0.04528	-0.01914	0.1584	1.537	0.1246	0.002401	0.1757	0.4717
4	rs549564:56286717:T:C	56286717	T	ADD	772	0.06961	0.04528	-0.01914	0.1584	1.537	0.1246	0.002401	0.1757	0.4717
4	rs11133383:56317045:C:T	56317045	C	ADD	765	0.05217	0.03398	-0.01443	0.1188	1.535	0.1251	0.009604	0.3624	0.01289
4	rs10462028:56298300:G:A	56298300	A	ADD	773	-0.04665	0.03538	-0.116	0.02269	-1.319	0.1877	0	0.3235	0.476
4	rs57826934:56323379:C:T	56323379	T	ADD	773	-0.04665	0.03538	-0.116	0.02269	-1.319	0.1877	0	0.3235	0.476
4	rs146471976:56293324:C:A	56293324	A	ADD	741	-0.08523	0.06789	-0.2183	0.04784	-1.255	0.2098	0.04322	0.06336	0.5495
4	rs4865004:56381285:G:A	56381285	A	ADD	771	-0.03871	0.03412	-0.1056	0.02815	-1.135	0.2568	0.002401	0.3592	0.1133
4	rs3762837:56377365:T:C	56377365	C	ADD	771	-0.03687	0.0343	-0.1041	0.03035	-1.075	0.2827	0.002401	0.3562	0.1509
4	rs1056545:56296897:G:A	56296897	A	ADD	768	-0.03683	0.03439	-0.1042	0.03058	-1.071	0.2846	0.006002	0.3593	0.1743
4	rs5863:56296907:A:G	56296907	G	ADD	768	-0.03683	0.03439	-0.1042	0.03058	-1.071	0.2846	0.006002	0.3593	0.1743
4	rs11942279:56305819:T:C	56305819	C	ADD	771	-0.03604	0.03427	-0.1032	0.03113	-1.052	0.2933	0.002401	0.358	0.152
4	rs12642716:56346163:G:A	56346163	A	ADD	771	-0.03578	0.03425	-0.1029	0.03136	-1.045	0.2966	0.002401	0.3574	0.1511
4	rs55699500:56407079:G:T	56407079	T	ADD	766	-0.03585	0.03463	-0.1037	0.03203	-1.035	0.3009	0.008403	0.3529	0.2229
4	rs56362210:56407139:C:T	56407139	T	ADD	766	-0.03585	0.03463	-0.1037	0.03203	-1.035	0.3009	0.008403	0.3529	0.2229
4	rs12506788:56343593:C:T	56343593	T	ADD	770	-0.03544	0.03427	-0.1026	0.03173	-1.034	0.3014	0.004802	0.3577	0.1311
4	rs4865005:56391948:T:A	56391948	A	ADD	770	-0.03537	0.03426	-0.1025	0.03178	-1.032	0.3023	0.003601	0.3572	0.1307
4	rs13114841:56352141:T:C	56352141	C	ADD	771	-0.03534	0.03425	-0.1025	0.03179	-1.032	0.3025	0.002401	0.3574	0.1511
4	rs1047354:56295583:A:G	56295583	G	ADD	772	-0.03529	0.03423	-0.1024	0.0318	-1.031	0.3029	0.0012	0.3576	0.1517
4	rs10517346:56323194:G:C	56323194	C	ADD	772	-0.03529	0.03423	-0.1024	0.0318	-1.031	0.3029	0.0012	0.3576	0.1517
4	rs1056547:56296763:T:G	56296763	G	ADD	772	-0.03529	0.03423	-0.1024	0.0318	-1.031	0.3029	0.0012	0.3576	0.1517
4	rs11133378:56305639:C:T	56305639	T	ADD	772	-0.03529	0.03423	-0.1024	0.0318	-1.031	0.3029	0.0012	0.3576	0.1517
4	rs11133380:56307277:A:G	56307277	G	ADD	772	-0.03529	0.03423	-0.1024	0.0318	-1.031	0.3029	0.0012	0.3576	0.1517
4	rs11133381:56316979:T:C	56316979	C	ADD	772	-0.03529	0.03423	-0.1024	0.0318	-1.031	0.3029	0.0012	0.3576	0.1517
4	rs11133384:56323253:C:G	56323253	G	ADD	772	-0.03529	0.03423	-0.1024	0.0318	-1.031	0.3029	0.0012	0.3576	0.1517
4	rs11937487:56302743:A:G	56302743	G	ADD	772	-0.03529	0.03423	-0.1024	0.0318	-1.031	0.3029	0.0012	0.3576	0.1517
4	rs11945370:56309042:A:G	56309042	G	ADD	772	-0.03529	0.03423	-0.1024	0.0318	-1.031	0.3029	0.0012	0.3576	0.1517
4	rs12510110:56307734:A:G	56307734	G	ADD	772	-0.03529	0.03423	-0.1024	0.0318	-1.031	0.3029	0.0012	0.3576	0.1517
4	rs12510990:56308074:T:C	56308074	C	ADD	772	-0.03529	0.03423	-0.1024	0.0318	-1.031	0.3029	0.0012	0.3576	0.1517
4	rs12647677:56310420:T:C	56310420	C	ADD	772	-0.03529	0.03423	-0.1024	0.0318	-1.031	0.3029	0.0012	0.3576	0.1517
4	rs1474271:56302079:C:T	56302079	T	ADD	772	-0.03529	0.03423	-0.1024	0.0318	-1.031	0.3029	0.0012	0.3576	0.1517
4	rs1554483:56321817:C:G	56321817	G	ADD	772	-0.03529	0.03423	-0.1024	0.0318	-1.031	0.3029	0.0012	0.3576	0.1517
4	rs1554484:56324339:T:C	56324339	C	ADD	772	-0.03529	0.03423	-0.1024	0.0318	-1.031	0.3029	0.0012	0.3576	0.1517
4	rs3749474:56300685:C:T	56300685	T	ADD	772	-0.03529	0.03423	-0.1024	0.0318	-1.031	0.3029	0.0012	0.3576	0.1517
4	rs3805146:56303152:C:T	56303152	T	ADD	772	-0.03529	0.03423	-0.1024	0.0318	-1.031	0.3029	0.0012	0.3576	0.1517
4	rs3805148:56306810:A:C	56306810	C	ADD	772	-0.03529	0.03423	-0.1024	0.0318	-1.031	0.3029	0.0012	0.3576	0.1517
4	rs3805149:56308351:C:T	56308351	T	ADD	772	-0.03529	0.03423	-0.1024	0.0318	-1.031	0.3029	0.0012	0.3576	0.1517
4	rs3805150:56313036:C:T	56313036	T	ADD	772	-0.03529	0.03423	-0.1024	0.0318	-1.031	0.3029	0.0012	0.3576	0.1517
4	rs4864990:56313690:A:G	56313690	G	ADD	772	-0.03529	0.03423	-0.1024	0.0318	-1.031	0.3029	0.0012	0.3576	0.1517
4	rs4864995:56319020:A:G	56319020	G	ADD	772	-0.03529	0.03423	-0.1024	0.0318	-1.031	0.3029	0.0012	0.3576	0.1517
4	rs6828570:56297762:C:G	56297762	G	ADD	772	-0.03529	0.03423	-0.1024	0.0318	-1.031	0.3029	0.0012	0.3576	0.1517
4	rs7677952:56291479:C:T	56291479	T	ADD	772	-0.03529	0.03423	-0.1024	0.0318	-1.031	0.3029	0.0012	0.3576	0.1517
4	rs10462032:56345236:T:C	56345236	C	ADD	772	-0.03515	0.03421	-0.1022	0.03191	-1.027	0.3046	0.0012	0.357	0.1314
4	rs10517344:56343712:A:C	56343712	C	ADD	772	-0.03515	0.03421	-0.1022	0.03191	-1.027	0.3046	0.0012	0.357	0.1314
4	rs11133386:56327487:A:T	56327487	T	ADD	772	-0.03515	0.03421	-0.1022	0.03191	-1.027	0.3046	0.0012	0.357	0.1314
4	rs11133387:56341297:C:G	56341297	G	ADD	772	-0.03515	0.03421	-0.1022	0.03191	-1.027	0.3046	0.0012	0.357	0.1314
4	rs11133388:56344033:G:C	56344033	C	ADD	772	-0.03515	0.03421	-0.1022	0.03191	-1.027	0.3046	0.0012	0.357	0.1314
4	rs11133390:56367893:A:G	56367893	G	ADD	772	-0.03515	0.03421	-0.1022	0.03191	-1.027	0.3046	0.0012	0.357	0.1314
4	rs11133391:56367955:T:C	56367955	C	ADD	772	-0.03515	0.03421	-0.1022	0.03191	-1.027	0.3046	0.0012	0.357	0.1314
4	rs11133392:56373896:T:A	56373896	A	ADD	772	-0.03515	0.03421	-0.1022	0.03191	-1.027	0.3046	0.0012	0.357	0.1314
4	rs11133395:56383651:C:T	56383651	T	ADD	772	-0.03515	0.03421	-0.1022	0.03191	-1.027	0.3046	0.0012	0.357	0.1314
4	rs11722049:56346901:A:G	56346901	G	ADD	772	-0.03515	0.03421	-0.1022	0.03191	-1.027	0.3046	0.0012	0.357	0.1314
4	rs11724094:56367646:C:A	56367646	A	ADD	772	-0.03515	0.03421	-0.1022	0.03191	-1.027	0.3046	0.0012	0.357	0.1314
4	rs11729220:56367796:T:G	56367796	G	ADD	772	-0.03515	0.03421	-0.1022	0.03191	-1.027	0.3046	0.0012	0.357	0.1314
4	rs12500162:56363100:T:C	56363100	C	ADD	772	-0.03515	0.03421	-0.1022	0.03191	-1.027	0.3046	0.0012	0.357	0.1314
4	rs12501327:56373415:C:G	56373415	G	ADD	772	-0.03515	0.03421	-0.1022	0.03191	-1.027	0.3046	0.0012	0.357	0.1314
4	rs12501636:56348484:T:A	56348484	A	ADD	772	-0.03515	0.03421	-0.1022	0.03191	-1.027	0.3046	0.0012	0.357	0.1314
4	rs12503578:56375534:C:G	56375534	G	ADD	772	-0.03515	0.03421	-0.1022	0.03191	-1.027	0.3046	0.0012	0.357	0.1314
4	rs12510681:56362904:C:T	56362904	T	ADD	772	-0.03515	0.03421	-0.1022	0.03191	-1.027	0.3046	0.0012	0.357	0.1314
4	rs12644948:56336433:C:T	56336433	T	ADD	772	-0.03515	0.03421	-0.1022	0.03191	-1.027	0.3046	0.0012	0.357	0.1314
4	rs13107988:56351378:T:C	56351378	C	ADD	772	-0.03515	0.03421	-0.1022	0.03191	-1.027	0.3046	0.0012	0.357	0.1314
4	rs13108409:56386445:T:C	56386445	C	ADD	772	-0.03515	0.03421	-0.1022	0.03191	-1.027	0.3046	0.0012	0.357	0.1314
4	rs13118237:56340426:T:G	56340426	G	ADD	772	-0.03515	0.03421	-0.1022	0.03191	-1.027	0.3046	0.0012	0.357	0.1314
4	rs13122619:56345506:C:G	56345506	G	ADD	772	-0.03515	0.03421	-0.1022	0.03191	-1.027	0.3046	0.0012	0.357	0.1314
4	rs13127906:56370368:A:G	56370368	G	ADD	772	-0.03515	0.03421	-0.1022	0.03191	-1.027	0.3046	0.0012	0.357	0.1314
4	rs13133484:56370343:T:C	56370343	C	ADD	772	-0.03515	0.03421	-0.1022	0.03191	-1.027	0.3046	0.0012	0.357	0.1314
4	rs13133579:56326088:A:T	56326088	T	ADD	772	-0.03515	0.03421	-0.1022	0.03191	-1.027	0.3046	0.0012	0.357	0.1314
4	rs13146987:56357795:A:G	56357795	G	ADD	772	-0.03515	0.03421	-0.1022	0.03191	-1.027	0.3046	0.0012	0.357	0.1314
4	rs1522112:56329773:T:C	56329773	C	ADD	772	-0.03515	0.03421	-0.1022	0.03191	-1.027	0.3046	0.0012	0.357	0.1314
4	rs3805151:56337041:T:C	56337041	C	ADD	772	-0.03515	0.03421	-0.1022	0.03191	-1.027	0.3046	0.0012	0.357	0.1314
4	rs3805155:56364009:T:C	56364009	C	ADD	772	-0.03515	0.03421	-0.1022	0.03191	-1.027	0.3046	0.0012	0.357	0.1314
4	rs3828480:56376519:T:C	56376519	C	ADD	772	-0.03515	0.03421	-0.1022	0.03191	-1.027	0.3046	0.0012	0.357	0.1314
4	rs3828482:56376691:G:T	56376691	T	ADD	772	-0.03515	0.03421	-0.1022	0.03191	-1.027	0.3046	0.0012	0.357	0.1314
4	rs4340844:56328856:A:C	56328856	C	ADD	772	-0.03515	0.03421	-0.1022	0.03191	-1.027	0.3046	0.0012	0.357	0.1314
4	rs4864542:56354087:C:G	56354087	G	ADD	772	-0.03515	0.03421	-0.1022	0.03191	-1.027	0.3046	0.0012	0.357	0.1314
4	rs4864544:56381459:C:T	56381459	T	ADD	772	-0.03515	0.03421	-0.1022	0.03191	-1.027	0.3046	0.0012	0.357	0.1314
4	rs4864545:56381830:G:A	56381830	A	ADD	772	-0.03515	0.03421	-0.1022	0.03191	-1.027	0.3046	0.0012	0.357	0.1314
4	rs4864997:56332177:C:G	56332177	G	ADD	772	-0.03515	0.03421	-0.1022	0.03191	-1.027	0.3046	0.0012	0.357	0.1314
4	rs4864999:56342903:A:G	56342903	G	ADD	772	-0.03515	0.03421	-0.1022	0.03191	-1.027	0.3046	0.0012	0.357	0.1314
4	rs6822740:56385089:C:G	56385089	G	ADD	772	-0.03515	0.03421	-0.1022	0.03191	-1.027	0.3046	0.0012	0.357	0.1314
4	rs6838305:56374754:C:T	56374754	T	ADD	772	-0.03515	0.03421	-0.1022	0.03191	-1.027	0.3046	0.0012	0.357	0.1314
4	rs6838499:56374828:C:T	56374828	T	ADD	772	-0.03515	0.03421	-0.1022	0.03191	-1.027	0.3046	0.0012	0.357	0.1314
4	rs6838882:56355477:A:G	56355477	G	ADD	772	-0.03515	0.03421	-0.1022	0.03191	-1.027	0.3046	0.0012	0.357	0.1314
4	rs6847529:56384943:A:T	56384943	T	ADD	772	-0.03515	0.03421	-0.1022	0.03191	-1.027	0.3046	0.0012	0.357	0.1314
4	rs6849433:56372665:A:G	56372665	G	ADD	772	-0.03515	0.03421	-0.1022	0.03191	-1.027	0.3046	0.0012	0.357	0.1314
4	rs6858803:56350701:T:C	56350701	C	ADD	772	-0.03515	0.03421	-0.1022	0.03191	-1.027	0.3046	0.0012	0.357	0.1314
4	rs7677085:56361968:C:T	56361968	T	ADD	772	-0.03515	0.03421	-0.1022	0.03191	-1.027	0.3046	0.0012	0.357	0.1314
4	rs7686261:56366391:A:G	56366391	G	ADD	772	-0.03515	0.03421	-0.1022	0.03191	-1.027	0.3046	0.0012	0.357	0.1314
4	rs9312661:56342326:G:A	56342326	A	ADD	772	-0.03515	0.03421	-0.1022	0.03191	-1.027	0.3046	0.0012	0.357	0.1314
4	rs939823:56353535:C:T	56353535	T	ADD	772	-0.03515	0.03421	-0.1022	0.03191	-1.027	0.3046	0.0012	0.357	0.1314
4	rs960152:56333475:A:C	56333475	C	ADD	772	-0.03515	0.03421	-0.1022	0.03191	-1.027	0.3046	0.0012	0.357	0.1314
4	rs11133397:56400333:C:A	56400333	A	ADD	769	-0.0351	0.03436	-0.1024	0.03225	-1.021	0.3074	0.004802	0.3565	0.1503
4	rs11133398:56400347:C:T	56400347	T	ADD	769	-0.0351	0.03436	-0.1024	0.03225	-1.021	0.3074	0.004802	0.3565	0.1503
4	rs11133396:56390413:A:C	56390413	C	ADD	771	-0.03474	0.03422	-0.1018	0.03234	-1.015	0.3104	0.002401	0.3568	0.1305
4	rs11726198:56390002:T:C	56390002	C	ADD	771	-0.03474	0.03422	-0.1018	0.03234	-1.015	0.3104	0.002401	0.3568	0.1305
4	rs12507722:56402588:G:A	56402588	A	ADD	771	-0.03474	0.03422	-0.1018	0.03234	-1.015	0.3104	0.002401	0.3568	0.1305
4	rs13106406:56408486:G:C	56408486	C	ADD	771	-0.03474	0.03422	-0.1018	0.03234	-1.015	0.3104	0.002401	0.3568	0.1305
4	rs13108499:56392681:A:C	56392681	C	ADD	771	-0.03474	0.03422	-0.1018	0.03234	-1.015	0.3104	0.002401	0.3568	0.1305
4	rs13113518:56399648:T:C	56399648	C	ADD	771	-0.03474	0.03422	-0.1018	0.03234	-1.015	0.3104	0.002401	0.3568	0.1305
4	rs13116194:56397317:G:A	56397317	A	ADD	771	-0.03474	0.03422	-0.1018	0.03234	-1.015	0.3104	0.002401	0.3568	0.1305
4	rs13117836:56397385:C:T	56397385	T	ADD	771	-0.03474	0.03422	-0.1018	0.03234	-1.015	0.3104	0.002401	0.3568	0.1305
4	rs13132084:56399912:G:A	56399912	A	ADD	771	-0.03474	0.03422	-0.1018	0.03234	-1.015	0.3104	0.002401	0.3568	0.1305
4	rs13134752:56408511:A:T	56408511	T	ADD	771	-0.03474	0.03422	-0.1018	0.03234	-1.015	0.3104	0.002401	0.3568	0.1305
4	rs13141049:56401656:T:C	56401656	C	ADD	771	-0.03474	0.03422	-0.1018	0.03234	-1.015	0.3104	0.002401	0.3568	0.1305
4	rs13152173:56400955:G:T	56400955	T	ADD	771	-0.03474	0.03422	-0.1018	0.03234	-1.015	0.3104	0.002401	0.3568	0.1305
4	rs34648901:56407426:C:T	56407426	T	ADD	771	-0.03474	0.03422	-0.1018	0.03234	-1.015	0.3104	0.002401	0.3568	0.1305
4	rs4864546:56404127:G:A	56404127	A	ADD	771	-0.03474	0.03422	-0.1018	0.03234	-1.015	0.3104	0.002401	0.3568	0.1305
4	rs4865007:56403717:C:T	56403717	T	ADD	771	-0.03474	0.03422	-0.1018	0.03234	-1.015	0.3104	0.002401	0.3568	0.1305
4	rs7668429:56397978:G:A	56397978	A	ADD	771	-0.03474	0.03422	-0.1018	0.03234	-1.015	0.3104	0.002401	0.3568	0.1305
4	rs7669635:56397820:C:T	56397820	T	ADD	771	-0.03474	0.03422	-0.1018	0.03234	-1.015	0.3104	0.002401	0.3568	0.1305
4	rs7675109:56391756:G:A	56391756	A	ADD	771	-0.03474	0.03422	-0.1018	0.03234	-1.015	0.3104	0.002401	0.3568	0.1305
4	rs7686058:56405164:C:T	56405164	T	ADD	771	-0.03474	0.03422	-0.1018	0.03234	-1.015	0.3104	0.002401	0.3568	0.1305
4	rs7696832:56403247:A:G	56403247	G	ADD	771	-0.03474	0.03422	-0.1018	0.03234	-1.015	0.3104	0.002401	0.3568	0.1305
4	rs4864994:56318122:A:C	56318122	C	ADD	767	-0.03477	0.0344	-0.1022	0.03265	-1.011	0.3124	0.008403	0.3596	0.1738
4	rs12651640:56320321:T:A	56320321	A	ADD	772	-0.03441	0.03416	-0.1014	0.03254	-1.007	0.3141	0.0012	0.3582	0.1313
4	rs4864547:56404395:C:T	56404395	T	ADD	769	-0.03385	0.03424	-0.101	0.03327	-0.9885	0.3232	0.004802	0.3577	0.1311
4	rs7660980:56409115:C:A	56409115	A	ADD	772	-0.03372	0.03413	-0.1006	0.03318	-0.9879	0.3235	0.0012	0.3576	0.1131
4	rs4864548	56413803	A	ADD	773	-0.0332	0.03401	-0.09986	0.03346	-0.9761	0.3293	0	0.3571	0.08248
4	rs11932880:56398077:C:A	56398077	A	ADD	771	-0.03324	0.0343	-0.1005	0.03398	-0.9692	0.3328	0.002401	0.3562	0.1509
4	rs11932293:56420192:G:C	56420192	C	ADD	773	-0.03262	0.0341	-0.09945	0.03422	-0.9565	0.3391	0	0.3571	0.1129
4	rs11934897:56419563:T:C	56419563	C	ADD	773	-0.03262	0.0341	-0.09945	0.03422	-0.9565	0.3391	0	0.3571	0.1129
4	rs12505266:56412169:C:T	56412169	T	ADD	773	-0.03262	0.0341	-0.09945	0.03422	-0.9565	0.3391	0	0.3571	0.1129
4	rs13115828:56417614:T:C	56417614	C	ADD	773	-0.03262	0.0341	-0.09945	0.03422	-0.9565	0.3391	0	0.3571	0.1129
4	rs13118520:56415283:G:C	56415283	C	ADD	773	-0.03262	0.0341	-0.09945	0.03422	-0.9565	0.3391	0	0.3571	0.1129
4	rs13136282:56418012:C:G	56418012	G	ADD	773	-0.03262	0.0341	-0.09945	0.03422	-0.9565	0.3391	0	0.3571	0.1129
4	rs4864549:56420547:G:T	56420547	T	ADD	773	-0.03262	0.0341	-0.09945	0.03422	-0.9565	0.3391	0	0.3571	0.1129
4	rs4865011:56420623:A:G	56420623	G	ADD	773	-0.03262	0.0341	-0.09945	0.03422	-0.9565	0.3391	0	0.3571	0.1129
4	rs56154935:56412545:C:G	56412545	G	ADD	773	-0.03262	0.0341	-0.09945	0.03422	-0.9565	0.3391	0	0.3571	0.1129
4	rs7662966:56414428:G:C	56414428	C	ADD	773	-0.03262	0.0341	-0.09945	0.03422	-0.9565	0.3391	0	0.3571	0.1129
4	rs7691799:56411741:C:A	56411741	A	ADD	773	-0.03262	0.0341	-0.09945	0.03422	-0.9565	0.3391	0	0.3571	0.1129
4	rs1464490:56322787:T:C	56322787	C	ADD	771	-0.03152	0.03405	-0.09826	0.03521	-0.9258	0.3548	0.002401	0.358	0.152
4	rs10529258:56412869:G:A	56412869	A	ADD	762	-0.03186	0.03684	-0.1041	0.04034	-0.865	0.3873	0.01441	0.2801	0.3414
4	rs115635692:56412873:A:C	56412873	C	ADD	762	-0.03186	0.03684	-0.1041	0.04034	-0.865	0.3873	0.01441	0.2801	0.3414
4	rs116135676:56412874:G:T	56412874	T	ADD	762	-0.03186	0.03684	-0.1041	0.04034	-0.865	0.3873	0.01441	0.2801	0.3414
4	rs79658500:56364754:T:C	56364754	C	ADD	770	-0.02723	0.03674	-0.09923	0.04478	-0.7411	0.4588	0.003601	0.2843	0.3947
4	rs62305265:56369641:G:A	56369641	A	ADD	771	-0.02661	0.03671	-0.09856	0.04534	-0.7248	0.4688	0.002401	0.284	0.3942
4	rs10866424:56419574:T:G	56419574	T	ADD	773	-0.02606	0.03666	-0.09791	0.04579	-0.7109	0.4774	0	0.2839	0.3954
4	rs12505265:56412143:C:G	56412143	C	ADD	773	-0.02606	0.03666	-0.09791	0.04579	-0.7109	0.4774	0	0.2839	0.3954
4	rs12509047:56411412:T:A	56411412	T	ADD	773	-0.02606	0.03666	-0.09791	0.04579	-0.7109	0.4774	0	0.2839	0.3954
4	rs1906676:56415344:A:G	56415344	A	ADD	773	-0.02606	0.03666	-0.09791	0.04579	-0.7109	0.4774	0	0.2839	0.3954
4	rs1979604:56418755:A:C	56418755	A	ADD	773	-0.02606	0.03666	-0.09791	0.04579	-0.7109	0.4774	0	0.2839	0.3954
4	rs4865012:56420786:C:T	56420786	C	ADD	773	-0.02606	0.03666	-0.09791	0.04579	-0.7109	0.4774	0	0.2839	0.3954
4	rs6554287:56416879:C:T	56416879	C	ADD	773	-0.02606	0.03666	-0.09791	0.04579	-0.7109	0.4774	0	0.2839	0.3954
4	rs17721497:56311248:A:T	56311248	T	ADD	769	-0.02577	0.03679	-0.09788	0.04634	-0.7004	0.4839	0.006002	0.285	0.4426
4	rs1021306:56395944:T:G	56395944	T	ADD	772	-0.02562	0.0367	-0.09755	0.04631	-0.698	0.4854	0.0012	0.2843	0.443
4	rs1021307:56395714:G:A	56395714	G	ADD	772	-0.02562	0.0367	-0.09755	0.04631	-0.698	0.4854	0.0012	0.2843	0.443
4	rs10462033:56377719:G:T	56377719	T	ADD	772	-0.02562	0.0367	-0.09755	0.04631	-0.698	0.4854	0.0012	0.2843	0.443
4	rs13134079:56408188:A:G	56408188	A	ADD	772	-0.02562	0.0367	-0.09755	0.04631	-0.698	0.4854	0.0012	0.2843	0.443
4	rs1522109:56380570:A:G	56380570	G	ADD	772	-0.02562	0.0367	-0.09755	0.04631	-0.698	0.4854	0.0012	0.2843	0.443
4	rs1546004:56387779:C:T	56387779	C	ADD	772	-0.02562	0.0367	-0.09755	0.04631	-0.698	0.4854	0.0012	0.2843	0.443
4	rs17722870:56344686:A:G	56344686	G	ADD	772	-0.02562	0.0367	-0.09755	0.04631	-0.698	0.4854	0.0012	0.2843	0.443
4	rs17779627:56349942:T:C	56349942	C	ADD	772	-0.02562	0.0367	-0.09755	0.04631	-0.698	0.4854	0.0012	0.2843	0.443
4	rs1915905:56378548:T:G	56378548	G	ADD	772	-0.02562	0.0367	-0.09755	0.04631	-0.698	0.4854	0.0012	0.2843	0.443
4	rs2070062:56355598:A:C	56355598	C	ADD	772	-0.02562	0.0367	-0.09755	0.04631	-0.698	0.4854	0.0012	0.2843	0.443
4	rs3805156:56364092:G:A	56364092	A	ADD	772	-0.02562	0.0367	-0.09755	0.04631	-0.698	0.4854	0.0012	0.2843	0.443
4	rs4865006:56392279:C:T	56392279	C	ADD	772	-0.02562	0.0367	-0.09755	0.04631	-0.698	0.4854	0.0012	0.2843	0.443
4	rs55729020:56357848:C:G	56357848	G	ADD	772	-0.02562	0.0367	-0.09755	0.04631	-0.698	0.4854	0.0012	0.2843	0.443
4	rs55885973:56346221:C:A	56346221	A	ADD	772	-0.02562	0.0367	-0.09755	0.04631	-0.698	0.4854	0.0012	0.2843	0.443
4	rs56196624:56366507:T:C	56366507	C	ADD	772	-0.02562	0.0367	-0.09755	0.04631	-0.698	0.4854	0.0012	0.2843	0.443
4	rs57338268:56351180:G:A	56351180	A	ADD	772	-0.02562	0.0367	-0.09755	0.04631	-0.698	0.4854	0.0012	0.2843	0.443
4	rs58476959:56362401:A:C	56362401	C	ADD	772	-0.02562	0.0367	-0.09755	0.04631	-0.698	0.4854	0.0012	0.2843	0.443
4	rs62303713:56327743:G:A	56327743	A	ADD	772	-0.02562	0.0367	-0.09755	0.04631	-0.698	0.4854	0.0012	0.2843	0.443
4	rs62303718:56342937:T:C	56342937	C	ADD	772	-0.02562	0.0367	-0.09755	0.04631	-0.698	0.4854	0.0012	0.2843	0.443
4	rs62303726:56356582:A:G	56356582	G	ADD	772	-0.02562	0.0367	-0.09755	0.04631	-0.698	0.4854	0.0012	0.2843	0.443
4	rs62303731:56365834:C:T	56365834	T	ADD	772	-0.02562	0.0367	-0.09755	0.04631	-0.698	0.4854	0.0012	0.2843	0.443
4	rs62303732:56366035:A:G	56366035	G	ADD	772	-0.02562	0.0367	-0.09755	0.04631	-0.698	0.4854	0.0012	0.2843	0.443
4	rs62305264:56369135:A:G	56369135	G	ADD	772	-0.02562	0.0367	-0.09755	0.04631	-0.698	0.4854	0.0012	0.2843	0.443
4	rs62305266:56371283:C:T	56371283	T	ADD	772	-0.02562	0.0367	-0.09755	0.04631	-0.698	0.4854	0.0012	0.2843	0.443
4	rs62305267:56372979:C:T	56372979	T	ADD	772	-0.02562	0.0367	-0.09755	0.04631	-0.698	0.4854	0.0012	0.2843	0.443
4	rs62305268:56373158:T:A	56373158	A	ADD	772	-0.02562	0.0367	-0.09755	0.04631	-0.698	0.4854	0.0012	0.2843	0.443
4	rs62305270:56374009:G:C	56374009	C	ADD	772	-0.02562	0.0367	-0.09755	0.04631	-0.698	0.4854	0.0012	0.2843	0.443
4	rs62305271:56375882:G:T	56375882	T	ADD	772	-0.02562	0.0367	-0.09755	0.04631	-0.698	0.4854	0.0012	0.2843	0.443
4	rs6554282:56385979:A:G	56385979	A	ADD	772	-0.02562	0.0367	-0.09755	0.04631	-0.698	0.4854	0.0012	0.2843	0.443
4	rs6554283:56387220:G:T	56387220	G	ADD	772	-0.02562	0.0367	-0.09755	0.04631	-0.698	0.4854	0.0012	0.2843	0.443
4	rs6554284:56399899:A:G	56399899	A	ADD	772	-0.02562	0.0367	-0.09755	0.04631	-0.698	0.4854	0.0012	0.2843	0.443
4	rs6554285:56400120:C:T	56400120	C	ADD	772	-0.02562	0.0367	-0.09755	0.04631	-0.698	0.4854	0.0012	0.2843	0.443
4	rs7660668:56401697:C:G	56401697	C	ADD	772	-0.02562	0.0367	-0.09755	0.04631	-0.698	0.4854	0.0012	0.2843	0.443
4	rs7666895:56387478:T:C	56387478	T	ADD	772	-0.02562	0.0367	-0.09755	0.04631	-0.698	0.4854	0.0012	0.2843	0.443
4	rs7681414:56375057:C:G	56375057	G	ADD	772	-0.02562	0.0367	-0.09755	0.04631	-0.698	0.4854	0.0012	0.2843	0.443
4	rs7697067:56403380:A:T	56403380	A	ADD	772	-0.02562	0.0367	-0.09755	0.04631	-0.698	0.4854	0.0012	0.2843	0.443
4	rs7698022:56407347:G:T	56407347	G	ADD	772	-0.02562	0.0367	-0.09755	0.04631	-0.698	0.4854	0.0012	0.2843	0.443
4	rs1979605:56418873:A:G	56418873	A	ADD	772	-0.02543	0.03668	-0.09732	0.04647	-0.6932	0.4884	0.0012	0.2837	0.3938
4	rs1048004:56300209:C:A	56300209	A	ADD	773	-0.02529	0.03667	-0.09717	0.04658	-0.6897	0.4906	0	0.2845	0.4439
4	rs11240:56319350:C:G	56319350	G	ADD	773	-0.02529	0.03667	-0.09717	0.04658	-0.6897	0.4906	0	0.2845	0.4439
4	rs17721215:56303787:T:C	56303787	C	ADD	773	-0.02529	0.03667	-0.09717	0.04658	-0.6897	0.4906	0	0.2845	0.4439
4	rs1801260	56301369	G	ADD	773	-0.02529	0.03667	-0.09717	0.04658	-0.6897	0.4906	0	0.2845	0.4439
4	rs62303686:56293659:G:A	56293659	A	ADD	773	-0.02529	0.03667	-0.09717	0.04658	-0.6897	0.4906	0	0.2845	0.4439
4	rs62303711:56324492:G:C	56324492	C	ADD	773	-0.02529	0.03667	-0.09717	0.04658	-0.6897	0.4906	0	0.2845	0.4439
4	rs73236142:56312310:G:T	56312310	T	ADD	773	-0.02529	0.03667	-0.09717	0.04658	-0.6897	0.4906	0	0.2845	0.4439
4	rs7676245:56321317:G:A	56321317	A	ADD	773	-0.02529	0.03667	-0.09717	0.04658	-0.6897	0.4906	0	0.2845	0.4439
4	rs67963898:56341687:A:G	56341687	G	ADD	771	-0.02518	0.03673	-0.09716	0.0468	-0.6856	0.4932	0.002401	0.284	0.3942
4	rs56056791:56328468:T:C	56328468	C	ADD	771	-0.02505	0.03672	-0.09702	0.04693	-0.6821	0.4954	0.002401	0.284	0.3942
4	rs62303712:56326651:C:T	56326651	T	ADD	770	-0.02474	0.03675	-0.09678	0.04729	-0.6733	0.501	0.003601	0.2837	0.393
4	rs62303722:56348243:A:C	56348243	C	ADD	770	-0.02474	0.03675	-0.09678	0.04729	-0.6733	0.501	0.003601	0.2837	0.393
4	rs62303728:56361929:G:A	56361929	A	ADD	770	-0.02474	0.03675	-0.09678	0.04729	-0.6733	0.501	0.003601	0.2837	0.393
4	rs62303730:56365115:A:C	56365115	C	ADD	770	-0.02474	0.03675	-0.09678	0.04729	-0.6733	0.501	0.003601	0.2837	0.393
4	rs62309729:56402846:A:G	56402846	G	ADD	770	-0.02474	0.03675	-0.09678	0.04729	-0.6733	0.501	0.003601	0.2837	0.393
4	rs7659095:56401601:G:A	56401601	G	ADD	770	-0.02459	0.03675	-0.09662	0.04745	-0.669	0.5037	0.003601	0.2837	0.393
4	rs62303691:56308252:C:T	56308252	T	ADD	771	-0.02442	0.03672	-0.0964	0.04756	-0.665	0.5063	0.002401	0.284	0.3942
4	rs62303692:56311447:C:T	56311447	T	ADD	771	-0.02442	0.03672	-0.0964	0.04756	-0.665	0.5063	0.002401	0.284	0.3942
4	rs62303708:56313484:T:C	56313484	C	ADD	771	-0.02442	0.03672	-0.0964	0.04756	-0.665	0.5063	0.002401	0.284	0.3942
4	rs6802:56292101:A:T	56292101	T	ADD	771	-0.02442	0.03672	-0.0964	0.04756	-0.665	0.5063	0.002401	0.284	0.3942
4	rs73236140:56306216:T:C	56306216	C	ADD	771	-0.02442	0.03672	-0.0964	0.04756	-0.665	0.5063	0.002401	0.284	0.3942
4	rs41324951:56288743:C:G	56288743	G	ADD	770	-0.02425	0.03675	-0.09629	0.04779	-0.6598	0.5096	0.003601	0.2837	0.393
4	rs17722979:56346411:G:A	56346411	A	ADD	771	-0.02367	0.03668	-0.09557	0.04823	-0.6452	0.519	0.002401	0.2846	0.4431
4	rs13132420:56392813:G:A	56392813	A	ADD	753	-0.02263	0.03508	-0.09138	0.04612	-0.6451	0.5191	0.02761	0.3414	0.1008
4	rs11732723:56290558:C:T	56290558	C	ADD	772	0.01651	0.03294	-0.04806	0.08107	0.501	0.6165	0.002401	0.4597	0.236
4	rs6858749:56290437:T:C	56290437	T	ADD	772	0.01651	0.03294	-0.04806	0.08107	0.501	0.6165	0.002401	0.4597	0.236
4	rs3749473:56294628:T:C	56294628	T	ADD	770	0.01635	0.03285	-0.04803	0.08074	0.4978	0.6188	0.004802	0.4596	0.209
4	rs1488941:56383966:T:C	56383966	C	ADD	736	-0.01955	0.04046	-0.09885	0.05974	-0.4833	0.629	0.04802	0.2182	0.5318
4	rs6858684:56289778:C:T	56289778	C	ADD	769	0.01551	0.03302	-0.04921	0.08023	0.4698	0.6386	0.006002	0.4589	0.2344
4	rs6828454:56290496:C:T	56290496	C	ADD	771	0.01465	0.033	-0.05002	0.07932	0.4441	0.6571	0.003601	0.459	0.2636
4	rs10049561:56292790:A:G	56292790	A	ADD	772	0.01454	0.03297	-0.05007	0.07916	0.4411	0.6592	0.002401	0.4591	0.2946
4	rs4864996:56319088:A:C	56319088	C	ADD	769	-0.01449	0.03521	-0.0835	0.05452	-0.4115	0.6808	0.004802	0.3191	0.09326
4	rs11932712:56302590:C:T	56302590	T	ADD	772	-0.0144	0.03512	-0.08323	0.05442	-0.4102	0.6818	0.0012	0.3185	0.09358
4	rs12512737:56321105:A:T	56321105	T	ADD	772	-0.0144	0.03512	-0.08323	0.05442	-0.4102	0.6818	0.0012	0.3185	0.09358
4	rs13125984:56321269:G:A	56321269	A	ADD	772	-0.0144	0.03512	-0.08323	0.05442	-0.4102	0.6818	0.0012	0.3185	0.09358
4	rs13128180:56286188:G:T	56286188	T	ADD	772	-0.0144	0.03512	-0.08323	0.05442	-0.4102	0.6818	0.0012	0.3185	0.09358
4	rs2412648:56321067:T:G	56321067	G	ADD	772	-0.0144	0.03512	-0.08323	0.05442	-0.4102	0.6818	0.0012	0.3185	0.09358
4	rs11133385:56326652:G:A	56326652	A	ADD	772	-0.01436	0.0351	-0.08315	0.05443	-0.4091	0.6826	0.0012	0.3179	0.07921
4	rs12501746:56303605:C:T	56303605	T	ADD	771	-0.01417	0.03514	-0.08304	0.05471	-0.4032	0.6869	0.002401	0.3183	0.09293
4	rs6843722:56331332:A:C	56331332	C	ADD	765	-0.01398	0.03524	-0.08305	0.05508	-0.3968	0.6916	0.009604	0.32	0.09322
4	rs1522114:56356062:A:G	56356062	G	ADD	766	-0.01389	0.03537	-0.08322	0.05543	-0.3928	0.6946	0.008403	0.3184	0.1086
4	rs4864543:56356395:C:T	56356395	T	ADD	766	-0.01389	0.03537	-0.08322	0.05543	-0.3928	0.6946	0.008403	0.3184	0.1086
4	rs4865001:56356343:T:C	56356343	C	ADD	766	-0.01389	0.03537	-0.08322	0.05543	-0.3928	0.6946	0.008403	0.3184	0.1086
4	rs6825774:56357317:G:T	56357317	T	ADD	766	-0.01389	0.03537	-0.08322	0.05543	-0.3928	0.6946	0.008403	0.3184	0.1086
4	rs13140173:56393331:C:T	56393331	T	ADD	765	-0.01271	0.03537	-0.08204	0.05661	-0.3595	0.7193	0.009604	0.3176	0.09137
4	rs56055342:56407095:T:C	56407095	C	ADD	764	-0.01275	0.03574	-0.08279	0.05729	-0.3569	0.7213	0.0108	0.3125	0.1684
4	rs11133389:56352885:C:T	56352885	T	ADD	770	-0.01254	0.03522	-0.08157	0.05649	-0.356	0.7219	0.003601	0.3169	0.09214
4	rs11939580:56383352:C:T	56383352	T	ADD	770	-0.01254	0.03522	-0.08157	0.05649	-0.356	0.7219	0.003601	0.3169	0.09214
4	rs12508367:56375609:T:C	56375609	C	ADD	770	-0.01254	0.03522	-0.08157	0.05649	-0.356	0.7219	0.003601	0.3169	0.09214
4	rs12510275:56382715:T:C	56382715	C	ADD	770	-0.01254	0.03522	-0.08157	0.05649	-0.356	0.7219	0.003601	0.3169	0.09214
4	rs12510327:56382911:T:C	56382911	C	ADD	770	-0.01254	0.03522	-0.08157	0.05649	-0.356	0.7219	0.003601	0.3169	0.09214
4	rs12649507:56380484:G:A	56380484	A	ADD	770	-0.01254	0.03522	-0.08157	0.05649	-0.356	0.7219	0.003601	0.3169	0.09214
4	rs13124436:56368671:G:A	56368671	A	ADD	770	-0.01254	0.03522	-0.08157	0.05649	-0.356	0.7219	0.003601	0.3169	0.09214
4	rs13128179:56358887:C:T	56358887	T	ADD	770	-0.01254	0.03522	-0.08157	0.05649	-0.356	0.7219	0.003601	0.3169	0.09214
4	rs2272073:56376344:C:T	56376344	T	ADD	770	-0.01254	0.03522	-0.08157	0.05649	-0.356	0.7219	0.003601	0.3169	0.09214
4	rs3805153:56359724:T:G	56359724	G	ADD	770	-0.01254	0.03522	-0.08157	0.05649	-0.356	0.7219	0.003601	0.3169	0.09214
4	rs4865003:56380969:T:G	56380969	G	ADD	770	-0.01254	0.03522	-0.08157	0.05649	-0.356	0.7219	0.003601	0.3169	0.09214
4	rs6830409:56388396:T:C	56388396	C	ADD	770	-0.01254	0.03522	-0.08157	0.05649	-0.356	0.7219	0.003601	0.3169	0.09214
4	rs6843997:56375149:C:T	56375149	T	ADD	770	-0.01254	0.03522	-0.08157	0.05649	-0.356	0.7219	0.003601	0.3169	0.09214
4	rs7658446:56361429:T:C	56361429	C	ADD	770	-0.01254	0.03522	-0.08157	0.05649	-0.356	0.7219	0.003601	0.3169	0.09214
4	rs7699867:56349885:C:A	56349885	A	ADD	770	-0.01254	0.03522	-0.08157	0.05649	-0.356	0.7219	0.003601	0.3169	0.09214
4	rs6849474:56318462:G:A	56318462	A	ADD	770	-0.01242	0.03514	-0.08129	0.05646	-0.3534	0.7239	0.003601	0.3187	0.09305
4	rs11939652:56398709:T:A	56398709	A	ADD	769	-0.01199	0.03523	-0.08104	0.05707	-0.3402	0.7338	0.004802	0.3166	0.09161
4	rs13107810:56408410:C:A	56408410	A	ADD	769	-0.01199	0.03523	-0.08104	0.05707	-0.3402	0.7338	0.004802	0.3166	0.09161
4	rs2035691:56395953:C:T	56395953	T	ADD	769	-0.01199	0.03523	-0.08104	0.05707	-0.3402	0.7338	0.004802	0.3166	0.09161
4	rs2035692:56394968:T:A	56394968	A	ADD	769	-0.01199	0.03523	-0.08104	0.05707	-0.3402	0.7338	0.004802	0.3166	0.09161
4	rs4507426:56395554:T:C	56395554	C	ADD	769	-0.01199	0.03523	-0.08104	0.05707	-0.3402	0.7338	0.004802	0.3166	0.09161
4	rs13115570:56387392:T:G	56387392	G	ADD	768	-0.0115	0.03525	-0.08059	0.05759	-0.3263	0.7443	0.006002	0.3164	0.07721
4	rs7667741:56410788:T:C	56410788	C	ADD	770	-0.01097	0.03512	-0.07981	0.05787	-0.3122	0.755	0.003601	0.3175	0.07776
4	rs12504300:56348527:G:C	56348527	C	ADD	769	-0.01064	0.03662	-0.08241	0.06113	-0.2907	0.7714	0.004802	0.2859	0.3071
4	rs13140590:56414833:A:G	56414833	G	ADD	771	-0.009949	0.0351	-0.07874	0.05884	-0.2835	0.7769	0.002401	0.3171	0.06585
4	rs62309758:56423069:T:C	56423069	C	ADD	760	-0.008669	0.03734	-0.08185	0.06451	-0.2322	0.8164	0.01681	0.2729	0.2181
4	rs6810483:56290573:T:C	56290573	T	ADD	771	-0.00518	0.03291	-0.06968	0.05932	-0.1574	0.875	0.003601	0.4982	0.2672
4	rs12648271:56368122:G:C	56368122	C	ADD	763	-0.005241	0.03686	-0.07749	0.06701	-0.1422	0.887	0.012	0.2849	0.3045
4	rs6840236:56289785:T:C	56289785	T	ADD	769	-0.004576	0.03293	-0.06913	0.05997	-0.1389	0.8895	0.006002	0.4982	0.2379
4	rs3792603:56302058:A:G	56302058	G	ADD	745	0.004298	0.04052	-0.07513	0.08372	0.106	0.9156	0.03842	0.2054	0.1932
4	rs62303690:56306005:T:C	56306005	C	ADD	745	0.004298	0.04052	-0.07513	0.08372	0.106	0.9156	0.03842	0.2054	0.1932
4	rs62303709:56315182:C:T	56315182	T	ADD	745	0.004298	0.04052	-0.07513	0.08372	0.106	0.9156	0.03842	0.2054	0.1932
4	rs62303685:56285082:C:G	56285082	G	ADD	744	0.004043	0.04057	-0.07546	0.08355	0.09967	0.9206	0.03962	0.2056	0.1935
4	rs62303715:56333060:A:C	56333060	C	ADD	744	0.003761	0.04057	-0.07576	0.08328	0.09271	0.9262	0.03962	0.205	0.1599
4	rs62303716:56334252:C:A	56334252	A	ADD	744	0.003761	0.04057	-0.07576	0.08328	0.09271	0.9262	0.03962	0.205	0.1599
4	rs6828474:56341907:A:T	56341907	T	ADD	744	0.003761	0.04057	-0.07576	0.08328	0.09271	0.9262	0.03962	0.205	0.1599
4	rs3749472:56294032:A:G	56294032	A	ADD	770	-0.002843	0.03281	-0.06715	0.06147	-0.08664	0.931	0.004802	0.4982	0.2663
4	rs62303724:56351281:C:A	56351281	A	ADD	744	0.002343	0.04056	-0.07716	0.08185	0.05775	0.954	0.03962	0.205	0.1599
4	rs55869433:56410937:C:T	56410937	T	ADD	749	-0.002286	0.04016	-0.081	0.07642	-0.05694	0.9546	0.03361	0.2081	0.1989
4	rs62309730:56407697:A:G	56407697	G	ADD	748	-0.001846	0.0402	-0.08063	0.07694	-0.04593	0.9634	0.03481	0.2083	0.1992
4	rs62309728:56396815:G:A	56396815	A	ADD	747	-0.001538	0.04025	-0.08042	0.07734	-0.03821	0.9695	0.03601	0.208	0.1978
4	rs62305269:56373404:C:A	56373404	A	ADD	746	0.0006127	0.04032	-0.07841	0.07963	0.0152	0.9879	0.03721	0.2064	0.1602
4	rs73236149:56373474:C:T	56373474	T	ADD	746	0.0006127	0.04032	-0.07841	0.07963	0.0152	0.9879	0.03721	0.2064	0.1602

## Sheet: dominant
CHR	SNP	BP	A1	TEST	NMISS	BETA	SE	L95	U95	STAT	P	F_MISS	MAF	HWE
4	rs11133394:56383238:C:T	56383238	C	DOM	737	0.106	0.0504	0.007201	0.2047	2.103	0.03582	0.04682	0.4181	0.08
4	rs6850524:56381997:C:G	56381997	C	DOM	737	0.106	0.0504	0.007201	0.2047	2.103	0.03582	0.04682	0.4181	0.08
4	rs60797008:56388672:A:T	56388672	T	DOM	760	0.0904	0.04843	-0.00452	0.1853	1.867	0.06234	0.01921	0.3599	0.02263
4	rs1965467:56322740:G:A	56322740	G	DOM	770	0.08678	0.04828	-0.007844	0.1814	1.797	0.07265	0.003601	0.3602	0.03483
4	rs28670674:56407103:G:A	56407103	A	DOM	767	0.0864	0.04833	-0.008327	0.1811	1.788	0.07423	0.007203	0.3609	0.03467
4	rs6825994:56390411:C:A	56390411	A	DOM	756	0.08585	0.04827	-0.008763	0.1805	1.778	0.07573	0.02041	0.3585	0.01482
4	rs11133382:56316980:T:G	56316980	T	DOM	768	0.08485	0.04828	-0.009774	0.1795	1.758	0.07923	0.006002	0.3569	0.01898
4	rs6832769:56298194:G:A	56298194	G	DOM	766	0.08425	0.04836	-0.01053	0.179	1.742	0.08186	0.008403	0.3571	0.02794
4	rs11735267:56347287:C:T	56347287	C	DOM	768	0.08337	0.04803	-0.01076	0.1775	1.736	0.08299	0.007203	0.3609	0.03467
4	rs1522107:56380773:A:T	56380773	A	DOM	769	0.08352	0.04823	-0.01102	0.1781	1.732	0.08376	0.004802	0.3565	0.02807
4	rs1522108:56380733:T:C	56380733	T	DOM	769	0.08352	0.04823	-0.01102	0.1781	1.732	0.08376	0.004802	0.3565	0.02807
4	rs6554280:56374952:A:G	56374952	A	DOM	770	0.08281	0.04816	-0.01158	0.1772	1.719	0.08594	0.003601	0.3566	0.0285
4	rs6554286:56400304:T:G	56400304	G	DOM	770	0.08271	0.0482	-0.01175	0.1772	1.716	0.08655	0.003601	0.3578	0.02839
4	rs28448438:56416665:C:T	56416665	T	DOM	772	0.08206	0.04808	-0.01217	0.1763	1.707	0.08825	0.0012	0.3594	0.013
4	rs10002541:56395011:T:C	56395011	C	DOM	772	0.08205	0.04808	-0.01218	0.1763	1.707	0.0883	0.0012	0.3582	0.02357
4	rs10005989:56405206:C:T	56405206	T	DOM	772	0.08205	0.04808	-0.01218	0.1763	1.707	0.0883	0.0012	0.3582	0.02357
4	rs11726609:56400869:T:A	56400869	A	DOM	772	0.08205	0.04808	-0.01218	0.1763	1.707	0.0883	0.0012	0.3582	0.02357
4	rs17085889:56402115:G:A	56402115	A	DOM	772	0.08205	0.04808	-0.01218	0.1763	1.707	0.0883	0.0012	0.3582	0.02357
4	rs28525309:56406236:G:C	56406236	C	DOM	772	0.08205	0.04808	-0.01218	0.1763	1.707	0.0883	0.0012	0.3582	0.02357
4	rs28582059:56408404:G:C	56408404	C	DOM	772	0.08205	0.04808	-0.01218	0.1763	1.707	0.0883	0.0012	0.3582	0.02357
4	rs28790098:56398109:C:T	56398109	T	DOM	772	0.08205	0.04808	-0.01218	0.1763	1.707	0.0883	0.0012	0.3582	0.02357
4	rs4865008:56410855:T:G	56410855	G	DOM	772	0.08205	0.04808	-0.01218	0.1763	1.707	0.0883	0.0012	0.3582	0.02357
4	rs62309727:56391793:G:A	56391793	A	DOM	772	0.08205	0.04808	-0.01218	0.1763	1.707	0.0883	0.0012	0.3582	0.02357
4	rs6812042:56396079:G:T	56396079	T	DOM	772	0.08205	0.04808	-0.01218	0.1763	1.707	0.0883	0.0012	0.3582	0.02357
4	rs6815516:56399184:A:T	56399184	T	DOM	772	0.08205	0.04808	-0.01218	0.1763	1.707	0.0883	0.0012	0.3582	0.02357
4	rs6839788:56393040:G:T	56393040	T	DOM	772	0.08205	0.04808	-0.01218	0.1763	1.707	0.0883	0.0012	0.3582	0.02357
4	rs7673908:56394819:A:G	56394819	G	DOM	772	0.08205	0.04808	-0.01218	0.1763	1.707	0.0883	0.0012	0.3582	0.02357
4	rs9998038:56397849:C:T	56397849	T	DOM	772	0.08205	0.04808	-0.01218	0.1763	1.707	0.0883	0.0012	0.3582	0.02357
4	rs9998146:56397977:C:T	56397977	T	DOM	772	0.08205	0.04808	-0.01218	0.1763	1.707	0.0883	0.0012	0.3582	0.02357
4	rs6824955:56317136:T:G	56317136	T	DOM	769	0.08208	0.04821	-0.01242	0.1766	1.702	0.08909	0.004802	0.3583	0.0192
4	rs473005:56288125:A:C	56288125	A	DOM	771	0.08154	0.04815	-0.01283	0.1759	1.693	0.09077	0.002401	0.358	0.01942
4	rs564762:56284631:C:T	56284631	C	DOM	771	0.08154	0.04815	-0.01283	0.1759	1.693	0.09077	0.002401	0.358	0.01942
4	rs6853192:56409254:T:A	56409254	A	DOM	771	0.08132	0.04812	-0.013	0.1756	1.69	0.09146	0.003601	0.3596	0.02881
4	rs11133379:56306111:G:A	56306111	G	DOM	772	0.08111	0.0481	-0.01316	0.1754	1.686	0.09213	0.0012	0.3582	0.02357
4	rs11733864:56321530:C:T	56321530	C	DOM	772	0.08111	0.0481	-0.01316	0.1754	1.686	0.09213	0.0012	0.3582	0.02357
4	rs12643926:56310621:C:T	56310621	C	DOM	772	0.08111	0.0481	-0.01316	0.1754	1.686	0.09213	0.0012	0.3582	0.02357
4	rs12647034:56310622:A:G	56310622	A	DOM	772	0.08111	0.0481	-0.01316	0.1754	1.686	0.09213	0.0012	0.3582	0.02357
4	rs13121235:56311947:A:G	56311947	A	DOM	772	0.08111	0.0481	-0.01316	0.1754	1.686	0.09213	0.0012	0.3582	0.02357
4	rs1522106:56307214:C:A	56307214	C	DOM	772	0.08111	0.0481	-0.01316	0.1754	1.686	0.09213	0.0012	0.3582	0.02357
4	rs2412646:56318772:T:C	56318772	T	DOM	772	0.08111	0.0481	-0.01316	0.1754	1.686	0.09213	0.0012	0.3582	0.02357
4	rs2412647:56319105:C:T	56319105	C	DOM	772	0.08111	0.0481	-0.01316	0.1754	1.686	0.09213	0.0012	0.3582	0.02357
4	rs3736544:56309992:A:G	56309992	A	DOM	772	0.08111	0.0481	-0.01316	0.1754	1.686	0.09213	0.0012	0.3582	0.02357
4	rs3736545:56310343:C:G	56310343	C	DOM	772	0.08111	0.0481	-0.01316	0.1754	1.686	0.09213	0.0012	0.3582	0.02357
4	rs3805147:56306730:C:T	56306730	C	DOM	772	0.08111	0.0481	-0.01316	0.1754	1.686	0.09213	0.0012	0.3582	0.02357
4	rs6811520:56315178:T:C	56315178	T	DOM	772	0.08111	0.0481	-0.01316	0.1754	1.686	0.09213	0.0012	0.3582	0.02357
4	rs10034433:56421176:A:T	56421176	T	DOM	773	0.08066	0.04804	-0.01351	0.1748	1.679	0.09359	0	0.3589	0.01954
4	rs10462035:56379178:G:A	56379178	G	DOM	773	0.08066	0.04804	-0.01351	0.1748	1.679	0.09359	0	0.3583	0.02387
4	rs11133399:56413831:A:G	56413831	G	DOM	773	0.08066	0.04804	-0.01351	0.1748	1.679	0.09359	0	0.3589	0.01954
4	rs11931061	56338793	G	DOM	773	0.08066	0.04804	-0.01351	0.1748	1.679	0.09359	0	0.3583	0.02387
4	rs11939815:56358283:T:G	56358283	T	DOM	773	0.08066	0.04804	-0.01351	0.1748	1.679	0.09359	0	0.3583	0.02387
4	rs11947476:56339751:T:C	56339751	T	DOM	773	0.08066	0.04804	-0.01351	0.1748	1.679	0.09359	0	0.3583	0.02387
4	rs11947623:56349190:C:A	56349190	C	DOM	773	0.08066	0.04804	-0.01351	0.1748	1.679	0.09359	0	0.3583	0.02387
4	rs12646078:56368204:T:C	56368204	T	DOM	773	0.08066	0.04804	-0.01351	0.1748	1.679	0.09359	0	0.3583	0.02387
4	rs13102385:56345255:T:C	56345255	T	DOM	773	0.08066	0.04804	-0.01351	0.1748	1.679	0.09359	0	0.3583	0.02387
4	rs13128582:56328944:C:G	56328944	C	DOM	773	0.08066	0.04804	-0.01351	0.1748	1.679	0.09359	0	0.3583	0.02387
4	rs13138697:56363309:G:A	56363309	G	DOM	773	0.08066	0.04804	-0.01351	0.1748	1.679	0.09359	0	0.3583	0.02387
4	rs13152650:56357858:T:C	56357858	T	DOM	773	0.08066	0.04804	-0.01351	0.1748	1.679	0.09359	0	0.3583	0.02387
4	rs1522110:56380283:C:T	56380283	C	DOM	773	0.08066	0.04804	-0.01351	0.1748	1.679	0.09359	0	0.3583	0.02387
4	rs1522111:56329563:T:A	56329563	T	DOM	773	0.08066	0.04804	-0.01351	0.1748	1.679	0.09359	0	0.3583	0.02387
4	rs1980273:56367401:C:G	56367401	C	DOM	773	0.08066	0.04804	-0.01351	0.1748	1.679	0.09359	0	0.3583	0.02387
4	rs2140077:56338953:A:G	56338953	A	DOM	773	0.08066	0.04804	-0.01351	0.1748	1.679	0.09359	0	0.3583	0.02387
4	rs2177127:56379959:A:C	56379959	A	DOM	773	0.08066	0.04804	-0.01351	0.1748	1.679	0.09359	0	0.3583	0.02387
4	rs2177129:56365414:C:T	56365414	C	DOM	773	0.08066	0.04804	-0.01351	0.1748	1.679	0.09359	0	0.3583	0.02387
4	rs28463765:56412434:C:T	56412434	T	DOM	773	0.08066	0.04804	-0.01351	0.1748	1.679	0.09359	0	0.3589	0.01954
4	rs35767091:56346723:G:A	56346723	G	DOM	773	0.08066	0.04804	-0.01351	0.1748	1.679	0.09359	0	0.3583	0.02387
4	rs3805152:56359658:C:T	56359658	C	DOM	773	0.08066	0.04804	-0.01351	0.1748	1.679	0.09359	0	0.3583	0.02387
4	rs3805154:56363927:C:T	56363927	C	DOM	773	0.08066	0.04804	-0.01351	0.1748	1.679	0.09359	0	0.3583	0.02387
4	rs3805157:56364103:A:G	56364103	A	DOM	773	0.08066	0.04804	-0.01351	0.1748	1.679	0.09359	0	0.3583	0.02387
4	rs3817444	56375981	A	DOM	773	0.08066	0.04804	-0.01351	0.1748	1.679	0.09359	0	0.3577	0.03457
4	rs3828481:56376664:T:C	56376664	T	DOM	773	0.08066	0.04804	-0.01351	0.1748	1.679	0.09359	0	0.3583	0.02387
4	rs4371676:56329008:G:A	56329008	G	DOM	773	0.08066	0.04804	-0.01351	0.1748	1.679	0.09359	0	0.3583	0.02387
4	rs4580704:56326707:G:C	56326707	G	DOM	773	0.08066	0.04804	-0.01351	0.1748	1.679	0.09359	0	0.3583	0.02387
4	rs4864998:56332606:A:G	56332606	A	DOM	773	0.08066	0.04804	-0.01351	0.1748	1.679	0.09359	0	0.3583	0.02387
4	rs4865010:56414962:A:C	56414962	C	DOM	773	0.08066	0.04804	-0.01351	0.1748	1.679	0.09359	0	0.3589	0.01954
4	rs58894703:56358538:G:A	56358538	G	DOM	773	0.08066	0.04804	-0.01351	0.1748	1.679	0.09359	0	0.3583	0.02387
4	rs62303714:56329018:A:T	56329018	A	DOM	773	0.08066	0.04804	-0.01351	0.1748	1.679	0.09359	0	0.3583	0.02387
4	rs6810948:56351192:A:G	56351192	A	DOM	773	0.08066	0.04804	-0.01351	0.1748	1.679	0.09359	0	0.3583	0.02387
4	rs6817267:56338541:G:A	56338541	G	DOM	773	0.08066	0.04804	-0.01351	0.1748	1.679	0.09359	0	0.3583	0.02387
4	rs6819660:56374577:T:G	56374577	T	DOM	773	0.08066	0.04804	-0.01351	0.1748	1.679	0.09359	0	0.3583	0.02387
4	rs6824057:56367278:G:C	56367278	G	DOM	773	0.08066	0.04804	-0.01351	0.1748	1.679	0.09359	0	0.3583	0.02387
4	rs6837710:56374455:C:T	56374455	C	DOM	773	0.08066	0.04804	-0.01351	0.1748	1.679	0.09359	0	0.3583	0.02387
4	rs6846427:56335448:C:G	56335448	C	DOM	773	0.08066	0.04804	-0.01351	0.1748	1.679	0.09359	0	0.3583	0.02387
4	rs726967	56421713	A	DOM	773	0.08066	0.04804	-0.01351	0.1748	1.679	0.09359	0	0.3589	0.01954
4	rs7667849:56388199:A:G	56388199	G	DOM	773	0.08066	0.04804	-0.01351	0.1748	1.679	0.09359	0	0.3583	0.02387
4	rs7668147:56339384:C:T	56339384	C	DOM	773	0.08066	0.04804	-0.01351	0.1748	1.679	0.09359	0	0.3583	0.02387
4	rs7670225:56368018:C:T	56368018	C	DOM	773	0.08066	0.04804	-0.01351	0.1748	1.679	0.09359	0	0.3583	0.02387
4	rs7677526:56349908:A:T	56349908	A	DOM	773	0.08066	0.04804	-0.01351	0.1748	1.679	0.09359	0	0.3583	0.02387
4	rs7684810:56352794:C:T	56352794	C	DOM	773	0.08066	0.04804	-0.01351	0.1748	1.679	0.09359	0	0.3583	0.02387
4	rs9312662:56386371:T:C	56386371	C	DOM	773	0.08066	0.04804	-0.01351	0.1748	1.679	0.09359	0	0.3583	0.02387
4	rs9997288:56347227:T:C	56347227	T	DOM	773	0.08066	0.04804	-0.01351	0.1748	1.679	0.09359	0	0.3583	0.02387
4	rs10016506:56396674:G:T	56396674	T	DOM	771	0.08051	0.04813	-0.01382	0.1748	1.673	0.09477	0.002401	0.3586	0.02364
4	rs6851838:56420747:A:C	56420747	C	DOM	772	0.08005	0.04811	-0.01425	0.1743	1.664	0.09656	0.0012	0.3594	0.01964
4	rs6834676:56298414:C:G	56298414	C	DOM	770	0.07946	0.04823	-0.01506	0.174	1.648	0.09984	0.003601	0.3614	0.0131
4	rs11133383:56317045:C:T	56317045	C	DOM	765	0.07808	0.04851	-0.017	0.1732	1.61	0.1079	0.009604	0.3624	0.01289
4	rs142902983:56406335:C:T	56406335	T	DOM	754	0.08087	0.05208	-0.0212	0.1829	1.553	0.1209	0.02761	0.1716	0.538
4	rs505861:56285166:T:G	56285166	T	DOM	771	0.07541	0.051	-0.02455	0.1754	1.479	0.1397	0.003601	0.1753	0.4713
4	rs530875:56289779:A:G	56289779	A	DOM	773	0.074	0.05088	-0.02572	0.1737	1.454	0.1463	0.0012	0.1755	0.4717
4	rs532768:56289999:A:G	56289999	A	DOM	773	0.074	0.05088	-0.02572	0.1737	1.454	0.1463	0.0012	0.1755	0.4717
4	rs534654	56290220	A	DOM	773	0.074	0.05088	-0.02572	0.1737	1.454	0.1463	0	0.1759	0.4048
4	rs711533:56289379:C:A	56289379	C	DOM	773	0.074	0.05088	-0.02572	0.1737	1.454	0.1463	0.0012	0.1755	0.4717
4	rs471546:56286613:A:T	56286613	A	DOM	772	0.07378	0.05092	-0.02603	0.1736	1.449	0.1478	0.002401	0.1757	0.4717
4	rs504836:56285305:C:T	56285305	C	DOM	772	0.07378	0.05092	-0.02603	0.1736	1.449	0.1478	0.002401	0.1757	0.4717
4	rs549564:56286717:T:C	56286717	T	DOM	772	0.07378	0.05092	-0.02603	0.1736	1.449	0.1478	0.002401	0.1757	0.4717
4	rs146471976:56293324:C:A	56293324	A	DOM	741	-0.097	0.07233	-0.2388	0.04476	-1.341	0.1803	0.04322	0.06336	0.5495
4	rs10462028:56298300:G:A	56298300	A	DOM	773	-0.06278	0.04762	-0.1561	0.03056	-1.318	0.1878	0	0.3235	0.476
4	rs57826934:56323379:C:T	56323379	T	DOM	773	-0.06278	0.04762	-0.1561	0.03056	-1.318	0.1878	0	0.3235	0.476
4	rs10529258:56412869:G:A	56412869	A	DOM	762	-0.04694	0.04784	-0.1407	0.04681	-0.9813	0.3268	0.01441	0.2801	0.3414
4	rs115635692:56412873:A:C	56412873	C	DOM	762	-0.04694	0.04784	-0.1407	0.04681	-0.9813	0.3268	0.01441	0.2801	0.3414
4	rs116135676:56412874:G:T	56412874	T	DOM	762	-0.04694	0.04784	-0.1407	0.04681	-0.9813	0.3268	0.01441	0.2801	0.3414
4	rs79658500:56364754:T:C	56364754	C	DOM	770	-0.0398	0.04767	-0.1332	0.05364	-0.8348	0.4041	0.003601	0.2843	0.3947
4	rs62305265:56369641:G:A	56369641	A	DOM	771	-0.03883	0.04763	-0.1322	0.05452	-0.8153	0.4152	0.002401	0.284	0.3942
4	rs10866424:56419574:T:G	56419574	T	DOM	773	-0.03757	0.04754	-0.1308	0.0556	-0.7904	0.4296	0	0.2839	0.3954
4	rs12505265:56412143:C:G	56412143	C	DOM	773	-0.03757	0.04754	-0.1308	0.0556	-0.7904	0.4296	0	0.2839	0.3954
4	rs12509047:56411412:T:A	56411412	T	DOM	773	-0.03757	0.04754	-0.1308	0.0556	-0.7904	0.4296	0	0.2839	0.3954
4	rs1906676:56415344:A:G	56415344	A	DOM	773	-0.03757	0.04754	-0.1308	0.0556	-0.7904	0.4296	0	0.2839	0.3954
4	rs1979604:56418755:A:C	56418755	A	DOM	773	-0.03757	0.04754	-0.1308	0.0556	-0.7904	0.4296	0	0.2839	0.3954
4	rs4865012:56420786:C:T	56420786	C	DOM	773	-0.03757	0.04754	-0.1308	0.0556	-0.7904	0.4296	0	0.2839	0.3954
4	rs6554287:56416879:C:T	56416879	C	DOM	773	-0.03757	0.04754	-0.1308	0.0556	-0.7904	0.4296	0	0.2839	0.3954
4	rs1021306:56395944:T:G	56395944	T	DOM	772	-0.03697	0.0476	-0.1303	0.05632	-0.7767	0.4376	0.0012	0.2843	0.443
4	rs1021307:56395714:G:A	56395714	G	DOM	772	-0.03697	0.0476	-0.1303	0.05632	-0.7767	0.4376	0.0012	0.2843	0.443
4	rs10462033:56377719:G:T	56377719	T	DOM	772	-0.03697	0.0476	-0.1303	0.05632	-0.7767	0.4376	0.0012	0.2843	0.443
4	rs13134079:56408188:A:G	56408188	A	DOM	772	-0.03697	0.0476	-0.1303	0.05632	-0.7767	0.4376	0.0012	0.2843	0.443
4	rs1522109:56380570:A:G	56380570	G	DOM	772	-0.03697	0.0476	-0.1303	0.05632	-0.7767	0.4376	0.0012	0.2843	0.443
4	rs1546004:56387779:C:T	56387779	C	DOM	772	-0.03697	0.0476	-0.1303	0.05632	-0.7767	0.4376	0.0012	0.2843	0.443
4	rs17722870:56344686:A:G	56344686	G	DOM	772	-0.03697	0.0476	-0.1303	0.05632	-0.7767	0.4376	0.0012	0.2843	0.443
4	rs17779627:56349942:T:C	56349942	C	DOM	772	-0.03697	0.0476	-0.1303	0.05632	-0.7767	0.4376	0.0012	0.2843	0.443
4	rs1915905:56378548:T:G	56378548	G	DOM	772	-0.03697	0.0476	-0.1303	0.05632	-0.7767	0.4376	0.0012	0.2843	0.443
4	rs2070062:56355598:A:C	56355598	C	DOM	772	-0.03697	0.0476	-0.1303	0.05632	-0.7767	0.4376	0.0012	0.2843	0.443
4	rs3805156:56364092:G:A	56364092	A	DOM	772	-0.03697	0.0476	-0.1303	0.05632	-0.7767	0.4376	0.0012	0.2843	0.443
4	rs4865006:56392279:C:T	56392279	C	DOM	772	-0.03697	0.0476	-0.1303	0.05632	-0.7767	0.4376	0.0012	0.2843	0.443
4	rs55729020:56357848:C:G	56357848	G	DOM	772	-0.03697	0.0476	-0.1303	0.05632	-0.7767	0.4376	0.0012	0.2843	0.443
4	rs55885973:56346221:C:A	56346221	A	DOM	772	-0.03697	0.0476	-0.1303	0.05632	-0.7767	0.4376	0.0012	0.2843	0.443
4	rs56196624:56366507:T:C	56366507	C	DOM	772	-0.03697	0.0476	-0.1303	0.05632	-0.7767	0.4376	0.0012	0.2843	0.443
4	rs57338268:56351180:G:A	56351180	A	DOM	772	-0.03697	0.0476	-0.1303	0.05632	-0.7767	0.4376	0.0012	0.2843	0.443
4	rs58476959:56362401:A:C	56362401	C	DOM	772	-0.03697	0.0476	-0.1303	0.05632	-0.7767	0.4376	0.0012	0.2843	0.443
4	rs62303713:56327743:G:A	56327743	A	DOM	772	-0.03697	0.0476	-0.1303	0.05632	-0.7767	0.4376	0.0012	0.2843	0.443
4	rs62303718:56342937:T:C	56342937	C	DOM	772	-0.03697	0.0476	-0.1303	0.05632	-0.7767	0.4376	0.0012	0.2843	0.443
4	rs62303726:56356582:A:G	56356582	G	DOM	772	-0.03697	0.0476	-0.1303	0.05632	-0.7767	0.4376	0.0012	0.2843	0.443
4	rs62303731:56365834:C:T	56365834	T	DOM	772	-0.03697	0.0476	-0.1303	0.05632	-0.7767	0.4376	0.0012	0.2843	0.443
4	rs62303732:56366035:A:G	56366035	G	DOM	772	-0.03697	0.0476	-0.1303	0.05632	-0.7767	0.4376	0.0012	0.2843	0.443
4	rs62305264:56369135:A:G	56369135	G	DOM	772	-0.03697	0.0476	-0.1303	0.05632	-0.7767	0.4376	0.0012	0.2843	0.443
4	rs62305266:56371283:C:T	56371283	T	DOM	772	-0.03697	0.0476	-0.1303	0.05632	-0.7767	0.4376	0.0012	0.2843	0.443
4	rs62305267:56372979:C:T	56372979	T	DOM	772	-0.03697	0.0476	-0.1303	0.05632	-0.7767	0.4376	0.0012	0.2843	0.443
4	rs62305268:56373158:T:A	56373158	A	DOM	772	-0.03697	0.0476	-0.1303	0.05632	-0.7767	0.4376	0.0012	0.2843	0.443
4	rs62305270:56374009:G:C	56374009	C	DOM	772	-0.03697	0.0476	-0.1303	0.05632	-0.7767	0.4376	0.0012	0.2843	0.443
4	rs62305271:56375882:G:T	56375882	T	DOM	772	-0.03697	0.0476	-0.1303	0.05632	-0.7767	0.4376	0.0012	0.2843	0.443
4	rs6554282:56385979:A:G	56385979	A	DOM	772	-0.03697	0.0476	-0.1303	0.05632	-0.7767	0.4376	0.0012	0.2843	0.443
4	rs6554283:56387220:G:T	56387220	G	DOM	772	-0.03697	0.0476	-0.1303	0.05632	-0.7767	0.4376	0.0012	0.2843	0.443
4	rs6554284:56399899:A:G	56399899	A	DOM	772	-0.03697	0.0476	-0.1303	0.05632	-0.7767	0.4376	0.0012	0.2843	0.443
4	rs6554285:56400120:C:T	56400120	C	DOM	772	-0.03697	0.0476	-0.1303	0.05632	-0.7767	0.4376	0.0012	0.2843	0.443
4	rs7660668:56401697:C:G	56401697	C	DOM	772	-0.03697	0.0476	-0.1303	0.05632	-0.7767	0.4376	0.0012	0.2843	0.443
4	rs7666895:56387478:T:C	56387478	T	DOM	772	-0.03697	0.0476	-0.1303	0.05632	-0.7767	0.4376	0.0012	0.2843	0.443
4	rs7681414:56375057:C:G	56375057	G	DOM	772	-0.03697	0.0476	-0.1303	0.05632	-0.7767	0.4376	0.0012	0.2843	0.443
4	rs7697067:56403380:A:T	56403380	A	DOM	772	-0.03697	0.0476	-0.1303	0.05632	-0.7767	0.4376	0.0012	0.2843	0.443
4	rs7698022:56407347:G:T	56407347	G	DOM	772	-0.03697	0.0476	-0.1303	0.05632	-0.7767	0.4376	0.0012	0.2843	0.443
4	rs17721497:56311248:A:T	56311248	T	DOM	769	-0.03648	0.04775	-0.1301	0.05711	-0.764	0.4451	0.006002	0.285	0.4426
4	rs1048004:56300209:C:A	56300209	A	DOM	773	-0.03626	0.04754	-0.1294	0.05692	-0.7626	0.4459	0	0.2845	0.4439
4	rs11240:56319350:C:G	56319350	G	DOM	773	-0.03626	0.04754	-0.1294	0.05692	-0.7626	0.4459	0	0.2845	0.4439
4	rs17721215:56303787:T:C	56303787	C	DOM	773	-0.03626	0.04754	-0.1294	0.05692	-0.7626	0.4459	0	0.2845	0.4439
4	rs1801260	56301369	G	DOM	773	-0.03626	0.04754	-0.1294	0.05692	-0.7626	0.4459	0	0.2845	0.4439
4	rs1979605:56418873:A:G	56418873	A	DOM	772	-0.03629	0.04759	-0.1296	0.05698	-0.7626	0.4459	0.0012	0.2837	0.3938
4	rs62303686:56293659:G:A	56293659	A	DOM	773	-0.03626	0.04754	-0.1294	0.05692	-0.7626	0.4459	0	0.2845	0.4439
4	rs62303711:56324492:G:C	56324492	C	DOM	773	-0.03626	0.04754	-0.1294	0.05692	-0.7626	0.4459	0	0.2845	0.4439
4	rs73236142:56312310:G:T	56312310	T	DOM	773	-0.03626	0.04754	-0.1294	0.05692	-0.7626	0.4459	0	0.2845	0.4439
4	rs7676245:56321317:G:A	56321317	A	DOM	773	-0.03626	0.04754	-0.1294	0.05692	-0.7626	0.4459	0	0.2845	0.4439
4	rs67963898:56341687:A:G	56341687	G	DOM	771	-0.03608	0.04765	-0.1295	0.05732	-0.7571	0.4492	0.002401	0.284	0.3942
4	rs56056791:56328468:T:C	56328468	C	DOM	771	-0.03581	0.04765	-0.1292	0.05758	-0.7515	0.4526	0.002401	0.284	0.3942
4	rs62303712:56326651:C:T	56326651	T	DOM	770	-0.03519	0.04771	-0.1287	0.05831	-0.7377	0.4609	0.003601	0.2837	0.393
4	rs62303722:56348243:A:C	56348243	C	DOM	770	-0.03519	0.04771	-0.1287	0.05831	-0.7377	0.4609	0.003601	0.2837	0.393
4	rs62303728:56361929:G:A	56361929	A	DOM	770	-0.03519	0.04771	-0.1287	0.05831	-0.7377	0.4609	0.003601	0.2837	0.393
4	rs62303730:56365115:A:C	56365115	C	DOM	770	-0.03519	0.04771	-0.1287	0.05831	-0.7377	0.4609	0.003601	0.2837	0.393
4	rs62309729:56402846:A:G	56402846	G	DOM	770	-0.03519	0.04771	-0.1287	0.05831	-0.7377	0.4609	0.003601	0.2837	0.393
4	rs7659095:56401601:G:A	56401601	G	DOM	770	-0.03498	0.04771	-0.1285	0.05852	-0.7332	0.4637	0.003601	0.2837	0.393
4	rs62303691:56308252:C:T	56308252	T	DOM	771	-0.03448	0.04765	-0.1279	0.05891	-0.7237	0.4695	0.002401	0.284	0.3942
4	rs62303692:56311447:C:T	56311447	T	DOM	771	-0.03448	0.04765	-0.1279	0.05891	-0.7237	0.4695	0.002401	0.284	0.3942
4	rs62303708:56313484:T:C	56313484	C	DOM	771	-0.03448	0.04765	-0.1279	0.05891	-0.7237	0.4695	0.002401	0.284	0.3942
4	rs6802:56292101:A:T	56292101	T	DOM	771	-0.03448	0.04765	-0.1279	0.05891	-0.7237	0.4695	0.002401	0.284	0.3942
4	rs73236140:56306216:T:C	56306216	C	DOM	771	-0.03448	0.04765	-0.1279	0.05891	-0.7237	0.4695	0.002401	0.284	0.3942
4	rs17722979:56346411:G:A	56346411	A	DOM	771	-0.03427	0.04758	-0.1275	0.05899	-0.7203	0.4716	0.002401	0.2846	0.4431
4	rs41324951:56288743:C:G	56288743	G	DOM	770	-0.03414	0.04771	-0.1276	0.05937	-0.7155	0.4745	0.003601	0.2837	0.393
4	rs6858684:56289778:C:T	56289778	C	DOM	769	0.03362	0.05185	-0.06801	0.1352	0.6484	0.5169	0.006002	0.4589	0.2344
4	rs11732723:56290558:C:T	56290558	C	DOM	772	0.03256	0.05176	-0.06888	0.134	0.6291	0.5295	0.002401	0.4597	0.236
4	rs6858749:56290437:T:C	56290437	T	DOM	772	0.03256	0.05176	-0.06888	0.134	0.6291	0.5295	0.002401	0.4597	0.236
4	rs6828454:56290496:C:T	56290496	C	DOM	771	0.03131	0.05178	-0.07017	0.1328	0.6047	0.5456	0.003601	0.459	0.2636
4	rs3749473:56294628:T:C	56294628	T	DOM	770	0.03096	0.05164	-0.07026	0.1322	0.5995	0.549	0.004802	0.4596	0.209
4	rs10049561:56292790:A:G	56292790	A	DOM	772	0.03093	0.05172	-0.07045	0.1323	0.598	0.55	0.002401	0.4591	0.2946
4	rs1488941:56383966:T:C	56383966	C	DOM	736	-0.02363	0.0495	-0.1206	0.07338	-0.4774	0.6332	0.04802	0.2182	0.5318
4	rs13140590:56414833:A:G	56414833	G	DOM	771	0.02081	0.04765	-0.07259	0.1142	0.4368	0.6624	0.002401	0.3171	0.06585
4	rs13115570:56387392:T:G	56387392	G	DOM	768	0.01997	0.0478	-0.07371	0.1136	0.4178	0.6762	0.006002	0.3164	0.07721
4	rs7667741:56410788:T:C	56410788	C	DOM	770	0.01933	0.0477	-0.07415	0.1128	0.4053	0.6854	0.003601	0.3175	0.07776
4	rs11939652:56398709:T:A	56398709	A	DOM	769	0.01874	0.04775	-0.07486	0.1123	0.3924	0.6949	0.004802	0.3166	0.09161
4	rs13107810:56408410:C:A	56408410	A	DOM	769	0.01874	0.04775	-0.07486	0.1123	0.3924	0.6949	0.004802	0.3166	0.09161
4	rs2035691:56395953:C:T	56395953	T	DOM	769	0.01874	0.04775	-0.07486	0.1123	0.3924	0.6949	0.004802	0.3166	0.09161
4	rs2035692:56394968:T:A	56394968	A	DOM	769	0.01874	0.04775	-0.07486	0.1123	0.3924	0.6949	0.004802	0.3166	0.09161
4	rs4507426:56395554:T:C	56395554	C	DOM	769	0.01874	0.04775	-0.07486	0.1123	0.3924	0.6949	0.004802	0.3166	0.09161
4	rs6849474:56318462:G:A	56318462	A	DOM	770	0.01866	0.04769	-0.07482	0.1121	0.3912	0.6957	0.003601	0.3187	0.09305
4	rs62309758:56423069:T:C	56423069	C	DOM	760	-0.01842	0.04824	-0.113	0.07614	-0.3817	0.7028	0.01681	0.2729	0.2181
4	rs13140173:56393331:C:T	56393331	T	DOM	765	0.01822	0.04798	-0.07583	0.1123	0.3797	0.7043	0.009604	0.3176	0.09137
4	rs11133389:56352885:C:T	56352885	T	DOM	770	0.01736	0.04772	-0.07617	0.1109	0.3638	0.7161	0.003601	0.3169	0.09214
4	rs11939580:56383352:C:T	56383352	T	DOM	770	0.01736	0.04772	-0.07617	0.1109	0.3638	0.7161	0.003601	0.3169	0.09214
4	rs12508367:56375609:T:C	56375609	C	DOM	770	0.01736	0.04772	-0.07617	0.1109	0.3638	0.7161	0.003601	0.3169	0.09214
4	rs12510275:56382715:T:C	56382715	C	DOM	770	0.01736	0.04772	-0.07617	0.1109	0.3638	0.7161	0.003601	0.3169	0.09214
4	rs12510327:56382911:T:C	56382911	C	DOM	770	0.01736	0.04772	-0.07617	0.1109	0.3638	0.7161	0.003601	0.3169	0.09214
4	rs12649507:56380484:G:A	56380484	A	DOM	770	0.01736	0.04772	-0.07617	0.1109	0.3638	0.7161	0.003601	0.3169	0.09214
4	rs13124436:56368671:G:A	56368671	A	DOM	770	0.01736	0.04772	-0.07617	0.1109	0.3638	0.7161	0.003601	0.3169	0.09214
4	rs13128179:56358887:C:T	56358887	T	DOM	770	0.01736	0.04772	-0.07617	0.1109	0.3638	0.7161	0.003601	0.3169	0.09214
4	rs2272073:56376344:C:T	56376344	T	DOM	770	0.01736	0.04772	-0.07617	0.1109	0.3638	0.7161	0.003601	0.3169	0.09214
4	rs3805153:56359724:T:G	56359724	G	DOM	770	0.01736	0.04772	-0.07617	0.1109	0.3638	0.7161	0.003601	0.3169	0.09214
4	rs4865003:56380969:T:G	56380969	G	DOM	770	0.01736	0.04772	-0.07617	0.1109	0.3638	0.7161	0.003601	0.3169	0.09214
4	rs6830409:56388396:T:C	56388396	C	DOM	770	0.01736	0.04772	-0.07617	0.1109	0.3638	0.7161	0.003601	0.3169	0.09214
4	rs6843997:56375149:C:T	56375149	T	DOM	770	0.01736	0.04772	-0.07617	0.1109	0.3638	0.7161	0.003601	0.3169	0.09214
4	rs7658446:56361429:T:C	56361429	C	DOM	770	0.01736	0.04772	-0.07617	0.1109	0.3638	0.7161	0.003601	0.3169	0.09214
4	rs7699867:56349885:C:A	56349885	A	DOM	770	0.01736	0.04772	-0.07617	0.1109	0.3638	0.7161	0.003601	0.3169	0.09214
4	rs56055342:56407095:T:C	56407095	C	DOM	764	0.0173	0.04793	-0.07665	0.1112	0.3609	0.7183	0.0108	0.3125	0.1684
4	rs6843722:56331332:A:C	56331332	C	DOM	765	0.01609	0.04788	-0.07775	0.1099	0.336	0.7369	0.009604	0.32	0.09322
4	rs12501746:56303605:C:T	56303605	T	DOM	771	0.01593	0.04769	-0.07755	0.1094	0.3339	0.7385	0.002401	0.3183	0.09293
4	rs12648271:56368122:G:C	56368122	C	DOM	763	0.01578	0.04803	-0.07836	0.1099	0.3285	0.7426	0.012	0.2849	0.3045
4	rs4864996:56319088:A:C	56319088	C	DOM	769	0.01564	0.0478	-0.07805	0.1093	0.3272	0.7436	0.004802	0.3191	0.09326
4	rs1522114:56356062:A:G	56356062	G	DOM	766	0.01543	0.04795	-0.07854	0.1094	0.3219	0.7476	0.008403	0.3184	0.1086
4	rs4864543:56356395:C:T	56356395	T	DOM	766	0.01543	0.04795	-0.07854	0.1094	0.3219	0.7476	0.008403	0.3184	0.1086
4	rs4865001:56356343:T:C	56356343	C	DOM	766	0.01543	0.04795	-0.07854	0.1094	0.3219	0.7476	0.008403	0.3184	0.1086
4	rs6825774:56357317:G:T	56357317	T	DOM	766	0.01543	0.04795	-0.07854	0.1094	0.3219	0.7476	0.008403	0.3184	0.1086
4	rs11932712:56302590:C:T	56302590	T	DOM	772	0.01532	0.04764	-0.07806	0.1087	0.3215	0.7479	0.0012	0.3185	0.09358
4	rs12512737:56321105:A:T	56321105	T	DOM	772	0.01532	0.04764	-0.07806	0.1087	0.3215	0.7479	0.0012	0.3185	0.09358
4	rs13125984:56321269:G:A	56321269	A	DOM	772	0.01532	0.04764	-0.07806	0.1087	0.3215	0.7479	0.0012	0.3185	0.09358
4	rs13128180:56286188:G:T	56286188	T	DOM	772	0.01532	0.04764	-0.07806	0.1087	0.3215	0.7479	0.0012	0.3185	0.09358
4	rs2412648:56321067:T:G	56321067	G	DOM	772	0.01532	0.04764	-0.07806	0.1087	0.3215	0.7479	0.0012	0.3185	0.09358
4	rs11133385:56326652:G:A	56326652	A	DOM	772	0.01512	0.04763	-0.07824	0.1085	0.3174	0.751	0.0012	0.3179	0.07921
4	rs6840236:56289785:T:C	56289785	T	DOM	769	0.0147	0.05405	-0.09125	0.1206	0.2719	0.7858	0.006002	0.4982	0.2379
4	rs6810483:56290573:T:C	56290573	T	DOM	771	0.01253	0.05398	-0.09326	0.1183	0.2322	0.8165	0.003601	0.4982	0.2672
4	rs3749472:56294032:A:G	56294032	A	DOM	770	0.01215	0.05384	-0.09337	0.1177	0.2257	0.8215	0.004802	0.4982	0.2663
4	rs4865004:56381285:G:A	56381285	A	DOM	771	-0.008374	0.04815	-0.1027	0.08599	-0.1739	0.862	0.002401	0.3592	0.1133
4	rs3792603:56302058:A:G	56302058	G	DOM	745	0.008619	0.04968	-0.08874	0.106	0.1735	0.8623	0.03842	0.2054	0.1932
4	rs62303690:56306005:T:C	56306005	C	DOM	745	0.008619	0.04968	-0.08874	0.106	0.1735	0.8623	0.03842	0.2054	0.1932
4	rs62303709:56315182:C:T	56315182	T	DOM	745	0.008619	0.04968	-0.08874	0.106	0.1735	0.8623	0.03842	0.2054	0.1932
4	rs13132420:56392813:G:A	56392813	A	DOM	753	0.00827	0.04873	-0.08724	0.1038	0.1697	0.8653	0.02761	0.3414	0.1008
4	rs62303685:56285082:C:G	56285082	G	DOM	744	0.008298	0.04973	-0.08917	0.1058	0.1669	0.8675	0.03962	0.2056	0.1935
4	rs12504300:56348527:G:C	56348527	C	DOM	769	0.007744	0.04776	-0.08587	0.1014	0.1621	0.8712	0.004802	0.2859	0.3071
4	rs62303715:56333060:A:C	56333060	C	DOM	744	0.007725	0.04976	-0.0898	0.1053	0.1552	0.8767	0.03962	0.205	0.1599
4	rs62303716:56334252:C:A	56334252	A	DOM	744	0.007725	0.04976	-0.0898	0.1053	0.1552	0.8767	0.03962	0.205	0.1599
4	rs6828474:56341907:A:T	56341907	T	DOM	744	0.007725	0.04976	-0.0898	0.1053	0.1552	0.8767	0.03962	0.205	0.1599
4	rs1056545:56296897:G:A	56296897	A	DOM	768	-0.005534	0.04836	-0.1003	0.08925	-0.1144	0.9089	0.006002	0.3593	0.1743
4	rs5863:56296907:A:G	56296907	G	DOM	768	-0.005534	0.04836	-0.1003	0.08925	-0.1144	0.9089	0.006002	0.3593	0.1743
4	rs62303724:56351281:C:A	56351281	A	DOM	744	0.005409	0.04976	-0.09212	0.1029	0.1087	0.9135	0.03962	0.205	0.1599
4	rs62305269:56373404:C:A	56373404	A	DOM	746	0.005378	0.0496	-0.09184	0.1026	0.1084	0.9137	0.03721	0.2064	0.1602
4	rs73236149:56373474:C:T	56373474	T	DOM	746	0.005378	0.0496	-0.09184	0.1026	0.1084	0.9137	0.03721	0.2064	0.1602
4	rs3762837:56377365:T:C	56377365	C	DOM	771	-0.004495	0.04811	-0.0988	0.08981	-0.09342	0.9256	0.002401	0.3562	0.1509
4	rs11942279:56305819:T:C	56305819	C	DOM	771	-0.004465	0.04816	-0.09886	0.08993	-0.09271	0.9262	0.002401	0.358	0.152
4	rs12642716:56346163:G:A	56346163	A	DOM	771	-0.004379	0.04814	-0.09874	0.08998	-0.09097	0.9275	0.002401	0.3574	0.1511
4	rs13114841:56352141:T:C	56352141	C	DOM	771	-0.003719	0.04814	-0.09808	0.09064	-0.07725	0.9384	0.002401	0.3574	0.1511
4	rs55699500:56407079:G:T	56407079	T	DOM	766	-0.003697	0.04826	-0.09828	0.09089	-0.07662	0.9389	0.008403	0.3529	0.2229
4	rs56362210:56407139:C:T	56407139	T	DOM	766	-0.003697	0.04826	-0.09828	0.09089	-0.07662	0.9389	0.008403	0.3529	0.2229
4	rs10462032:56345236:T:C	56345236	C	DOM	772	-0.003462	0.04807	-0.09769	0.09076	-0.07201	0.9426	0.0012	0.357	0.1314
4	rs10517344:56343712:A:C	56343712	C	DOM	772	-0.003462	0.04807	-0.09769	0.09076	-0.07201	0.9426	0.0012	0.357	0.1314
4	rs11133386:56327487:A:T	56327487	T	DOM	772	-0.003462	0.04807	-0.09769	0.09076	-0.07201	0.9426	0.0012	0.357	0.1314
4	rs11133387:56341297:C:G	56341297	G	DOM	772	-0.003462	0.04807	-0.09769	0.09076	-0.07201	0.9426	0.0012	0.357	0.1314
4	rs11133388:56344033:G:C	56344033	C	DOM	772	-0.003462	0.04807	-0.09769	0.09076	-0.07201	0.9426	0.0012	0.357	0.1314
4	rs11133390:56367893:A:G	56367893	G	DOM	772	-0.003462	0.04807	-0.09769	0.09076	-0.07201	0.9426	0.0012	0.357	0.1314
4	rs11133391:56367955:T:C	56367955	C	DOM	772	-0.003462	0.04807	-0.09769	0.09076	-0.07201	0.9426	0.0012	0.357	0.1314
4	rs11133392:56373896:T:A	56373896	A	DOM	772	-0.003462	0.04807	-0.09769	0.09076	-0.07201	0.9426	0.0012	0.357	0.1314
4	rs11133395:56383651:C:T	56383651	T	DOM	772	-0.003462	0.04807	-0.09769	0.09076	-0.07201	0.9426	0.0012	0.357	0.1314
4	rs11722049:56346901:A:G	56346901	G	DOM	772	-0.003462	0.04807	-0.09769	0.09076	-0.07201	0.9426	0.0012	0.357	0.1314
4	rs11724094:56367646:C:A	56367646	A	DOM	772	-0.003462	0.04807	-0.09769	0.09076	-0.07201	0.9426	0.0012	0.357	0.1314
4	rs11729220:56367796:T:G	56367796	G	DOM	772	-0.003462	0.04807	-0.09769	0.09076	-0.07201	0.9426	0.0012	0.357	0.1314
4	rs12500162:56363100:T:C	56363100	C	DOM	772	-0.003462	0.04807	-0.09769	0.09076	-0.07201	0.9426	0.0012	0.357	0.1314
4	rs12501327:56373415:C:G	56373415	G	DOM	772	-0.003462	0.04807	-0.09769	0.09076	-0.07201	0.9426	0.0012	0.357	0.1314
4	rs12501636:56348484:T:A	56348484	A	DOM	772	-0.003462	0.04807	-0.09769	0.09076	-0.07201	0.9426	0.0012	0.357	0.1314
4	rs12503578:56375534:C:G	56375534	G	DOM	772	-0.003462	0.04807	-0.09769	0.09076	-0.07201	0.9426	0.0012	0.357	0.1314
4	rs12510681:56362904:C:T	56362904	T	DOM	772	-0.003462	0.04807	-0.09769	0.09076	-0.07201	0.9426	0.0012	0.357	0.1314
4	rs12644948:56336433:C:T	56336433	T	DOM	772	-0.003462	0.04807	-0.09769	0.09076	-0.07201	0.9426	0.0012	0.357	0.1314
4	rs13107988:56351378:T:C	56351378	C	DOM	772	-0.003462	0.04807	-0.09769	0.09076	-0.07201	0.9426	0.0012	0.357	0.1314
4	rs13108409:56386445:T:C	56386445	C	DOM	772	-0.003462	0.04807	-0.09769	0.09076	-0.07201	0.9426	0.0012	0.357	0.1314
4	rs13118237:56340426:T:G	56340426	G	DOM	772	-0.003462	0.04807	-0.09769	0.09076	-0.07201	0.9426	0.0012	0.357	0.1314
4	rs13122619:56345506:C:G	56345506	G	DOM	772	-0.003462	0.04807	-0.09769	0.09076	-0.07201	0.9426	0.0012	0.357	0.1314
4	rs13127906:56370368:A:G	56370368	G	DOM	772	-0.003462	0.04807	-0.09769	0.09076	-0.07201	0.9426	0.0012	0.357	0.1314
4	rs13133484:56370343:T:C	56370343	C	DOM	772	-0.003462	0.04807	-0.09769	0.09076	-0.07201	0.9426	0.0012	0.357	0.1314
4	rs13133579:56326088:A:T	56326088	T	DOM	772	-0.003462	0.04807	-0.09769	0.09076	-0.07201	0.9426	0.0012	0.357	0.1314
4	rs13146987:56357795:A:G	56357795	G	DOM	772	-0.003462	0.04807	-0.09769	0.09076	-0.07201	0.9426	0.0012	0.357	0.1314
4	rs1522112:56329773:T:C	56329773	C	DOM	772	-0.003462	0.04807	-0.09769	0.09076	-0.07201	0.9426	0.0012	0.357	0.1314
4	rs3805151:56337041:T:C	56337041	C	DOM	772	-0.003462	0.04807	-0.09769	0.09076	-0.07201	0.9426	0.0012	0.357	0.1314
4	rs3805155:56364009:T:C	56364009	C	DOM	772	-0.003462	0.04807	-0.09769	0.09076	-0.07201	0.9426	0.0012	0.357	0.1314
4	rs3828480:56376519:T:C	56376519	C	DOM	772	-0.003462	0.04807	-0.09769	0.09076	-0.07201	0.9426	0.0012	0.357	0.1314
4	rs3828482:56376691:G:T	56376691	T	DOM	772	-0.003462	0.04807	-0.09769	0.09076	-0.07201	0.9426	0.0012	0.357	0.1314
4	rs4340844:56328856:A:C	56328856	C	DOM	772	-0.003462	0.04807	-0.09769	0.09076	-0.07201	0.9426	0.0012	0.357	0.1314
4	rs4864542:56354087:C:G	56354087	G	DOM	772	-0.003462	0.04807	-0.09769	0.09076	-0.07201	0.9426	0.0012	0.357	0.1314
4	rs4864544:56381459:C:T	56381459	T	DOM	772	-0.003462	0.04807	-0.09769	0.09076	-0.07201	0.9426	0.0012	0.357	0.1314
4	rs4864545:56381830:G:A	56381830	A	DOM	772	-0.003462	0.04807	-0.09769	0.09076	-0.07201	0.9426	0.0012	0.357	0.1314
4	rs4864997:56332177:C:G	56332177	G	DOM	772	-0.003462	0.04807	-0.09769	0.09076	-0.07201	0.9426	0.0012	0.357	0.1314
4	rs4864999:56342903:A:G	56342903	G	DOM	772	-0.003462	0.04807	-0.09769	0.09076	-0.07201	0.9426	0.0012	0.357	0.1314
4	rs6822740:56385089:C:G	56385089	G	DOM	772	-0.003462	0.04807	-0.09769	0.09076	-0.07201	0.9426	0.0012	0.357	0.1314
4	rs6838305:56374754:C:T	56374754	T	DOM	772	-0.003462	0.04807	-0.09769	0.09076	-0.07201	0.9426	0.0012	0.357	0.1314
4	rs6838499:56374828:C:T	56374828	T	DOM	772	-0.003462	0.04807	-0.09769	0.09076	-0.07201	0.9426	0.0012	0.357	0.1314
4	rs6838882:56355477:A:G	56355477	G	DOM	772	-0.003462	0.04807	-0.09769	0.09076	-0.07201	0.9426	0.0012	0.357	0.1314
4	rs6847529:56384943:A:T	56384943	T	DOM	772	-0.003462	0.04807	-0.09769	0.09076	-0.07201	0.9426	0.0012	0.357	0.1314
4	rs6849433:56372665:A:G	56372665	G	DOM	772	-0.003462	0.04807	-0.09769	0.09076	-0.07201	0.9426	0.0012	0.357	0.1314
4	rs6858803:56350701:T:C	56350701	C	DOM	772	-0.003462	0.04807	-0.09769	0.09076	-0.07201	0.9426	0.0012	0.357	0.1314
4	rs7677085:56361968:C:T	56361968	T	DOM	772	-0.003462	0.04807	-0.09769	0.09076	-0.07201	0.9426	0.0012	0.357	0.1314
4	rs7686261:56366391:A:G	56366391	G	DOM	772	-0.003462	0.04807	-0.09769	0.09076	-0.07201	0.9426	0.0012	0.357	0.1314
4	rs9312661:56342326:G:A	56342326	A	DOM	772	-0.003462	0.04807	-0.09769	0.09076	-0.07201	0.9426	0.0012	0.357	0.1314
4	rs939823:56353535:C:T	56353535	T	DOM	772	-0.003462	0.04807	-0.09769	0.09076	-0.07201	0.9426	0.0012	0.357	0.1314
4	rs960152:56333475:A:C	56333475	C	DOM	772	-0.003462	0.04807	-0.09769	0.09076	-0.07201	0.9426	0.0012	0.357	0.1314
4	rs12506788:56343593:C:T	56343593	T	DOM	770	-0.003456	0.04819	-0.09791	0.09099	-0.07171	0.9428	0.004802	0.3577	0.1311
4	rs1047354:56295583:A:G	56295583	G	DOM	772	-0.003356	0.0481	-0.09762	0.09091	-0.06978	0.9444	0.0012	0.3576	0.1517
4	rs10517346:56323194:G:C	56323194	C	DOM	772	-0.003356	0.0481	-0.09762	0.09091	-0.06978	0.9444	0.0012	0.3576	0.1517
4	rs1056547:56296763:T:G	56296763	G	DOM	772	-0.003356	0.0481	-0.09762	0.09091	-0.06978	0.9444	0.0012	0.3576	0.1517
4	rs11133378:56305639:C:T	56305639	T	DOM	772	-0.003356	0.0481	-0.09762	0.09091	-0.06978	0.9444	0.0012	0.3576	0.1517
4	rs11133380:56307277:A:G	56307277	G	DOM	772	-0.003356	0.0481	-0.09762	0.09091	-0.06978	0.9444	0.0012	0.3576	0.1517
4	rs11133381:56316979:T:C	56316979	C	DOM	772	-0.003356	0.0481	-0.09762	0.09091	-0.06978	0.9444	0.0012	0.3576	0.1517
4	rs11133384:56323253:C:G	56323253	G	DOM	772	-0.003356	0.0481	-0.09762	0.09091	-0.06978	0.9444	0.0012	0.3576	0.1517
4	rs11937487:56302743:A:G	56302743	G	DOM	772	-0.003356	0.0481	-0.09762	0.09091	-0.06978	0.9444	0.0012	0.3576	0.1517
4	rs11945370:56309042:A:G	56309042	G	DOM	772	-0.003356	0.0481	-0.09762	0.09091	-0.06978	0.9444	0.0012	0.3576	0.1517
4	rs12510110:56307734:A:G	56307734	G	DOM	772	-0.003356	0.0481	-0.09762	0.09091	-0.06978	0.9444	0.0012	0.3576	0.1517
4	rs12510990:56308074:T:C	56308074	C	DOM	772	-0.003356	0.0481	-0.09762	0.09091	-0.06978	0.9444	0.0012	0.3576	0.1517
4	rs12647677:56310420:T:C	56310420	C	DOM	772	-0.003356	0.0481	-0.09762	0.09091	-0.06978	0.9444	0.0012	0.3576	0.1517
4	rs12651640:56320321:T:A	56320321	A	DOM	772	-0.003356	0.0481	-0.09762	0.09091	-0.06978	0.9444	0.0012	0.3582	0.1313
4	rs1474271:56302079:C:T	56302079	T	DOM	772	-0.003356	0.0481	-0.09762	0.09091	-0.06978	0.9444	0.0012	0.3576	0.1517
4	rs1554483:56321817:C:G	56321817	G	DOM	772	-0.003356	0.0481	-0.09762	0.09091	-0.06978	0.9444	0.0012	0.3576	0.1517
4	rs1554484:56324339:T:C	56324339	C	DOM	772	-0.003356	0.0481	-0.09762	0.09091	-0.06978	0.9444	0.0012	0.3576	0.1517
4	rs3749474:56300685:C:T	56300685	T	DOM	772	-0.003356	0.0481	-0.09762	0.09091	-0.06978	0.9444	0.0012	0.3576	0.1517
4	rs3805146:56303152:C:T	56303152	T	DOM	772	-0.003356	0.0481	-0.09762	0.09091	-0.06978	0.9444	0.0012	0.3576	0.1517
4	rs3805148:56306810:A:C	56306810	C	DOM	772	-0.003356	0.0481	-0.09762	0.09091	-0.06978	0.9444	0.0012	0.3576	0.1517
4	rs3805149:56308351:C:T	56308351	T	DOM	772	-0.003356	0.0481	-0.09762	0.09091	-0.06978	0.9444	0.0012	0.3576	0.1517
4	rs3805150:56313036:C:T	56313036	T	DOM	772	-0.003356	0.0481	-0.09762	0.09091	-0.06978	0.9444	0.0012	0.3576	0.1517
4	rs4864990:56313690:A:G	56313690	G	DOM	772	-0.003356	0.0481	-0.09762	0.09091	-0.06978	0.9444	0.0012	0.3576	0.1517
4	rs4864995:56319020:A:G	56319020	G	DOM	772	-0.003356	0.0481	-0.09762	0.09091	-0.06978	0.9444	0.0012	0.3576	0.1517
4	rs6828570:56297762:C:G	56297762	G	DOM	772	-0.003356	0.0481	-0.09762	0.09091	-0.06978	0.9444	0.0012	0.3576	0.1517
4	rs7677952:56291479:C:T	56291479	T	DOM	772	-0.003356	0.0481	-0.09762	0.09091	-0.06978	0.9444	0.0012	0.3576	0.1517
4	rs4865005:56391948:T:A	56391948	A	DOM	770	-0.003176	0.04817	-0.09759	0.09124	-0.06594	0.9474	0.003601	0.3572	0.1307
4	rs11133397:56400333:C:A	56400333	A	DOM	769	-0.003096	0.04822	-0.09761	0.09141	-0.0642	0.9488	0.004802	0.3565	0.1503
4	rs11133398:56400347:C:T	56400347	T	DOM	769	-0.003096	0.04822	-0.09761	0.09141	-0.0642	0.9488	0.004802	0.3565	0.1503
4	rs1464490:56322787:T:C	56322787	C	DOM	771	0.002846	0.04784	-0.09092	0.09662	0.05948	0.9526	0.002401	0.358	0.152
4	rs11133396:56390413:A:C	56390413	C	DOM	771	-0.002217	0.04811	-0.09651	0.09207	-0.04608	0.9633	0.002401	0.3568	0.1305
4	rs11726198:56390002:T:C	56390002	C	DOM	771	-0.002217	0.04811	-0.09651	0.09207	-0.04608	0.9633	0.002401	0.3568	0.1305
4	rs11932880:56398077:C:A	56398077	A	DOM	771	-0.002217	0.04811	-0.09651	0.09207	-0.04608	0.9633	0.002401	0.3562	0.1509
4	rs12507722:56402588:G:A	56402588	A	DOM	771	-0.002217	0.04811	-0.09651	0.09207	-0.04608	0.9633	0.002401	0.3568	0.1305
4	rs13106406:56408486:G:C	56408486	C	DOM	771	-0.002217	0.04811	-0.09651	0.09207	-0.04608	0.9633	0.002401	0.3568	0.1305
4	rs13108499:56392681:A:C	56392681	C	DOM	771	-0.002217	0.04811	-0.09651	0.09207	-0.04608	0.9633	0.002401	0.3568	0.1305
4	rs13113518:56399648:T:C	56399648	C	DOM	771	-0.002217	0.04811	-0.09651	0.09207	-0.04608	0.9633	0.002401	0.3568	0.1305
4	rs13116194:56397317:G:A	56397317	A	DOM	771	-0.002217	0.04811	-0.09651	0.09207	-0.04608	0.9633	0.002401	0.3568	0.1305
4	rs13117836:56397385:C:T	56397385	T	DOM	771	-0.002217	0.04811	-0.09651	0.09207	-0.04608	0.9633	0.002401	0.3568	0.1305
4	rs13132084:56399912:G:A	56399912	A	DOM	771	-0.002217	0.04811	-0.09651	0.09207	-0.04608	0.9633	0.002401	0.3568	0.1305
4	rs13134752:56408511:A:T	56408511	T	DOM	771	-0.002217	0.04811	-0.09651	0.09207	-0.04608	0.9633	0.002401	0.3568	0.1305
4	rs13141049:56401656:T:C	56401656	C	DOM	771	-0.002217	0.04811	-0.09651	0.09207	-0.04608	0.9633	0.002401	0.3568	0.1305
4	rs13152173:56400955:G:T	56400955	T	DOM	771	-0.002217	0.04811	-0.09651	0.09207	-0.04608	0.9633	0.002401	0.3568	0.1305
4	rs34648901:56407426:C:T	56407426	T	DOM	771	-0.002217	0.04811	-0.09651	0.09207	-0.04608	0.9633	0.002401	0.3568	0.1305
4	rs4864546:56404127:G:A	56404127	A	DOM	771	-0.002217	0.04811	-0.09651	0.09207	-0.04608	0.9633	0.002401	0.3568	0.1305
4	rs4865007:56403717:C:T	56403717	T	DOM	771	-0.002217	0.04811	-0.09651	0.09207	-0.04608	0.9633	0.002401	0.3568	0.1305
4	rs7668429:56397978:G:A	56397978	A	DOM	771	-0.002217	0.04811	-0.09651	0.09207	-0.04608	0.9633	0.002401	0.3568	0.1305
4	rs7669635:56397820:C:T	56397820	T	DOM	771	-0.002217	0.04811	-0.09651	0.09207	-0.04608	0.9633	0.002401	0.3568	0.1305
4	rs7675109:56391756:G:A	56391756	A	DOM	771	-0.002217	0.04811	-0.09651	0.09207	-0.04608	0.9633	0.002401	0.3568	0.1305
4	rs7686058:56405164:C:T	56405164	T	DOM	771	-0.002217	0.04811	-0.09651	0.09207	-0.04608	0.9633	0.002401	0.3568	0.1305
4	rs7696832:56403247:A:G	56403247	G	DOM	771	-0.002217	0.04811	-0.09651	0.09207	-0.04608	0.9633	0.002401	0.3568	0.1305
4	rs4864994:56318122:A:C	56318122	C	DOM	767	-0.002061	0.04838	-0.09688	0.09276	-0.04261	0.966	0.008403	0.3596	0.1738
4	rs62309728:56396815:G:A	56396815	A	DOM	747	0.002089	0.04944	-0.09482	0.099	0.04226	0.9663	0.03601	0.208	0.1978
4	rs4864548	56413803	A	DOM	773	0.001812	0.04799	-0.09225	0.09587	0.03777	0.9699	0	0.3571	0.08248
4	rs7660980:56409115:C:A	56409115	A	DOM	772	-0.001638	0.04806	-0.09583	0.09255	-0.03409	0.9728	0.0012	0.3576	0.1131
4	rs62309730:56407697:A:G	56407697	G	DOM	748	0.001559	0.04936	-0.09518	0.0983	0.03158	0.9748	0.03481	0.2083	0.1992
4	rs55869433:56410937:C:T	56410937	T	DOM	749	0.0009933	0.04931	-0.09565	0.09764	0.02015	0.9839	0.03361	0.2081	0.1989
4	rs4864547:56404395:C:T	56404395	T	DOM	769	-0.0006838	0.04815	-0.09506	0.0937	-0.0142	0.9887	0.004802	0.3577	0.1311
4	rs11932293:56420192:G:C	56420192	C	DOM	773	1.792e-05	0.04801	-0.09407	0.09411	0.0003732	0.9997	0	0.3571	0.1129
4	rs11934897:56419563:T:C	56419563	C	DOM	773	1.792e-05	0.04801	-0.09407	0.09411	0.0003732	0.9997	0	0.3571	0.1129
4	rs12505266:56412169:C:T	56412169	T	DOM	773	1.792e-05	0.04801	-0.09407	0.09411	0.0003732	0.9997	0	0.3571	0.1129
4	rs13115828:56417614:T:C	56417614	C	DOM	773	1.792e-05	0.04801	-0.09407	0.09411	0.0003732	0.9997	0	0.3571	0.1129
4	rs13118520:56415283:G:C	56415283	C	DOM	773	1.792e-05	0.04801	-0.09407	0.09411	0.0003732	0.9997	0	0.3571	0.1129
4	rs13136282:56418012:C:G	56418012	G	DOM	773	1.792e-05	0.04801	-0.09407	0.09411	0.0003732	0.9997	0	0.3571	0.1129
4	rs4864549:56420547:G:T	56420547	T	DOM	773	1.792e-05	0.04801	-0.09407	0.09411	0.0003732	0.9997	0	0.3571	0.1129
4	rs4865011:56420623:A:G	56420623	G	DOM	773	1.792e-05	0.04801	-0.09407	0.09411	0.0003732	0.9997	0	0.3571	0.1129
4	rs56154935:56412545:C:G	56412545	G	DOM	773	1.792e-05	0.04801	-0.09407	0.09411	0.0003732	0.9997	0	0.3571	0.1129
4	rs7662966:56414428:G:C	56414428	C	DOM	773	1.792e-05	0.04801	-0.09407	0.09411	0.0003732	0.9997	0	0.3571	0.1129
4	rs7691799:56411741:C:A	56411741	A	DOM	773	1.792e-05	0.04801	-0.09407	0.09411	0.0003732	0.9997	0	0.3571	0.1129

## Sheet: recessive
CHR	SNP	BP	A1	TEST	NMISS	BETA	SE	L95	U95	STAT	P	F_MISS	MAF	HWE
4	rs3762837:56377365:T:C	56377365	C	REC	771	-0.1406	0.06903	-0.2759	-0.005347	-2.037	0.04195	0.002401	0.3562	0.1509
4	rs4865004:56381285:G:A	56381285	A	REC	771	-0.1385	0.06823	-0.2723	-0.004784	-2.03	0.04269	0.002401	0.3592	0.1133
4	rs4864548	56413803	A	REC	773	-0.1376	0.06818	-0.2712	-0.003989	-2.018	0.04389	0	0.3571	0.08248
4	rs55699500:56407079:G:T	56407079	T	REC	766	-0.1402	0.07024	-0.2778	-0.002483	-1.995	0.04636	0.008403	0.3529	0.2229
4	rs56362210:56407139:C:T	56407139	T	REC	766	-0.1402	0.07024	-0.2778	-0.002483	-1.995	0.04636	0.008403	0.3529	0.2229
4	rs1056545:56296897:G:A	56296897	A	REC	768	-0.1371	0.06891	-0.2721	-0.002023	-1.989	0.04702	0.006002	0.3593	0.1743
4	rs5863:56296907:A:G	56296907	G	REC	768	-0.1371	0.06891	-0.2721	-0.002023	-1.989	0.04702	0.006002	0.3593	0.1743
4	rs4865005:56391948:T:A	56391948	A	REC	770	-0.1367	0.0688	-0.2715	-0.001807	-1.986	0.04736	0.003601	0.3572	0.1307
4	rs11942279:56305819:T:C	56305819	C	REC	771	-0.1366	0.06879	-0.2714	-0.001754	-1.985	0.04745	0.002401	0.358	0.152
4	rs12506788:56343593:C:T	56343593	T	REC	770	-0.1363	0.06882	-0.2712	-0.001461	-1.981	0.04793	0.004802	0.3577	0.1311
4	rs11133396:56390413:A:C	56390413	C	REC	771	-0.1362	0.06876	-0.271	-0.001441	-1.981	0.04796	0.002401	0.3568	0.1305
4	rs11726198:56390002:T:C	56390002	C	REC	771	-0.1362	0.06876	-0.271	-0.001441	-1.981	0.04796	0.002401	0.3568	0.1305
4	rs12507722:56402588:G:A	56402588	A	REC	771	-0.1362	0.06876	-0.271	-0.001441	-1.981	0.04796	0.002401	0.3568	0.1305
4	rs13106406:56408486:G:C	56408486	C	REC	771	-0.1362	0.06876	-0.271	-0.001441	-1.981	0.04796	0.002401	0.3568	0.1305
4	rs13108499:56392681:A:C	56392681	C	REC	771	-0.1362	0.06876	-0.271	-0.001441	-1.981	0.04796	0.002401	0.3568	0.1305
4	rs13113518:56399648:T:C	56399648	C	REC	771	-0.1362	0.06876	-0.271	-0.001441	-1.981	0.04796	0.002401	0.3568	0.1305
4	rs13116194:56397317:G:A	56397317	A	REC	771	-0.1362	0.06876	-0.271	-0.001441	-1.981	0.04796	0.002401	0.3568	0.1305
4	rs13117836:56397385:C:T	56397385	T	REC	771	-0.1362	0.06876	-0.271	-0.001441	-1.981	0.04796	0.002401	0.3568	0.1305
4	rs13132084:56399912:G:A	56399912	A	REC	771	-0.1362	0.06876	-0.271	-0.001441	-1.981	0.04796	0.002401	0.3568	0.1305
4	rs13134752:56408511:A:T	56408511	T	REC	771	-0.1362	0.06876	-0.271	-0.001441	-1.981	0.04796	0.002401	0.3568	0.1305
4	rs13141049:56401656:T:C	56401656	C	REC	771	-0.1362	0.06876	-0.271	-0.001441	-1.981	0.04796	0.002401	0.3568	0.1305
4	rs13152173:56400955:G:T	56400955	T	REC	771	-0.1362	0.06876	-0.271	-0.001441	-1.981	0.04796	0.002401	0.3568	0.1305
4	rs34648901:56407426:C:T	56407426	T	REC	771	-0.1362	0.06876	-0.271	-0.001441	-1.981	0.04796	0.002401	0.3568	0.1305
4	rs4864546:56404127:G:A	56404127	A	REC	771	-0.1362	0.06876	-0.271	-0.001441	-1.981	0.04796	0.002401	0.3568	0.1305
4	rs4865007:56403717:C:T	56403717	T	REC	771	-0.1362	0.06876	-0.271	-0.001441	-1.981	0.04796	0.002401	0.3568	0.1305
4	rs7668429:56397978:G:A	56397978	A	REC	771	-0.1362	0.06876	-0.271	-0.001441	-1.981	0.04796	0.002401	0.3568	0.1305
4	rs7669635:56397820:C:T	56397820	T	REC	771	-0.1362	0.06876	-0.271	-0.001441	-1.981	0.04796	0.002401	0.3568	0.1305
4	rs7675109:56391756:G:A	56391756	A	REC	771	-0.1362	0.06876	-0.271	-0.001441	-1.981	0.04796	0.002401	0.3568	0.1305
4	rs7686058:56405164:C:T	56405164	T	REC	771	-0.1362	0.06876	-0.271	-0.001441	-1.981	0.04796	0.002401	0.3568	0.1305
4	rs7696832:56403247:A:G	56403247	G	REC	771	-0.1362	0.06876	-0.271	-0.001441	-1.981	0.04796	0.002401	0.3568	0.1305
4	rs1047354:56295583:A:G	56295583	G	REC	772	-0.136	0.06875	-0.2707	-0.001221	-1.978	0.04832	0.0012	0.3576	0.1517
4	rs10517346:56323194:G:C	56323194	C	REC	772	-0.136	0.06875	-0.2707	-0.001221	-1.978	0.04832	0.0012	0.3576	0.1517
4	rs1056547:56296763:T:G	56296763	G	REC	772	-0.136	0.06875	-0.2707	-0.001221	-1.978	0.04832	0.0012	0.3576	0.1517
4	rs11133378:56305639:C:T	56305639	T	REC	772	-0.136	0.06875	-0.2707	-0.001221	-1.978	0.04832	0.0012	0.3576	0.1517
4	rs11133380:56307277:A:G	56307277	G	REC	772	-0.136	0.06875	-0.2707	-0.001221	-1.978	0.04832	0.0012	0.3576	0.1517
4	rs11133381:56316979:T:C	56316979	C	REC	772	-0.136	0.06875	-0.2707	-0.001221	-1.978	0.04832	0.0012	0.3576	0.1517
4	rs11133384:56323253:C:G	56323253	G	REC	772	-0.136	0.06875	-0.2707	-0.001221	-1.978	0.04832	0.0012	0.3576	0.1517
4	rs11937487:56302743:A:G	56302743	G	REC	772	-0.136	0.06875	-0.2707	-0.001221	-1.978	0.04832	0.0012	0.3576	0.1517
4	rs11945370:56309042:A:G	56309042	G	REC	772	-0.136	0.06875	-0.2707	-0.001221	-1.978	0.04832	0.0012	0.3576	0.1517
4	rs12510110:56307734:A:G	56307734	G	REC	772	-0.136	0.06875	-0.2707	-0.001221	-1.978	0.04832	0.0012	0.3576	0.1517
4	rs12510990:56308074:T:C	56308074	C	REC	772	-0.136	0.06875	-0.2707	-0.001221	-1.978	0.04832	0.0012	0.3576	0.1517
4	rs12647677:56310420:T:C	56310420	C	REC	772	-0.136	0.06875	-0.2707	-0.001221	-1.978	0.04832	0.0012	0.3576	0.1517
4	rs1474271:56302079:C:T	56302079	T	REC	772	-0.136	0.06875	-0.2707	-0.001221	-1.978	0.04832	0.0012	0.3576	0.1517
4	rs1554483:56321817:C:G	56321817	G	REC	772	-0.136	0.06875	-0.2707	-0.001221	-1.978	0.04832	0.0012	0.3576	0.1517
4	rs1554484:56324339:T:C	56324339	C	REC	772	-0.136	0.06875	-0.2707	-0.001221	-1.978	0.04832	0.0012	0.3576	0.1517
4	rs3749474:56300685:C:T	56300685	T	REC	772	-0.136	0.06875	-0.2707	-0.001221	-1.978	0.04832	0.0012	0.3576	0.1517
4	rs3805146:56303152:C:T	56303152	T	REC	772	-0.136	0.06875	-0.2707	-0.001221	-1.978	0.04832	0.0012	0.3576	0.1517
4	rs3805148:56306810:A:C	56306810	C	REC	772	-0.136	0.06875	-0.2707	-0.001221	-1.978	0.04832	0.0012	0.3576	0.1517
4	rs3805149:56308351:C:T	56308351	T	REC	772	-0.136	0.06875	-0.2707	-0.001221	-1.978	0.04832	0.0012	0.3576	0.1517
4	rs3805150:56313036:C:T	56313036	T	REC	772	-0.136	0.06875	-0.2707	-0.001221	-1.978	0.04832	0.0012	0.3576	0.1517
4	rs4864990:56313690:A:G	56313690	G	REC	772	-0.136	0.06875	-0.2707	-0.001221	-1.978	0.04832	0.0012	0.3576	0.1517
4	rs4864995:56319020:A:G	56319020	G	REC	772	-0.136	0.06875	-0.2707	-0.001221	-1.978	0.04832	0.0012	0.3576	0.1517
4	rs6828570:56297762:C:G	56297762	G	REC	772	-0.136	0.06875	-0.2707	-0.001221	-1.978	0.04832	0.0012	0.3576	0.1517
4	rs7677952:56291479:C:T	56291479	T	REC	772	-0.136	0.06875	-0.2707	-0.001221	-1.978	0.04832	0.0012	0.3576	0.1517
4	rs12642716:56346163:G:A	56346163	A	REC	771	-0.1358	0.06879	-0.2707	-0.001012	-1.975	0.04866	0.002401	0.3574	0.1511
4	rs4864994:56318122:A:C	56318122	C	REC	767	-0.1359	0.06892	-0.271	-0.0008131	-1.972	0.049	0.008403	0.3596	0.1738
4	rs4864547:56404395:C:T	56404395	T	REC	769	-0.1355	0.06873	-0.2702	-0.0007658	-1.971	0.04907	0.004802	0.3577	0.1311
4	rs11133397:56400333:C:A	56400333	A	REC	769	-0.1362	0.06913	-0.2717	-0.0007063	-1.97	0.04918	0.004802	0.3565	0.1503
4	rs11133398:56400347:C:T	56400347	T	REC	769	-0.1362	0.06913	-0.2717	-0.0007063	-1.97	0.04918	0.004802	0.3565	0.1503
4	rs13114841:56352141:T:C	56352141	C	REC	771	-0.1354	0.06879	-0.2703	-0.0006129	-1.969	0.04933	0.002401	0.3574	0.1511
4	rs10462032:56345236:T:C	56345236	C	REC	772	-0.1353	0.06875	-0.2701	-0.0005798	-1.968	0.04938	0.0012	0.357	0.1314
4	rs10517344:56343712:A:C	56343712	C	REC	772	-0.1353	0.06875	-0.2701	-0.0005798	-1.968	0.04938	0.0012	0.357	0.1314
4	rs11133386:56327487:A:T	56327487	T	REC	772	-0.1353	0.06875	-0.2701	-0.0005798	-1.968	0.04938	0.0012	0.357	0.1314
4	rs11133387:56341297:C:G	56341297	G	REC	772	-0.1353	0.06875	-0.2701	-0.0005798	-1.968	0.04938	0.0012	0.357	0.1314
4	rs11133388:56344033:G:C	56344033	C	REC	772	-0.1353	0.06875	-0.2701	-0.0005798	-1.968	0.04938	0.0012	0.357	0.1314
4	rs11133390:56367893:A:G	56367893	G	REC	772	-0.1353	0.06875	-0.2701	-0.0005798	-1.968	0.04938	0.0012	0.357	0.1314
4	rs11133391:56367955:T:C	56367955	C	REC	772	-0.1353	0.06875	-0.2701	-0.0005798	-1.968	0.04938	0.0012	0.357	0.1314
4	rs11133392:56373896:T:A	56373896	A	REC	772	-0.1353	0.06875	-0.2701	-0.0005798	-1.968	0.04938	0.0012	0.357	0.1314
4	rs11133395:56383651:C:T	56383651	T	REC	772	-0.1353	0.06875	-0.2701	-0.0005798	-1.968	0.04938	0.0012	0.357	0.1314
4	rs11722049:56346901:A:G	56346901	G	REC	772	-0.1353	0.06875	-0.2701	-0.0005798	-1.968	0.04938	0.0012	0.357	0.1314
4	rs11724094:56367646:C:A	56367646	A	REC	772	-0.1353	0.06875	-0.2701	-0.0005798	-1.968	0.04938	0.0012	0.357	0.1314
4	rs11729220:56367796:T:G	56367796	G	REC	772	-0.1353	0.06875	-0.2701	-0.0005798	-1.968	0.04938	0.0012	0.357	0.1314
4	rs12500162:56363100:T:C	56363100	C	REC	772	-0.1353	0.06875	-0.2701	-0.0005798	-1.968	0.04938	0.0012	0.357	0.1314
4	rs12501327:56373415:C:G	56373415	G	REC	772	-0.1353	0.06875	-0.2701	-0.0005798	-1.968	0.04938	0.0012	0.357	0.1314
4	rs12501636:56348484:T:A	56348484	A	REC	772	-0.1353	0.06875	-0.2701	-0.0005798	-1.968	0.04938	0.0012	0.357	0.1314
4	rs12503578:56375534:C:G	56375534	G	REC	772	-0.1353	0.06875	-0.2701	-0.0005798	-1.968	0.04938	0.0012	0.357	0.1314
4	rs12510681:56362904:C:T	56362904	T	REC	772	-0.1353	0.06875	-0.2701	-0.0005798	-1.968	0.04938	0.0012	0.357	0.1314
4	rs12644948:56336433:C:T	56336433	T	REC	772	-0.1353	0.06875	-0.2701	-0.0005798	-1.968	0.04938	0.0012	0.357	0.1314
4	rs13107988:56351378:T:C	56351378	C	REC	772	-0.1353	0.06875	-0.2701	-0.0005798	-1.968	0.04938	0.0012	0.357	0.1314
4	rs13108409:56386445:T:C	56386445	C	REC	772	-0.1353	0.06875	-0.2701	-0.0005798	-1.968	0.04938	0.0012	0.357	0.1314
4	rs13118237:56340426:T:G	56340426	G	REC	772	-0.1353	0.06875	-0.2701	-0.0005798	-1.968	0.04938	0.0012	0.357	0.1314
4	rs13122619:56345506:C:G	56345506	G	REC	772	-0.1353	0.06875	-0.2701	-0.0005798	-1.968	0.04938	0.0012	0.357	0.1314
4	rs13127906:56370368:A:G	56370368	G	REC	772	-0.1353	0.06875	-0.2701	-0.0005798	-1.968	0.04938	0.0012	0.357	0.1314
4	rs13133484:56370343:T:C	56370343	C	REC	772	-0.1353	0.06875	-0.2701	-0.0005798	-1.968	0.04938	0.0012	0.357	0.1314
4	rs13133579:56326088:A:T	56326088	T	REC	772	-0.1353	0.06875	-0.2701	-0.0005798	-1.968	0.04938	0.0012	0.357	0.1314
4	rs13146987:56357795:A:G	56357795	G	REC	772	-0.1353	0.06875	-0.2701	-0.0005798	-1.968	0.04938	0.0012	0.357	0.1314
4	rs1522112:56329773:T:C	56329773	C	REC	772	-0.1353	0.06875	-0.2701	-0.0005798	-1.968	0.04938	0.0012	0.357	0.1314
4	rs3805151:56337041:T:C	56337041	C	REC	772	-0.1353	0.06875	-0.2701	-0.0005798	-1.968	0.04938	0.0012	0.357	0.1314
4	rs3805155:56364009:T:C	56364009	C	REC	772	-0.1353	0.06875	-0.2701	-0.0005798	-1.968	0.04938	0.0012	0.357	0.1314
4	rs3828480:56376519:T:C	56376519	C	REC	772	-0.1353	0.06875	-0.2701	-0.0005798	-1.968	0.04938	0.0012	0.357	0.1314
4	rs3828482:56376691:G:T	56376691	T	REC	772	-0.1353	0.06875	-0.2701	-0.0005798	-1.968	0.04938	0.0012	0.357	0.1314
4	rs4340844:56328856:A:C	56328856	C	REC	772	-0.1353	0.06875	-0.2701	-0.0005798	-1.968	0.04938	0.0012	0.357	0.1314
4	rs4864542:56354087:C:G	56354087	G	REC	772	-0.1353	0.06875	-0.2701	-0.0005798	-1.968	0.04938	0.0012	0.357	0.1314
4	rs4864544:56381459:C:T	56381459	T	REC	772	-0.1353	0.06875	-0.2701	-0.0005798	-1.968	0.04938	0.0012	0.357	0.1314
4	rs4864545:56381830:G:A	56381830	A	REC	772	-0.1353	0.06875	-0.2701	-0.0005798	-1.968	0.04938	0.0012	0.357	0.1314
4	rs4864997:56332177:C:G	56332177	G	REC	772	-0.1353	0.06875	-0.2701	-0.0005798	-1.968	0.04938	0.0012	0.357	0.1314
4	rs4864999:56342903:A:G	56342903	G	REC	772	-0.1353	0.06875	-0.2701	-0.0005798	-1.968	0.04938	0.0012	0.357	0.1314
4	rs6822740:56385089:C:G	56385089	G	REC	772	-0.1353	0.06875	-0.2701	-0.0005798	-1.968	0.04938	0.0012	0.357	0.1314
4	rs6838305:56374754:C:T	56374754	T	REC	772	-0.1353	0.06875	-0.2701	-0.0005798	-1.968	0.04938	0.0012	0.357	0.1314
4	rs6838499:56374828:C:T	56374828	T	REC	772	-0.1353	0.06875	-0.2701	-0.0005798	-1.968	0.04938	0.0012	0.357	0.1314
4	rs6838882:56355477:A:G	56355477	G	REC	772	-0.1353	0.06875	-0.2701	-0.0005798	-1.968	0.04938	0.0012	0.357	0.1314
4	rs6847529:56384943:A:T	56384943	T	REC	772	-0.1353	0.06875	-0.2701	-0.0005798	-1.968	0.04938	0.0012	0.357	0.1314
4	rs6849433:56372665:A:G	56372665	G	REC	772	-0.1353	0.06875	-0.2701	-0.0005798	-1.968	0.04938	0.0012	0.357	0.1314
4	rs6858803:56350701:T:C	56350701	C	REC	772	-0.1353	0.06875	-0.2701	-0.0005798	-1.968	0.04938	0.0012	0.357	0.1314
4	rs7677085:56361968:C:T	56361968	T	REC	772	-0.1353	0.06875	-0.2701	-0.0005798	-1.968	0.04938	0.0012	0.357	0.1314
4	rs7686261:56366391:A:G	56366391	G	REC	772	-0.1353	0.06875	-0.2701	-0.0005798	-1.968	0.04938	0.0012	0.357	0.1314
4	rs9312661:56342326:G:A	56342326	A	REC	772	-0.1353	0.06875	-0.2701	-0.0005798	-1.968	0.04938	0.0012	0.357	0.1314
4	rs939823:56353535:C:T	56353535	T	REC	772	-0.1353	0.06875	-0.2701	-0.0005798	-1.968	0.04938	0.0012	0.357	0.1314
4	rs960152:56333475:A:C	56333475	C	REC	772	-0.1353	0.06875	-0.2701	-0.0005798	-1.968	0.04938	0.0012	0.357	0.1314
4	rs1464490:56322787:T:C	56322787	C	REC	771	-0.1333	0.06834	-0.2673	0.0006409	-1.951	0.05147	0.002401	0.358	0.152
4	rs7660980:56409115:C:A	56409115	A	REC	772	-0.1328	0.06846	-0.267	0.001367	-1.94	0.05275	0.0012	0.3576	0.1131
4	rs11932293:56420192:G:C	56420192	C	REC	773	-0.1319	0.06844	-0.2661	0.002236	-1.927	0.05431	0	0.3571	0.1129
4	rs11934897:56419563:T:C	56419563	C	REC	773	-0.1319	0.06844	-0.2661	0.002236	-1.927	0.05431	0	0.3571	0.1129
4	rs12505266:56412169:C:T	56412169	T	REC	773	-0.1319	0.06844	-0.2661	0.002236	-1.927	0.05431	0	0.3571	0.1129
4	rs13115828:56417614:T:C	56417614	C	REC	773	-0.1319	0.06844	-0.2661	0.002236	-1.927	0.05431	0	0.3571	0.1129
4	rs13118520:56415283:G:C	56415283	C	REC	773	-0.1319	0.06844	-0.2661	0.002236	-1.927	0.05431	0	0.3571	0.1129
4	rs13136282:56418012:C:G	56418012	G	REC	773	-0.1319	0.06844	-0.2661	0.002236	-1.927	0.05431	0	0.3571	0.1129
4	rs4864549:56420547:G:T	56420547	T	REC	773	-0.1319	0.06844	-0.2661	0.002236	-1.927	0.05431	0	0.3571	0.1129
4	rs4865011:56420623:A:G	56420623	G	REC	773	-0.1319	0.06844	-0.2661	0.002236	-1.927	0.05431	0	0.3571	0.1129
4	rs56154935:56412545:C:G	56412545	G	REC	773	-0.1319	0.06844	-0.2661	0.002236	-1.927	0.05431	0	0.3571	0.1129
4	rs7662966:56414428:G:C	56414428	C	REC	773	-0.1319	0.06844	-0.2661	0.002236	-1.927	0.05431	0	0.3571	0.1129
4	rs7691799:56411741:C:A	56411741	A	REC	773	-0.1319	0.06844	-0.2661	0.002236	-1.927	0.05431	0	0.3571	0.1129
4	rs12651640:56320321:T:A	56320321	A	REC	772	-0.1319	0.06848	-0.2662	0.002276	-1.927	0.05438	0.0012	0.3582	0.1313
4	rs11932880:56398077:C:A	56398077	A	REC	771	-0.1306	0.06904	-0.2659	0.004732	-1.891	0.05894	0.002401	0.3562	0.1509
4	rs13132420:56392813:G:A	56392813	A	REC	753	-0.1138	0.07202	-0.255	0.02738	-1.58	0.1146	0.02761	0.3414	0.1008
4	rs4864996:56319088:A:C	56319088	C	REC	769	-0.1044	0.07499	-0.2514	0.04253	-1.393	0.1641	0.004802	0.3191	0.09326
4	rs12501746:56303605:C:T	56303605	T	REC	771	-0.1039	0.07492	-0.2508	0.04291	-1.387	0.1658	0.002401	0.3183	0.09293
4	rs11932712:56302590:C:T	56302590	T	REC	772	-0.1035	0.07487	-0.2503	0.0432	-1.383	0.1671	0.0012	0.3185	0.09358
4	rs12512737:56321105:A:T	56321105	T	REC	772	-0.1035	0.07487	-0.2503	0.0432	-1.383	0.1671	0.0012	0.3185	0.09358
4	rs13125984:56321269:G:A	56321269	A	REC	772	-0.1035	0.07487	-0.2503	0.0432	-1.383	0.1671	0.0012	0.3185	0.09358
4	rs13128180:56286188:G:T	56286188	T	REC	772	-0.1035	0.07487	-0.2503	0.0432	-1.383	0.1671	0.0012	0.3185	0.09358
4	rs2412648:56321067:T:G	56321067	G	REC	772	-0.1035	0.07487	-0.2503	0.0432	-1.383	0.1671	0.0012	0.3185	0.09358
4	rs11133385:56326652:G:A	56326652	A	REC	772	-0.1029	0.07487	-0.2497	0.04382	-1.375	0.1696	0.0012	0.3179	0.07921
4	rs6843722:56331332:A:C	56331332	C	REC	765	-0.1029	0.07494	-0.2498	0.04399	-1.373	0.1702	0.009604	0.32	0.09322
4	rs6849474:56318462:G:A	56318462	A	REC	770	-0.1026	0.07488	-0.2494	0.04415	-1.37	0.171	0.003601	0.3187	0.09305
4	rs13140173:56393331:C:T	56393331	T	REC	765	-0.1033	0.0755	-0.2513	0.0447	-1.368	0.1718	0.009604	0.3176	0.09137
4	rs13115570:56387392:T:G	56387392	G	REC	768	-0.1024	0.07536	-0.2501	0.04526	-1.359	0.1744	0.006002	0.3164	0.07721
4	rs56055342:56407095:T:C	56407095	C	REC	764	-0.1051	0.07739	-0.2568	0.04655	-1.359	0.1747	0.0108	0.3125	0.1684
4	rs11939652:56398709:T:A	56398709	A	REC	769	-0.1016	0.07533	-0.2493	0.046	-1.349	0.1777	0.004802	0.3166	0.09161
4	rs13107810:56408410:C:A	56408410	A	REC	769	-0.1016	0.07533	-0.2493	0.046	-1.349	0.1777	0.004802	0.3166	0.09161
4	rs2035691:56395953:C:T	56395953	T	REC	769	-0.1016	0.07533	-0.2493	0.046	-1.349	0.1777	0.004802	0.3166	0.09161
4	rs2035692:56394968:T:A	56394968	A	REC	769	-0.1016	0.07533	-0.2493	0.046	-1.349	0.1777	0.004802	0.3166	0.09161
4	rs4507426:56395554:T:C	56395554	C	REC	769	-0.1016	0.07533	-0.2493	0.046	-1.349	0.1777	0.004802	0.3166	0.09161
4	rs1522114:56356062:A:G	56356062	G	REC	766	-0.1017	0.07548	-0.2497	0.04619	-1.348	0.1781	0.008403	0.3184	0.1086
4	rs4864543:56356395:C:T	56356395	T	REC	766	-0.1017	0.07548	-0.2497	0.04619	-1.348	0.1781	0.008403	0.3184	0.1086
4	rs4865001:56356343:T:C	56356343	C	REC	766	-0.1017	0.07548	-0.2497	0.04619	-1.348	0.1781	0.008403	0.3184	0.1086
4	rs6825774:56357317:G:T	56357317	T	REC	766	-0.1017	0.07548	-0.2497	0.04619	-1.348	0.1781	0.008403	0.3184	0.1086
4	rs11133389:56352885:C:T	56352885	T	REC	770	-0.1008	0.07531	-0.2484	0.04682	-1.338	0.1812	0.003601	0.3169	0.09214
4	rs11939580:56383352:C:T	56383352	T	REC	770	-0.1008	0.07531	-0.2484	0.04682	-1.338	0.1812	0.003601	0.3169	0.09214
4	rs12508367:56375609:T:C	56375609	C	REC	770	-0.1008	0.07531	-0.2484	0.04682	-1.338	0.1812	0.003601	0.3169	0.09214
4	rs12510275:56382715:T:C	56382715	C	REC	770	-0.1008	0.07531	-0.2484	0.04682	-1.338	0.1812	0.003601	0.3169	0.09214
4	rs12510327:56382911:T:C	56382911	C	REC	770	-0.1008	0.07531	-0.2484	0.04682	-1.338	0.1812	0.003601	0.3169	0.09214
4	rs12649507:56380484:G:A	56380484	A	REC	770	-0.1008	0.07531	-0.2484	0.04682	-1.338	0.1812	0.003601	0.3169	0.09214
4	rs13124436:56368671:G:A	56368671	A	REC	770	-0.1008	0.07531	-0.2484	0.04682	-1.338	0.1812	0.003601	0.3169	0.09214
4	rs13128179:56358887:C:T	56358887	T	REC	770	-0.1008	0.07531	-0.2484	0.04682	-1.338	0.1812	0.003601	0.3169	0.09214
4	rs2272073:56376344:C:T	56376344	T	REC	770	-0.1008	0.07531	-0.2484	0.04682	-1.338	0.1812	0.003601	0.3169	0.09214
4	rs3805153:56359724:T:G	56359724	G	REC	770	-0.1008	0.07531	-0.2484	0.04682	-1.338	0.1812	0.003601	0.3169	0.09214
4	rs4865003:56380969:T:G	56380969	G	REC	770	-0.1008	0.07531	-0.2484	0.04682	-1.338	0.1812	0.003601	0.3169	0.09214
4	rs6830409:56388396:T:C	56388396	C	REC	770	-0.1008	0.07531	-0.2484	0.04682	-1.338	0.1812	0.003601	0.3169	0.09214
4	rs6843997:56375149:C:T	56375149	T	REC	770	-0.1008	0.07531	-0.2484	0.04682	-1.338	0.1812	0.003601	0.3169	0.09214
4	rs7658446:56361429:T:C	56361429	C	REC	770	-0.1008	0.07531	-0.2484	0.04682	-1.338	0.1812	0.003601	0.3169	0.09214
4	rs7699867:56349885:C:A	56349885	A	REC	770	-0.1008	0.07531	-0.2484	0.04682	-1.338	0.1812	0.003601	0.3169	0.09214
4	rs7667741:56410788:T:C	56410788	C	REC	770	-0.09777	0.07491	-0.2446	0.04905	-1.305	0.1922	0.003601	0.3175	0.07776
4	rs13140590:56414833:A:G	56414833	G	REC	771	-0.09691	0.07489	-0.2437	0.04988	-1.294	0.1961	0.002401	0.3171	0.06585
4	rs28448438:56416665:C:T	56416665	T	REC	772	0.07541	0.06728	-0.05646	0.2073	1.121	0.2627	0.0012	0.3594	0.013
4	rs6554280:56374952:A:G	56374952	A	REC	770	0.07399	0.06838	-0.06004	0.208	1.082	0.2796	0.003601	0.3566	0.0285
4	rs6832769:56298194:G:A	56298194	G	REC	766	0.07113	0.06852	-0.06317	0.2054	1.038	0.2996	0.008403	0.3571	0.02794
4	rs3817444	56375981	A	REC	773	0.06879	0.06803	-0.06455	0.2021	1.011	0.3123	0	0.3577	0.03457
4	rs142902983:56406335:C:T	56406335	T	REC	754	0.1569	0.1584	-0.1535	0.4673	0.9907	0.3221	0.02761	0.1716	0.538
4	rs6554286:56400304:T:G	56400304	G	REC	770	0.06728	0.06816	-0.06631	0.2009	0.9871	0.3239	0.003601	0.3578	0.02839
4	rs1522107:56380773:A:T	56380773	A	REC	769	0.06669	0.06848	-0.06753	0.2009	0.9739	0.3304	0.004802	0.3565	0.02807
4	rs1522108:56380733:T:C	56380733	T	REC	769	0.06669	0.06848	-0.06753	0.2009	0.9739	0.3304	0.004802	0.3565	0.02807
4	rs11735267:56347287:C:T	56347287	C	REC	768	0.06516	0.06752	-0.06718	0.1975	0.965	0.3348	0.007203	0.3609	0.03467
4	rs1965467:56322740:G:A	56322740	G	REC	770	0.06443	0.06792	-0.0687	0.1976	0.9486	0.3431	0.003601	0.3602	0.03483
4	rs12504300:56348527:G:C	56348527	C	REC	769	-0.07899	0.08344	-0.2425	0.08455	-0.9466	0.3441	0.004802	0.2859	0.3071
4	rs6834676:56298414:C:G	56298414	C	REC	770	0.06345	0.06715	-0.06817	0.1951	0.9449	0.345	0.003601	0.3614	0.0131
4	rs6853192:56409254:T:A	56409254	A	REC	771	0.06396	0.06781	-0.06895	0.1969	0.9432	0.3459	0.003601	0.3596	0.02881
4	rs28670674:56407103:G:A	56407103	A	REC	767	0.06381	0.0679	-0.06927	0.1969	0.9398	0.3476	0.007203	0.3609	0.03467
4	rs10462035:56379178:G:A	56379178	G	REC	773	0.06367	0.0678	-0.06922	0.1965	0.939	0.348	0	0.3583	0.02387
4	rs11931061	56338793	G	REC	773	0.06367	0.0678	-0.06922	0.1965	0.939	0.348	0	0.3583	0.02387
4	rs11939815:56358283:T:G	56358283	T	REC	773	0.06367	0.0678	-0.06922	0.1965	0.939	0.348	0	0.3583	0.02387
4	rs11947476:56339751:T:C	56339751	T	REC	773	0.06367	0.0678	-0.06922	0.1965	0.939	0.348	0	0.3583	0.02387
4	rs11947623:56349190:C:A	56349190	C	REC	773	0.06367	0.0678	-0.06922	0.1965	0.939	0.348	0	0.3583	0.02387
4	rs12646078:56368204:T:C	56368204	T	REC	773	0.06367	0.0678	-0.06922	0.1965	0.939	0.348	0	0.3583	0.02387
4	rs13102385:56345255:T:C	56345255	T	REC	773	0.06367	0.0678	-0.06922	0.1965	0.939	0.348	0	0.3583	0.02387
4	rs13128582:56328944:C:G	56328944	C	REC	773	0.06367	0.0678	-0.06922	0.1965	0.939	0.348	0	0.3583	0.02387
4	rs13138697:56363309:G:A	56363309	G	REC	773	0.06367	0.0678	-0.06922	0.1965	0.939	0.348	0	0.3583	0.02387
4	rs13152650:56357858:T:C	56357858	T	REC	773	0.06367	0.0678	-0.06922	0.1965	0.939	0.348	0	0.3583	0.02387
4	rs1522110:56380283:C:T	56380283	C	REC	773	0.06367	0.0678	-0.06922	0.1965	0.939	0.348	0	0.3583	0.02387
4	rs1522111:56329563:T:A	56329563	T	REC	773	0.06367	0.0678	-0.06922	0.1965	0.939	0.348	0	0.3583	0.02387
4	rs1980273:56367401:C:G	56367401	C	REC	773	0.06367	0.0678	-0.06922	0.1965	0.939	0.348	0	0.3583	0.02387
4	rs2140077:56338953:A:G	56338953	A	REC	773	0.06367	0.0678	-0.06922	0.1965	0.939	0.348	0	0.3583	0.02387
4	rs2177127:56379959:A:C	56379959	A	REC	773	0.06367	0.0678	-0.06922	0.1965	0.939	0.348	0	0.3583	0.02387
4	rs2177129:56365414:C:T	56365414	C	REC	773	0.06367	0.0678	-0.06922	0.1965	0.939	0.348	0	0.3583	0.02387
4	rs35767091:56346723:G:A	56346723	G	REC	773	0.06367	0.0678	-0.06922	0.1965	0.939	0.348	0	0.3583	0.02387
4	rs3805152:56359658:C:T	56359658	C	REC	773	0.06367	0.0678	-0.06922	0.1965	0.939	0.348	0	0.3583	0.02387
4	rs3805154:56363927:C:T	56363927	C	REC	773	0.06367	0.0678	-0.06922	0.1965	0.939	0.348	0	0.3583	0.02387
4	rs3805157:56364103:A:G	56364103	A	REC	773	0.06367	0.0678	-0.06922	0.1965	0.939	0.348	0	0.3583	0.02387
4	rs3828481:56376664:T:C	56376664	T	REC	773	0.06367	0.0678	-0.06922	0.1965	0.939	0.348	0	0.3583	0.02387
4	rs4371676:56329008:G:A	56329008	G	REC	773	0.06367	0.0678	-0.06922	0.1965	0.939	0.348	0	0.3583	0.02387
4	rs4580704:56326707:G:C	56326707	G	REC	773	0.06367	0.0678	-0.06922	0.1965	0.939	0.348	0	0.3583	0.02387
4	rs4864998:56332606:A:G	56332606	A	REC	773	0.06367	0.0678	-0.06922	0.1965	0.939	0.348	0	0.3583	0.02387
4	rs58894703:56358538:G:A	56358538	G	REC	773	0.06367	0.0678	-0.06922	0.1965	0.939	0.348	0	0.3583	0.02387
4	rs62303714:56329018:A:T	56329018	A	REC	773	0.06367	0.0678	-0.06922	0.1965	0.939	0.348	0	0.3583	0.02387
4	rs6810948:56351192:A:G	56351192	A	REC	773	0.06367	0.0678	-0.06922	0.1965	0.939	0.348	0	0.3583	0.02387
4	rs6817267:56338541:G:A	56338541	G	REC	773	0.06367	0.0678	-0.06922	0.1965	0.939	0.348	0	0.3583	0.02387
4	rs6819660:56374577:T:G	56374577	T	REC	773	0.06367	0.0678	-0.06922	0.1965	0.939	0.348	0	0.3583	0.02387
4	rs6824057:56367278:G:C	56367278	G	REC	773	0.06367	0.0678	-0.06922	0.1965	0.939	0.348	0	0.3583	0.02387
4	rs6837710:56374455:C:T	56374455	C	REC	773	0.06367	0.0678	-0.06922	0.1965	0.939	0.348	0	0.3583	0.02387
4	rs6846427:56335448:C:G	56335448	C	REC	773	0.06367	0.0678	-0.06922	0.1965	0.939	0.348	0	0.3583	0.02387
4	rs7667849:56388199:A:G	56388199	G	REC	773	0.06367	0.0678	-0.06922	0.1965	0.939	0.348	0	0.3583	0.02387
4	rs7668147:56339384:C:T	56339384	C	REC	773	0.06367	0.0678	-0.06922	0.1965	0.939	0.348	0	0.3583	0.02387
4	rs7670225:56368018:C:T	56368018	C	REC	773	0.06367	0.0678	-0.06922	0.1965	0.939	0.348	0	0.3583	0.02387
4	rs7677526:56349908:A:T	56349908	A	REC	773	0.06367	0.0678	-0.06922	0.1965	0.939	0.348	0	0.3583	0.02387
4	rs7684810:56352794:C:T	56352794	C	REC	773	0.06367	0.0678	-0.06922	0.1965	0.939	0.348	0	0.3583	0.02387
4	rs9312662:56386371:T:C	56386371	C	REC	773	0.06367	0.0678	-0.06922	0.1965	0.939	0.348	0	0.3583	0.02387
4	rs9997288:56347227:T:C	56347227	T	REC	773	0.06367	0.0678	-0.06922	0.1965	0.939	0.348	0	0.3583	0.02387
4	rs11133382:56316980:T:G	56316980	T	REC	768	0.06398	0.06824	-0.06978	0.1977	0.9374	0.3488	0.006002	0.3569	0.01898
4	rs11133379:56306111:G:A	56306111	G	REC	772	0.06346	0.06785	-0.06951	0.1964	0.9354	0.3499	0.0012	0.3582	0.02357
4	rs11733864:56321530:C:T	56321530	C	REC	772	0.06346	0.06785	-0.06951	0.1964	0.9354	0.3499	0.0012	0.3582	0.02357
4	rs12643926:56310621:C:T	56310621	C	REC	772	0.06346	0.06785	-0.06951	0.1964	0.9354	0.3499	0.0012	0.3582	0.02357
4	rs12647034:56310622:A:G	56310622	A	REC	772	0.06346	0.06785	-0.06951	0.1964	0.9354	0.3499	0.0012	0.3582	0.02357
4	rs13121235:56311947:A:G	56311947	A	REC	772	0.06346	0.06785	-0.06951	0.1964	0.9354	0.3499	0.0012	0.3582	0.02357
4	rs1522106:56307214:C:A	56307214	C	REC	772	0.06346	0.06785	-0.06951	0.1964	0.9354	0.3499	0.0012	0.3582	0.02357
4	rs2412646:56318772:T:C	56318772	T	REC	772	0.06346	0.06785	-0.06951	0.1964	0.9354	0.3499	0.0012	0.3582	0.02357
4	rs2412647:56319105:C:T	56319105	C	REC	772	0.06346	0.06785	-0.06951	0.1964	0.9354	0.3499	0.0012	0.3582	0.02357
4	rs3736544:56309992:A:G	56309992	A	REC	772	0.06346	0.06785	-0.06951	0.1964	0.9354	0.3499	0.0012	0.3582	0.02357
4	rs3736545:56310343:C:G	56310343	C	REC	772	0.06346	0.06785	-0.06951	0.1964	0.9354	0.3499	0.0012	0.3582	0.02357
4	rs3805147:56306730:C:T	56306730	C	REC	772	0.06346	0.06785	-0.06951	0.1964	0.9354	0.3499	0.0012	0.3582	0.02357
4	rs6811520:56315178:T:C	56315178	T	REC	772	0.06346	0.06785	-0.06951	0.1964	0.9354	0.3499	0.0012	0.3582	0.02357
4	rs473005:56288125:A:C	56288125	A	REC	771	0.06328	0.06789	-0.06979	0.1963	0.932	0.3516	0.002401	0.358	0.01942
4	rs564762:56284631:C:T	56284631	C	REC	771	0.06328	0.06789	-0.06979	0.1963	0.932	0.3516	0.002401	0.358	0.01942
4	rs10002541:56395011:T:C	56395011	C	REC	772	0.06293	0.06782	-0.06999	0.1959	0.9279	0.3537	0.0012	0.3582	0.02357
4	rs10005989:56405206:C:T	56405206	T	REC	772	0.06293	0.06782	-0.06999	0.1959	0.9279	0.3537	0.0012	0.3582	0.02357
4	rs11726609:56400869:T:A	56400869	A	REC	772	0.06293	0.06782	-0.06999	0.1959	0.9279	0.3537	0.0012	0.3582	0.02357
4	rs17085889:56402115:G:A	56402115	A	REC	772	0.06293	0.06782	-0.06999	0.1959	0.9279	0.3537	0.0012	0.3582	0.02357
4	rs28525309:56406236:G:C	56406236	C	REC	772	0.06293	0.06782	-0.06999	0.1959	0.9279	0.3537	0.0012	0.3582	0.02357
4	rs28582059:56408404:G:C	56408404	C	REC	772	0.06293	0.06782	-0.06999	0.1959	0.9279	0.3537	0.0012	0.3582	0.02357
4	rs28790098:56398109:C:T	56398109	T	REC	772	0.06293	0.06782	-0.06999	0.1959	0.9279	0.3537	0.0012	0.3582	0.02357
4	rs4865008:56410855:T:G	56410855	G	REC	772	0.06293	0.06782	-0.06999	0.1959	0.9279	0.3537	0.0012	0.3582	0.02357
4	rs62309727:56391793:G:A	56391793	A	REC	772	0.06293	0.06782	-0.06999	0.1959	0.9279	0.3537	0.0012	0.3582	0.02357
4	rs6812042:56396079:G:T	56396079	T	REC	772	0.06293	0.06782	-0.06999	0.1959	0.9279	0.3537	0.0012	0.3582	0.02357
4	rs6815516:56399184:A:T	56399184	T	REC	772	0.06293	0.06782	-0.06999	0.1959	0.9279	0.3537	0.0012	0.3582	0.02357
4	rs6839788:56393040:G:T	56393040	T	REC	772	0.06293	0.06782	-0.06999	0.1959	0.9279	0.3537	0.0012	0.3582	0.02357
4	rs7673908:56394819:A:G	56394819	G	REC	772	0.06293	0.06782	-0.06999	0.1959	0.9279	0.3537	0.0012	0.3582	0.02357
4	rs9998038:56397849:C:T	56397849	T	REC	772	0.06293	0.06782	-0.06999	0.1959	0.9279	0.3537	0.0012	0.3582	0.02357
4	rs9998146:56397977:C:T	56397977	T	REC	772	0.06293	0.06782	-0.06999	0.1959	0.9279	0.3537	0.0012	0.3582	0.02357
4	rs10016506:56396674:G:T	56396674	T	REC	771	0.06212	0.06784	-0.07084	0.1951	0.9157	0.3601	0.002401	0.3586	0.02364
4	rs12648271:56368122:G:C	56368122	C	REC	763	-0.07584	0.08416	-0.2408	0.08912	-0.9011	0.3678	0.012	0.2849	0.3045
4	rs6824955:56317136:T:G	56317136	T	REC	769	0.06002	0.06792	-0.0731	0.1931	0.8837	0.3771	0.004802	0.3583	0.0192
4	rs6825994:56390411:C:A	56390411	A	REC	756	0.05929	0.0678	-0.0736	0.1922	0.8744	0.3822	0.02041	0.3585	0.01482
4	rs11133394:56383238:C:T	56383238	C	REC	737	0.05374	0.06159	-0.06698	0.1745	0.8725	0.3832	0.04682	0.4181	0.08
4	rs6850524:56381997:C:G	56381997	C	REC	737	0.05374	0.06159	-0.06698	0.1745	0.8725	0.3832	0.04682	0.4181	0.08
4	rs10034433:56421176:A:T	56421176	T	REC	773	0.05743	0.06754	-0.07495	0.1898	0.8503	0.3954	0	0.3589	0.01954
4	rs11133399:56413831:A:G	56413831	G	REC	773	0.05743	0.06754	-0.07495	0.1898	0.8503	0.3954	0	0.3589	0.01954
4	rs28463765:56412434:C:T	56412434	T	REC	773	0.05743	0.06754	-0.07495	0.1898	0.8503	0.3954	0	0.3589	0.01954
4	rs4865010:56414962:A:C	56414962	C	REC	773	0.05743	0.06754	-0.07495	0.1898	0.8503	0.3954	0	0.3589	0.01954
4	rs726967	56421713	A	REC	773	0.05743	0.06754	-0.07495	0.1898	0.8503	0.3954	0	0.3589	0.01954
4	rs6851838:56420747:A:C	56420747	C	REC	772	0.05709	0.06759	-0.07537	0.1896	0.8448	0.3985	0.0012	0.3594	0.01964
4	rs530875:56289779:A:G	56289779	A	REC	773	0.1297	0.1536	-0.1714	0.4308	0.8442	0.3988	0.0012	0.1755	0.4717
4	rs532768:56289999:A:G	56289999	A	REC	773	0.1297	0.1536	-0.1714	0.4308	0.8442	0.3988	0.0012	0.1755	0.4717
4	rs534654	56290220	A	REC	773	0.1297	0.1536	-0.1714	0.4308	0.8442	0.3988	0	0.1759	0.4048
4	rs711533:56289379:C:A	56289379	C	REC	773	0.1297	0.1536	-0.1714	0.4308	0.8442	0.3988	0.0012	0.1755	0.4717
4	rs471546:56286613:A:T	56286613	A	REC	772	0.1294	0.1537	-0.1719	0.4308	0.842	0.4001	0.002401	0.1757	0.4717
4	rs504836:56285305:C:T	56285305	C	REC	772	0.1294	0.1537	-0.1719	0.4308	0.842	0.4001	0.002401	0.1757	0.4717
4	rs549564:56286717:T:C	56286717	T	REC	772	0.1294	0.1537	-0.1719	0.4308	0.842	0.4001	0.002401	0.1757	0.4717
4	rs505861:56285166:T:G	56285166	T	REC	771	0.1289	0.1538	-0.1725	0.4304	0.8382	0.4022	0.003601	0.1753	0.4713
4	rs11133383:56317045:C:T	56317045	C	REC	765	0.05437	0.06736	-0.07766	0.1864	0.8071	0.4199	0.009604	0.3624	0.01289
4	rs60797008:56388672:A:T	56388672	T	REC	760	0.04963	0.06789	-0.08343	0.1827	0.731	0.465	0.01921	0.3599	0.02263
4	rs10462028:56298300:G:A	56298300	A	REC	773	-0.05474	0.07561	-0.2029	0.09344	-0.724	0.4693	0	0.3235	0.476
4	rs57826934:56323379:C:T	56323379	T	REC	773	-0.05474	0.07561	-0.2029	0.09344	-0.724	0.4693	0	0.3235	0.476
4	rs6840236:56289785:T:C	56289785	T	REC	769	-0.0274	0.05442	-0.1341	0.07927	-0.5035	0.6148	0.006002	0.4982	0.2379
4	rs6810483:56290573:T:C	56290573	T	REC	771	-0.02685	0.05436	-0.1334	0.07969	-0.494	0.6214	0.003601	0.4982	0.2672
4	rs3749472:56294032:A:G	56294032	A	REC	770	-0.02008	0.05421	-0.1263	0.08617	-0.3704	0.7112	0.004802	0.4982	0.2663
4	rs17721497:56311248:A:T	56311248	T	REC	769	-0.02156	0.08425	-0.1867	0.1436	-0.2559	0.7981	0.006002	0.285	0.4426
4	rs10529258:56412869:G:A	56412869	A	REC	762	-0.02124	0.08459	-0.187	0.1445	-0.2512	0.8018	0.01441	0.2801	0.3414
4	rs115635692:56412873:A:C	56412873	C	REC	762	-0.02124	0.08459	-0.187	0.1445	-0.2512	0.8018	0.01441	0.2801	0.3414
4	rs116135676:56412874:G:T	56412874	T	REC	762	-0.02124	0.08459	-0.187	0.1445	-0.2512	0.8018	0.01441	0.2801	0.3414
4	rs41324951:56288743:C:G	56288743	G	REC	770	-0.02095	0.08423	-0.186	0.1441	-0.2487	0.8037	0.003601	0.2837	0.393
4	rs62303691:56308252:C:T	56308252	T	REC	771	-0.02069	0.08417	-0.1857	0.1443	-0.2459	0.8059	0.002401	0.284	0.3942
4	rs62303692:56311447:C:T	56311447	T	REC	771	-0.02069	0.08417	-0.1857	0.1443	-0.2459	0.8059	0.002401	0.284	0.3942
4	rs62303708:56313484:T:C	56313484	C	REC	771	-0.02069	0.08417	-0.1857	0.1443	-0.2459	0.8059	0.002401	0.284	0.3942
4	rs6802:56292101:A:T	56292101	T	REC	771	-0.02069	0.08417	-0.1857	0.1443	-0.2459	0.8059	0.002401	0.284	0.3942
4	rs73236140:56306216:T:C	56306216	C	REC	771	-0.02069	0.08417	-0.1857	0.1443	-0.2459	0.8059	0.002401	0.284	0.3942
4	rs1488941:56383966:T:C	56383966	C	REC	736	-0.02615	0.1067	-0.2352	0.1829	-0.2452	0.8064	0.04802	0.2182	0.5318
4	rs1979605:56418873:A:G	56418873	A	REC	772	-0.02033	0.08411	-0.1852	0.1445	-0.2417	0.809	0.0012	0.2837	0.3938
4	rs62303712:56326651:C:T	56326651	T	REC	770	-0.02027	0.08422	-0.1853	0.1448	-0.2407	0.8099	0.003601	0.2837	0.393
4	rs62303722:56348243:A:C	56348243	C	REC	770	-0.02027	0.08422	-0.1853	0.1448	-0.2407	0.8099	0.003601	0.2837	0.393
4	rs62303728:56361929:G:A	56361929	A	REC	770	-0.02027	0.08422	-0.1853	0.1448	-0.2407	0.8099	0.003601	0.2837	0.393
4	rs62303730:56365115:A:C	56365115	C	REC	770	-0.02027	0.08422	-0.1853	0.1448	-0.2407	0.8099	0.003601	0.2837	0.393
4	rs62309729:56402846:A:G	56402846	G	REC	770	-0.02027	0.08422	-0.1853	0.1448	-0.2407	0.8099	0.003601	0.2837	0.393
4	rs7659095:56401601:G:A	56401601	G	REC	770	-0.02009	0.08421	-0.1851	0.145	-0.2386	0.8115	0.003601	0.2837	0.393
4	rs56056791:56328468:T:C	56328468	C	REC	771	-0.01985	0.08417	-0.1848	0.1451	-0.2359	0.8136	0.002401	0.284	0.3942
4	rs67963898:56341687:A:G	56341687	G	REC	771	-0.0197	0.08418	-0.1847	0.1453	-0.2341	0.815	0.002401	0.284	0.3942
4	rs1048004:56300209:C:A	56300209	A	REC	773	-0.01957	0.08408	-0.1844	0.1452	-0.2327	0.8161	0	0.2845	0.4439
4	rs10866424:56419574:T:G	56419574	T	REC	773	-0.01957	0.08408	-0.1844	0.1452	-0.2327	0.8161	0	0.2839	0.3954
4	rs11240:56319350:C:G	56319350	G	REC	773	-0.01957	0.08408	-0.1844	0.1452	-0.2327	0.8161	0	0.2845	0.4439
4	rs12505265:56412143:C:G	56412143	C	REC	773	-0.01957	0.08408	-0.1844	0.1452	-0.2327	0.8161	0	0.2839	0.3954
4	rs12509047:56411412:T:A	56411412	T	REC	773	-0.01957	0.08408	-0.1844	0.1452	-0.2327	0.8161	0	0.2839	0.3954
4	rs17721215:56303787:T:C	56303787	C	REC	773	-0.01957	0.08408	-0.1844	0.1452	-0.2327	0.8161	0	0.2845	0.4439
4	rs1801260	56301369	G	REC	773	-0.01957	0.08408	-0.1844	0.1452	-0.2327	0.8161	0	0.2845	0.4439
4	rs1906676:56415344:A:G	56415344	A	REC	773	-0.01957	0.08408	-0.1844	0.1452	-0.2327	0.8161	0	0.2839	0.3954
4	rs1979604:56418755:A:C	56418755	A	REC	773	-0.01957	0.08408	-0.1844	0.1452	-0.2327	0.8161	0	0.2839	0.3954
4	rs4865012:56420786:C:T	56420786	C	REC	773	-0.01957	0.08408	-0.1844	0.1452	-0.2327	0.8161	0	0.2839	0.3954
4	rs62303686:56293659:G:A	56293659	A	REC	773	-0.01957	0.08408	-0.1844	0.1452	-0.2327	0.8161	0	0.2845	0.4439
4	rs62303711:56324492:G:C	56324492	C	REC	773	-0.01957	0.08408	-0.1844	0.1452	-0.2327	0.8161	0	0.2845	0.4439
4	rs6554287:56416879:C:T	56416879	C	REC	773	-0.01957	0.08408	-0.1844	0.1452	-0.2327	0.8161	0	0.2839	0.3954
4	rs73236142:56312310:G:T	56312310	T	REC	773	-0.01957	0.08408	-0.1844	0.1452	-0.2327	0.8161	0	0.2845	0.4439
4	rs7676245:56321317:G:A	56321317	A	REC	773	-0.01957	0.08408	-0.1844	0.1452	-0.2327	0.8161	0	0.2845	0.4439
4	rs1021306:56395944:T:G	56395944	T	REC	772	-0.01914	0.08413	-0.184	0.1458	-0.2275	0.8201	0.0012	0.2843	0.443
4	rs1021307:56395714:G:A	56395714	G	REC	772	-0.01914	0.08413	-0.184	0.1458	-0.2275	0.8201	0.0012	0.2843	0.443
4	rs10462033:56377719:G:T	56377719	T	REC	772	-0.01914	0.08413	-0.184	0.1458	-0.2275	0.8201	0.0012	0.2843	0.443
4	rs13134079:56408188:A:G	56408188	A	REC	772	-0.01914	0.08413	-0.184	0.1458	-0.2275	0.8201	0.0012	0.2843	0.443
4	rs1522109:56380570:A:G	56380570	G	REC	772	-0.01914	0.08413	-0.184	0.1458	-0.2275	0.8201	0.0012	0.2843	0.443
4	rs1546004:56387779:C:T	56387779	C	REC	772	-0.01914	0.08413	-0.184	0.1458	-0.2275	0.8201	0.0012	0.2843	0.443
4	rs17722870:56344686:A:G	56344686	G	REC	772	-0.01914	0.08413	-0.184	0.1458	-0.2275	0.8201	0.0012	0.2843	0.443
4	rs17779627:56349942:T:C	56349942	C	REC	772	-0.01914	0.08413	-0.184	0.1458	-0.2275	0.8201	0.0012	0.2843	0.443
4	rs1915905:56378548:T:G	56378548	G	REC	772	-0.01914	0.08413	-0.184	0.1458	-0.2275	0.8201	0.0012	0.2843	0.443
4	rs2070062:56355598:A:C	56355598	C	REC	772	-0.01914	0.08413	-0.184	0.1458	-0.2275	0.8201	0.0012	0.2843	0.443
4	rs3805156:56364092:G:A	56364092	A	REC	772	-0.01914	0.08413	-0.184	0.1458	-0.2275	0.8201	0.0012	0.2843	0.443
4	rs4865006:56392279:C:T	56392279	C	REC	772	-0.01914	0.08413	-0.184	0.1458	-0.2275	0.8201	0.0012	0.2843	0.443
4	rs55729020:56357848:C:G	56357848	G	REC	772	-0.01914	0.08413	-0.184	0.1458	-0.2275	0.8201	0.0012	0.2843	0.443
4	rs55885973:56346221:C:A	56346221	A	REC	772	-0.01914	0.08413	-0.184	0.1458	-0.2275	0.8201	0.0012	0.2843	0.443
4	rs56196624:56366507:T:C	56366507	C	REC	772	-0.01914	0.08413	-0.184	0.1458	-0.2275	0.8201	0.0012	0.2843	0.443
4	rs57338268:56351180:G:A	56351180	A	REC	772	-0.01914	0.08413	-0.184	0.1458	-0.2275	0.8201	0.0012	0.2843	0.443
4	rs58476959:56362401:A:C	56362401	C	REC	772	-0.01914	0.08413	-0.184	0.1458	-0.2275	0.8201	0.0012	0.2843	0.443
4	rs62303713:56327743:G:A	56327743	A	REC	772	-0.01914	0.08413	-0.184	0.1458	-0.2275	0.8201	0.0012	0.2843	0.443
4	rs62303718:56342937:T:C	56342937	C	REC	772	-0.01914	0.08413	-0.184	0.1458	-0.2275	0.8201	0.0012	0.2843	0.443
4	rs62303726:56356582:A:G	56356582	G	REC	772	-0.01914	0.08413	-0.184	0.1458	-0.2275	0.8201	0.0012	0.2843	0.443
4	rs62303731:56365834:C:T	56365834	T	REC	772	-0.01914	0.08413	-0.184	0.1458	-0.2275	0.8201	0.0012	0.2843	0.443
4	rs62303732:56366035:A:G	56366035	G	REC	772	-0.01914	0.08413	-0.184	0.1458	-0.2275	0.8201	0.0012	0.2843	0.443
4	rs62305264:56369135:A:G	56369135	G	REC	772	-0.01914	0.08413	-0.184	0.1458	-0.2275	0.8201	0.0012	0.2843	0.443
4	rs62305266:56371283:C:T	56371283	T	REC	772	-0.01914	0.08413	-0.184	0.1458	-0.2275	0.8201	0.0012	0.2843	0.443
4	rs62305267:56372979:C:T	56372979	T	REC	772	-0.01914	0.08413	-0.184	0.1458	-0.2275	0.8201	0.0012	0.2843	0.443
4	rs62305268:56373158:T:A	56373158	A	REC	772	-0.01914	0.08413	-0.184	0.1458	-0.2275	0.8201	0.0012	0.2843	0.443
4	rs62305270:56374009:G:C	56374009	C	REC	772	-0.01914	0.08413	-0.184	0.1458	-0.2275	0.8201	0.0012	0.2843	0.443
4	rs62305271:56375882:G:T	56375882	T	REC	772	-0.01914	0.08413	-0.184	0.1458	-0.2275	0.8201	0.0012	0.2843	0.443
4	rs6554282:56385979:A:G	56385979	A	REC	772	-0.01914	0.08413	-0.184	0.1458	-0.2275	0.8201	0.0012	0.2843	0.443
4	rs6554283:56387220:G:T	56387220	G	REC	772	-0.01914	0.08413	-0.184	0.1458	-0.2275	0.8201	0.0012	0.2843	0.443
4	rs6554284:56399899:A:G	56399899	A	REC	772	-0.01914	0.08413	-0.184	0.1458	-0.2275	0.8201	0.0012	0.2843	0.443
4	rs6554285:56400120:C:T	56400120	C	REC	772	-0.01914	0.08413	-0.184	0.1458	-0.2275	0.8201	0.0012	0.2843	0.443
4	rs7660668:56401697:C:G	56401697	C	REC	772	-0.01914	0.08413	-0.184	0.1458	-0.2275	0.8201	0.0012	0.2843	0.443
4	rs7666895:56387478:T:C	56387478	T	REC	772	-0.01914	0.08413	-0.184	0.1458	-0.2275	0.8201	0.0012	0.2843	0.443
4	rs7681414:56375057:C:G	56375057	G	REC	772	-0.01914	0.08413	-0.184	0.1458	-0.2275	0.8201	0.0012	0.2843	0.443
4	rs7697067:56403380:A:T	56403380	A	REC	772	-0.01914	0.08413	-0.184	0.1458	-0.2275	0.8201	0.0012	0.2843	0.443
4	rs7698022:56407347:G:T	56407347	G	REC	772	-0.01914	0.08413	-0.184	0.1458	-0.2275	0.8201	0.0012	0.2843	0.443
4	rs79658500:56364754:T:C	56364754	C	REC	770	-0.01887	0.08418	-0.1839	0.1461	-0.2242	0.8227	0.003601	0.2843	0.3947
4	rs62305265:56369641:G:A	56369641	A	REC	771	-0.0186	0.08413	-0.1835	0.1463	-0.2211	0.8251	0.002401	0.284	0.3942
4	rs17722979:56346411:G:A	56346411	A	REC	771	-0.01732	0.08406	-0.1821	0.1474	-0.2061	0.8368	0.002401	0.2846	0.4431
4	rs3749473:56294628:T:C	56294628	T	REC	770	0.01149	0.05692	-0.1001	0.1231	0.2019	0.8401	0.004802	0.4596	0.209
4	rs55869433:56410937:C:T	56410937	T	REC	749	-0.0205	0.1059	-0.2281	0.1871	-0.1935	0.8466	0.03361	0.2081	0.1989
4	rs62305269:56373404:C:A	56373404	A	REC	746	-0.02039	0.1062	-0.2285	0.1877	-0.1921	0.8477	0.03721	0.2064	0.1602
4	rs73236149:56373474:C:T	56373474	T	REC	746	-0.02039	0.1062	-0.2285	0.1877	-0.1921	0.8477	0.03721	0.2064	0.1602
4	rs62309728:56396815:G:A	56396815	A	REC	747	-0.0203	0.1061	-0.2282	0.1876	-0.1914	0.8483	0.03601	0.208	0.1978
4	rs62309730:56407697:A:G	56407697	G	REC	748	-0.02003	0.106	-0.2278	0.1877	-0.1889	0.8502	0.03481	0.2083	0.1992
4	rs11732723:56290558:C:T	56290558	C	REC	772	0.009951	0.05706	-0.1019	0.1218	0.1744	0.8616	0.002401	0.4597	0.236
4	rs6858749:56290437:T:C	56290437	T	REC	772	0.009951	0.05706	-0.1019	0.1218	0.1744	0.8616	0.002401	0.4597	0.236
4	rs62309758:56423069:T:C	56423069	C	REC	760	0.01275	0.0868	-0.1574	0.1829	0.1469	0.8833	0.01681	0.2729	0.2181
4	rs10049561:56292790:A:G	56292790	A	REC	772	0.005948	0.05714	-0.106	0.1179	0.1041	0.9171	0.002401	0.4591	0.2946
4	rs6828454:56290496:C:T	56290496	C	REC	771	0.00583	0.05721	-0.1063	0.118	0.1019	0.9189	0.003601	0.459	0.2636
4	rs6858684:56289778:C:T	56289778	C	REC	769	0.005657	0.05726	-0.1066	0.1179	0.09879	0.9213	0.006002	0.4589	0.2344
4	rs62303685:56285082:C:G	56285082	G	REC	744	-0.01039	0.1075	-0.2211	0.2004	-0.0966	0.9231	0.03962	0.2056	0.1935
4	rs3792603:56302058:A:G	56302058	G	REC	745	-0.01011	0.1074	-0.2207	0.2005	-0.09411	0.925	0.03842	0.2054	0.1932
4	rs62303690:56306005:T:C	56306005	C	REC	745	-0.01011	0.1074	-0.2207	0.2005	-0.09411	0.925	0.03842	0.2054	0.1932
4	rs62303709:56315182:C:T	56315182	T	REC	745	-0.01011	0.1074	-0.2207	0.2005	-0.09411	0.925	0.03842	0.2054	0.1932
4	rs62303715:56333060:A:C	56333060	C	REC	744	-0.009649	0.1075	-0.2204	0.2011	-0.08974	0.9285	0.03962	0.205	0.1599
4	rs62303716:56334252:C:A	56334252	A	REC	744	-0.009649	0.1075	-0.2204	0.2011	-0.08974	0.9285	0.03962	0.205	0.1599
4	rs6828474:56341907:A:T	56341907	T	REC	744	-0.009649	0.1075	-0.2204	0.2011	-0.08974	0.9285	0.03962	0.205	0.1599
4	rs62303724:56351281:C:A	56351281	A	REC	744	-0.008791	0.1075	-0.2195	0.2019	-0.08178	0.9348	0.03962	0.205	0.1599
4	rs146471976:56293324:C:A	56293324	A	REC	741	0.004864	0.3273	-0.6366	0.6463	0.01486	0.9881	0.04322	0.06336	0.5495
