# Supplementary material for: Every Night and Every Morn: Effect of Variation in CLOCK Gene on Depression Depends on Exposure to Early and Recent Stress
Source: Front Psychiatry. 2021 Aug 26;12:687487. doi: 10.3389/fpsyt.2021.687487 (PMC8428175; doi:10.3389/fpsyt.2021.687487)
Supplement: Supplementary Table 3 — CLOCK SNPs in the NewMood database surviving quality control, in interaction with recent life events (RLE) on current depressive symptoms (BSI-DEP). Results of linear regression models and quality control steps are shown. SNPs in significant clumps are marked in red, top SNP of the clump is marked in bold red. Results for additive, dominant, and recessive models are shown. [file Table_3.xlsx]

## Sheet: additive
CHR	SNP	BP	A1	TEST	NMISS	BETA	SE	L95	U95	STAT	P	F_MISS	MAF	HWE
4	rs6850524:56381997:C:G	56381997	C	ADDxRecent_LESUM	732	0.09761	0.02756	0.0436	0.1516	3.542	0.0004225	0.04682	0.4181	0.08
4	rs11133394:56383238:C:T	56383238	C	ADDxRecent_LESUM	732	0.09761	0.02756	0.0436	0.1516	3.542	0.0004225	0.04682	0.4181	0.08
4	rs6825994:56390411:C:A	56390411	A	ADDxRecent_LESUM	751	0.09051	0.0288	0.03407	0.147	3.143	0.001739	0.02041	0.3585	0.01482
4	rs28448438:56416665:C:T	56416665	T	ADDxRecent_LESUM	767	0.08898	0.0286	0.03292	0.145	3.111	0.001933	0.0012	0.3594	0.013
4	rs10016506:56396674:G:T	56396674	T	ADDxRecent_LESUM	766	0.087	0.02886	0.03044	0.1436	3.015	0.002657	0.002401	0.3586	0.02364
4	rs6853192:56409254:T:A	56409254	A	ADDxRecent_LESUM	766	0.08704	0.02891	0.03037	0.1437	3.01	0.002697	0.003601	0.3596	0.02881
4	rs1965467:56322740:G:A	56322740	G	ADDxRecent_LESUM	765	0.08701	0.02891	0.03034	0.1437	3.009	0.002703	0.003601	0.3602	0.03483
4	rs11133383:56317045:C:T	56317045	C	ADDxRecent_LESUM	760	0.08687	0.02893	0.03017	0.1436	3.003	0.002763	0.009604	0.3624	0.01289
4	rs10002541:56395011:T:C	56395011	C	ADDxRecent_LESUM	767	0.08634	0.02883	0.02983	0.1428	2.995	0.002836	0.0012	0.3582	0.02357
4	rs10005989:56405206:C:T	56405206	T	ADDxRecent_LESUM	767	0.08634	0.02883	0.02983	0.1428	2.995	0.002836	0.0012	0.3582	0.02357
4	rs28582059:56408404:G:C	56408404	C	ADDxRecent_LESUM	767	0.08634	0.02883	0.02983	0.1428	2.995	0.002836	0.0012	0.3582	0.02357
4	rs28790098:56398109:C:T	56398109	T	ADDxRecent_LESUM	767	0.08634	0.02883	0.02983	0.1428	2.995	0.002836	0.0012	0.3582	0.02357
4	rs62309727:56391793:G:A	56391793	A	ADDxRecent_LESUM	767	0.08634	0.02883	0.02983	0.1428	2.995	0.002836	0.0012	0.3582	0.02357
4	rs6812042:56396079:G:T	56396079	T	ADDxRecent_LESUM	767	0.08634	0.02883	0.02983	0.1428	2.995	0.002836	0.0012	0.3582	0.02357
4	rs6815516:56399184:A:T	56399184	T	ADDxRecent_LESUM	767	0.08634	0.02883	0.02983	0.1428	2.995	0.002836	0.0012	0.3582	0.02357
4	rs6839788:56393040:G:T	56393040	T	ADDxRecent_LESUM	767	0.08634	0.02883	0.02983	0.1428	2.995	0.002836	0.0012	0.3582	0.02357
4	rs7673908:56394819:A:G	56394819	G	ADDxRecent_LESUM	767	0.08634	0.02883	0.02983	0.1428	2.995	0.002836	0.0012	0.3582	0.02357
4	rs9998038:56397849:C:T	56397849	T	ADDxRecent_LESUM	767	0.08634	0.02883	0.02983	0.1428	2.995	0.002836	0.0012	0.3582	0.02357
4	rs9998146:56397977:C:T	56397977	T	ADDxRecent_LESUM	767	0.08634	0.02883	0.02983	0.1428	2.995	0.002836	0.0012	0.3582	0.02357
4	rs11726609:56400869:T:A	56400869	A	ADDxRecent_LESUM	767	0.08634	0.02883	0.02983	0.1428	2.995	0.002836	0.0012	0.3582	0.02357
4	rs17085889:56402115:G:A	56402115	A	ADDxRecent_LESUM	767	0.08634	0.02883	0.02983	0.1428	2.995	0.002836	0.0012	0.3582	0.02357
4	rs28525309:56406236:G:C	56406236	C	ADDxRecent_LESUM	767	0.08634	0.02883	0.02983	0.1428	2.995	0.002836	0.0012	0.3582	0.02357
4	rs4865008:56410855:T:G	56410855	G	ADDxRecent_LESUM	767	0.08634	0.02883	0.02983	0.1428	2.995	0.002836	0.0012	0.3582	0.02357
4	rs1522107:56380773:A:T	56380773	A	ADDxRecent_LESUM	764	0.08632	0.02888	0.02972	0.1429	2.989	0.002888	0.004802	0.3565	0.02807
4	rs1522108:56380733:T:C	56380733	T	ADDxRecent_LESUM	764	0.08632	0.02888	0.02972	0.1429	2.989	0.002888	0.004802	0.3565	0.02807
4	rs11133379:56306111:G:A	56306111	G	ADDxRecent_LESUM	767	0.0861	0.02885	0.02956	0.1426	2.985	0.002931	0.0012	0.3582	0.02357
4	rs11733864:56321530:C:T	56321530	C	ADDxRecent_LESUM	767	0.0861	0.02885	0.02956	0.1426	2.985	0.002931	0.0012	0.3582	0.02357
4	rs12643926:56310621:C:T	56310621	C	ADDxRecent_LESUM	767	0.0861	0.02885	0.02956	0.1426	2.985	0.002931	0.0012	0.3582	0.02357
4	rs12647034:56310622:A:G	56310622	A	ADDxRecent_LESUM	767	0.0861	0.02885	0.02956	0.1426	2.985	0.002931	0.0012	0.3582	0.02357
4	rs13121235:56311947:A:G	56311947	A	ADDxRecent_LESUM	767	0.0861	0.02885	0.02956	0.1426	2.985	0.002931	0.0012	0.3582	0.02357
4	rs1522106:56307214:C:A	56307214	C	ADDxRecent_LESUM	767	0.0861	0.02885	0.02956	0.1426	2.985	0.002931	0.0012	0.3582	0.02357
4	rs2412646:56318772:T:C	56318772	T	ADDxRecent_LESUM	767	0.0861	0.02885	0.02956	0.1426	2.985	0.002931	0.0012	0.3582	0.02357
4	rs2412647:56319105:C:T	56319105	C	ADDxRecent_LESUM	767	0.0861	0.02885	0.02956	0.1426	2.985	0.002931	0.0012	0.3582	0.02357
4	rs3736544:56309992:A:G	56309992	A	ADDxRecent_LESUM	767	0.0861	0.02885	0.02956	0.1426	2.985	0.002931	0.0012	0.3582	0.02357
4	rs3736545:56310343:C:G	56310343	C	ADDxRecent_LESUM	767	0.0861	0.02885	0.02956	0.1426	2.985	0.002931	0.0012	0.3582	0.02357
4	rs3805147:56306730:C:T	56306730	C	ADDxRecent_LESUM	767	0.0861	0.02885	0.02956	0.1426	2.985	0.002931	0.0012	0.3582	0.02357
4	rs6811520:56315178:T:C	56315178	T	ADDxRecent_LESUM	767	0.0861	0.02885	0.02956	0.1426	2.985	0.002931	0.0012	0.3582	0.02357
4	rs6824955:56317136:T:G	56317136	T	ADDxRecent_LESUM	764	0.08617	0.02889	0.02955	0.1428	2.983	0.002945	0.004802	0.3583	0.0192
4	rs473005:56288125:A:C	56288125	A	ADDxRecent_LESUM	766	0.08612	0.02887	0.02954	0.1427	2.983	0.002946	0.002401	0.358	0.01942
4	rs564762:56284631:C:T	56284631	C	ADDxRecent_LESUM	766	0.08612	0.02887	0.02954	0.1427	2.983	0.002946	0.002401	0.358	0.01942
4	rs10462035:56379178:G:A	56379178	G	ADDxRecent_LESUM	768	0.08592	0.02883	0.02941	0.1424	2.98	0.002973	0	0.3583	0.02387
4	rs11931061	56338793	G	ADDxRecent_LESUM	768	0.08592	0.02883	0.02941	0.1424	2.98	0.002973	0	0.3583	0.02387
4	rs11939815:56358283:T:G	56358283	T	ADDxRecent_LESUM	768	0.08592	0.02883	0.02941	0.1424	2.98	0.002973	0	0.3583	0.02387
4	rs11947476:56339751:T:C	56339751	T	ADDxRecent_LESUM	768	0.08592	0.02883	0.02941	0.1424	2.98	0.002973	0	0.3583	0.02387
4	rs11947623:56349190:C:A	56349190	C	ADDxRecent_LESUM	768	0.08592	0.02883	0.02941	0.1424	2.98	0.002973	0	0.3583	0.02387
4	rs12646078:56368204:T:C	56368204	T	ADDxRecent_LESUM	768	0.08592	0.02883	0.02941	0.1424	2.98	0.002973	0	0.3583	0.02387
4	rs13102385:56345255:T:C	56345255	T	ADDxRecent_LESUM	768	0.08592	0.02883	0.02941	0.1424	2.98	0.002973	0	0.3583	0.02387
4	rs13128582:56328944:C:G	56328944	C	ADDxRecent_LESUM	768	0.08592	0.02883	0.02941	0.1424	2.98	0.002973	0	0.3583	0.02387
4	rs13138697:56363309:G:A	56363309	G	ADDxRecent_LESUM	768	0.08592	0.02883	0.02941	0.1424	2.98	0.002973	0	0.3583	0.02387
4	rs13152650:56357858:T:C	56357858	T	ADDxRecent_LESUM	768	0.08592	0.02883	0.02941	0.1424	2.98	0.002973	0	0.3583	0.02387
4	rs1522110:56380283:C:T	56380283	C	ADDxRecent_LESUM	768	0.08592	0.02883	0.02941	0.1424	2.98	0.002973	0	0.3583	0.02387
4	rs1522111:56329563:T:A	56329563	T	ADDxRecent_LESUM	768	0.08592	0.02883	0.02941	0.1424	2.98	0.002973	0	0.3583	0.02387
4	rs1980273:56367401:C:G	56367401	C	ADDxRecent_LESUM	768	0.08592	0.02883	0.02941	0.1424	2.98	0.002973	0	0.3583	0.02387
4	rs2140077:56338953:A:G	56338953	A	ADDxRecent_LESUM	768	0.08592	0.02883	0.02941	0.1424	2.98	0.002973	0	0.3583	0.02387
4	rs2177127:56379959:A:C	56379959	A	ADDxRecent_LESUM	768	0.08592	0.02883	0.02941	0.1424	2.98	0.002973	0	0.3583	0.02387
4	rs2177129:56365414:C:T	56365414	C	ADDxRecent_LESUM	768	0.08592	0.02883	0.02941	0.1424	2.98	0.002973	0	0.3583	0.02387
4	rs35767091:56346723:G:A	56346723	G	ADDxRecent_LESUM	768	0.08592	0.02883	0.02941	0.1424	2.98	0.002973	0	0.3583	0.02387
4	rs3805152:56359658:C:T	56359658	C	ADDxRecent_LESUM	768	0.08592	0.02883	0.02941	0.1424	2.98	0.002973	0	0.3583	0.02387
4	rs3805154:56363927:C:T	56363927	C	ADDxRecent_LESUM	768	0.08592	0.02883	0.02941	0.1424	2.98	0.002973	0	0.3583	0.02387
4	rs3805157:56364103:A:G	56364103	A	ADDxRecent_LESUM	768	0.08592	0.02883	0.02941	0.1424	2.98	0.002973	0	0.3583	0.02387
4	rs3828481:56376664:T:C	56376664	T	ADDxRecent_LESUM	768	0.08592	0.02883	0.02941	0.1424	2.98	0.002973	0	0.3583	0.02387
4	rs4371676:56329008:G:A	56329008	G	ADDxRecent_LESUM	768	0.08592	0.02883	0.02941	0.1424	2.98	0.002973	0	0.3583	0.02387
4	rs4580704:56326707:G:C	56326707	G	ADDxRecent_LESUM	768	0.08592	0.02883	0.02941	0.1424	2.98	0.002973	0	0.3583	0.02387
4	rs4864998:56332606:A:G	56332606	A	ADDxRecent_LESUM	768	0.08592	0.02883	0.02941	0.1424	2.98	0.002973	0	0.3583	0.02387
4	rs58894703:56358538:G:A	56358538	G	ADDxRecent_LESUM	768	0.08592	0.02883	0.02941	0.1424	2.98	0.002973	0	0.3583	0.02387
4	rs62303714:56329018:A:T	56329018	A	ADDxRecent_LESUM	768	0.08592	0.02883	0.02941	0.1424	2.98	0.002973	0	0.3583	0.02387
4	rs6810948:56351192:A:G	56351192	A	ADDxRecent_LESUM	768	0.08592	0.02883	0.02941	0.1424	2.98	0.002973	0	0.3583	0.02387
4	rs6817267:56338541:G:A	56338541	G	ADDxRecent_LESUM	768	0.08592	0.02883	0.02941	0.1424	2.98	0.002973	0	0.3583	0.02387
4	rs6819660:56374577:T:G	56374577	T	ADDxRecent_LESUM	768	0.08592	0.02883	0.02941	0.1424	2.98	0.002973	0	0.3583	0.02387
4	rs6824057:56367278:G:C	56367278	G	ADDxRecent_LESUM	768	0.08592	0.02883	0.02941	0.1424	2.98	0.002973	0	0.3583	0.02387
4	rs6837710:56374455:C:T	56374455	C	ADDxRecent_LESUM	768	0.08592	0.02883	0.02941	0.1424	2.98	0.002973	0	0.3583	0.02387
4	rs6846427:56335448:C:G	56335448	C	ADDxRecent_LESUM	768	0.08592	0.02883	0.02941	0.1424	2.98	0.002973	0	0.3583	0.02387
4	rs7667849:56388199:A:G	56388199	G	ADDxRecent_LESUM	768	0.08592	0.02883	0.02941	0.1424	2.98	0.002973	0	0.3583	0.02387
4	rs7668147:56339384:C:T	56339384	C	ADDxRecent_LESUM	768	0.08592	0.02883	0.02941	0.1424	2.98	0.002973	0	0.3583	0.02387
4	rs7670225:56368018:C:T	56368018	C	ADDxRecent_LESUM	768	0.08592	0.02883	0.02941	0.1424	2.98	0.002973	0	0.3583	0.02387
4	rs7677526:56349908:A:T	56349908	A	ADDxRecent_LESUM	768	0.08592	0.02883	0.02941	0.1424	2.98	0.002973	0	0.3583	0.02387
4	rs7684810:56352794:C:T	56352794	C	ADDxRecent_LESUM	768	0.08592	0.02883	0.02941	0.1424	2.98	0.002973	0	0.3583	0.02387
4	rs9312662:56386371:T:C	56386371	C	ADDxRecent_LESUM	768	0.08592	0.02883	0.02941	0.1424	2.98	0.002973	0	0.3583	0.02387
4	rs9997288:56347227:T:C	56347227	T	ADDxRecent_LESUM	768	0.08592	0.02883	0.02941	0.1424	2.98	0.002973	0	0.3583	0.02387
4	rs11133382:56316980:T:G	56316980	T	ADDxRecent_LESUM	763	0.08624	0.02895	0.0295	0.143	2.979	0.002987	0.006002	0.3569	0.01898
4	rs6834676:56298414:C:G	56298414	C	ADDxRecent_LESUM	765	0.08561	0.02881	0.02915	0.1421	2.972	0.003054	0.003601	0.3614	0.0131
4	rs6554286:56400304:T:G	56400304	G	ADDxRecent_LESUM	765	0.08581	0.02893	0.0291	0.1425	2.966	0.003115	0.003601	0.3578	0.02839
4	rs3817444	56375981	A	ADDxRecent_LESUM	768	0.08532	0.02888	0.02871	0.1419	2.954	0.003234	0	0.3577	0.03457
4	rs6832769:56298194:G:A	56298194	G	ADDxRecent_LESUM	761	0.08514	0.02901	0.02828	0.142	2.935	0.003437	0.008403	0.3571	0.02794
4	rs6554280:56374952:A:G	56374952	A	ADDxRecent_LESUM	765	0.08462	0.02892	0.02793	0.1413	2.926	0.00354	0.003601	0.3566	0.0285
4	rs28463765:56412434:C:T	56412434	T	ADDxRecent_LESUM	768	0.08413	0.0288	0.02769	0.1406	2.921	0.003588	0	0.3589	0.01954
4	rs726967	56421713	A	ADDxRecent_LESUM	768	0.08413	0.0288	0.02769	0.1406	2.921	0.003588	0	0.3589	0.01954
4	rs10034433:56421176:A:T	56421176	T	ADDxRecent_LESUM	768	0.08413	0.0288	0.02769	0.1406	2.921	0.003588	0	0.3589	0.01954
4	rs11133399:56413831:A:G	56413831	G	ADDxRecent_LESUM	768	0.08413	0.0288	0.02769	0.1406	2.921	0.003588	0	0.3589	0.01954
4	rs4865010:56414962:A:C	56414962	C	ADDxRecent_LESUM	768	0.08413	0.0288	0.02769	0.1406	2.921	0.003588	0	0.3589	0.01954
4	rs6851838:56420747:A:C	56420747	C	ADDxRecent_LESUM	767	0.08414	0.02882	0.02766	0.1406	2.92	0.003604	0.0012	0.3594	0.01964
4	rs11735267:56347287:C:T	56347287	C	ADDxRecent_LESUM	763	0.08373	0.02872	0.02744	0.14	2.915	0.003659	0.007203	0.3609	0.03467
4	rs28670674:56407103:G:A	56407103	A	ADDxRecent_LESUM	762	0.08401	0.0289	0.02736	0.1406	2.907	0.003758	0.007203	0.3609	0.03467
4	rs60797008:56388672:A:T	56388672	T	ADDxRecent_LESUM	755	0.08072	0.0291	0.02369	0.1377	2.774	0.005673	0.01921	0.3599	0.02263
4	rs142902983:56406335:C:T	56406335	T	ADDxRecent_LESUM	749	0.08972	0.03621	0.01875	0.1607	2.478	0.01344	0.02761	0.1716	0.538
4	rs530875:56289779:A:G	56289779	A	ADDxRecent_LESUM	768	0.08764	0.03562	0.01783	0.1575	2.461	0.01409	0.0012	0.1755	0.4717
4	rs532768:56289999:A:G	56289999	A	ADDxRecent_LESUM	768	0.08764	0.03562	0.01783	0.1575	2.461	0.01409	0.0012	0.1755	0.4717
4	rs534654	56290220	A	ADDxRecent_LESUM	768	0.08764	0.03562	0.01783	0.1575	2.461	0.01409	0	0.1759	0.4048
4	rs711533:56289379:C:A	56289379	C	ADDxRecent_LESUM	768	0.08764	0.03562	0.01783	0.1575	2.461	0.01409	0.0012	0.1755	0.4717
4	rs3792603:56302058:A:G	56302058	G	ADDxRecent_LESUM	740	-0.07576	0.0308	-0.1361	-0.0154	-2.46	0.01412	0.03842	0.2054	0.1932
4	rs62303685:56285082:C:G	56285082	G	ADDxRecent_LESUM	739	-0.07583	0.03083	-0.1363	-0.01541	-2.46	0.01412	0.03962	0.2056	0.1935
4	rs62303690:56306005:T:C	56306005	C	ADDxRecent_LESUM	740	-0.07576	0.0308	-0.1361	-0.0154	-2.46	0.01412	0.03842	0.2054	0.1932
4	rs62303709:56315182:C:T	56315182	T	ADDxRecent_LESUM	740	-0.07576	0.0308	-0.1361	-0.0154	-2.46	0.01412	0.03842	0.2054	0.1932
4	rs471546:56286613:A:T	56286613	A	ADDxRecent_LESUM	767	0.08763	0.03566	0.01775	0.1575	2.458	0.01421	0.002401	0.1757	0.4717
4	rs504836:56285305:C:T	56285305	C	ADDxRecent_LESUM	767	0.08763	0.03566	0.01775	0.1575	2.458	0.01421	0.002401	0.1757	0.4717
4	rs549564:56286717:T:C	56286717	T	ADDxRecent_LESUM	767	0.08763	0.03566	0.01775	0.1575	2.458	0.01421	0.002401	0.1757	0.4717
4	rs505861:56285166:T:G	56285166	T	ADDxRecent_LESUM	766	0.08757	0.03567	0.01766	0.1575	2.455	0.01431	0.003601	0.1753	0.4713
4	rs62303724:56351281:C:A	56351281	A	ADDxRecent_LESUM	739	-0.07533	0.03081	-0.1357	-0.01494	-2.445	0.01473	0.03962	0.205	0.1599
4	rs62305269:56373404:C:A	56373404	A	ADDxRecent_LESUM	741	-0.07519	0.03079	-0.1355	-0.01485	-2.442	0.01483	0.03721	0.2064	0.1602
4	rs73236149:56373474:C:T	56373474	T	ADDxRecent_LESUM	741	-0.07519	0.03079	-0.1355	-0.01485	-2.442	0.01483	0.03721	0.2064	0.1602
4	rs62309730:56407697:A:G	56407697	G	ADDxRecent_LESUM	743	-0.07491	0.03071	-0.1351	-0.01471	-2.439	0.01497	0.03481	0.2083	0.1992
4	rs62303715:56333060:A:C	56333060	C	ADDxRecent_LESUM	739	-0.07513	0.03083	-0.1356	-0.01471	-2.437	0.01504	0.03962	0.205	0.1599
4	rs62303716:56334252:C:A	56334252	A	ADDxRecent_LESUM	739	-0.07513	0.03083	-0.1356	-0.01471	-2.437	0.01504	0.03962	0.205	0.1599
4	rs6828474:56341907:A:T	56341907	T	ADDxRecent_LESUM	739	-0.07513	0.03083	-0.1356	-0.01471	-2.437	0.01504	0.03962	0.205	0.1599
4	rs62309728:56396815:G:A	56396815	A	ADDxRecent_LESUM	742	-0.07467	0.03074	-0.1349	-0.01442	-2.429	0.01538	0.03601	0.208	0.1978
4	rs55869433:56410937:C:T	56410937	T	ADDxRecent_LESUM	744	-0.07435	0.0307	-0.1345	-0.01419	-2.422	0.01567	0.03361	0.2081	0.1989
4	rs1488941:56383966:T:C	56383966	C	ADDxRecent_LESUM	731	-0.07052	0.03096	-0.1312	-0.009836	-2.278	0.02304	0.04802	0.2182	0.5318
4	rs4864994:56318122:A:C	56318122	C	ADDxRecent_LESUM	762	-0.0501	0.0297	-0.1083	0.008105	-1.687	0.092	0.008403	0.3596	0.1738
4	rs11942279:56305819:T:C	56305819	C	ADDxRecent_LESUM	766	-0.04931	0.0293	-0.1067	0.008111	-1.683	0.09276	0.002401	0.358	0.152
4	rs6843722:56331332:A:C	56331332	C	ADDxRecent_LESUM	760	-0.04986	0.03042	-0.1095	0.009765	-1.639	0.1016	0.009604	0.32	0.09322
4	rs3762837:56377365:T:C	56377365	C	ADDxRecent_LESUM	766	-0.04793	0.0293	-0.1054	0.009505	-1.636	0.1023	0.002401	0.3562	0.1509
4	rs7660980:56409115:C:A	56409115	A	ADDxRecent_LESUM	767	-0.04734	0.02917	-0.1045	0.009831	-1.623	0.105	0.0012	0.3576	0.1131
4	rs1047354:56295583:A:G	56295583	G	ADDxRecent_LESUM	767	-0.04738	0.02925	-0.1047	0.009951	-1.62	0.1057	0.0012	0.3576	0.1517
4	rs10517346:56323194:G:C	56323194	C	ADDxRecent_LESUM	767	-0.04738	0.02925	-0.1047	0.009951	-1.62	0.1057	0.0012	0.3576	0.1517
4	rs1056547:56296763:T:G	56296763	G	ADDxRecent_LESUM	767	-0.04738	0.02925	-0.1047	0.009951	-1.62	0.1057	0.0012	0.3576	0.1517
4	rs11133378:56305639:C:T	56305639	T	ADDxRecent_LESUM	767	-0.04738	0.02925	-0.1047	0.009951	-1.62	0.1057	0.0012	0.3576	0.1517
4	rs11133380:56307277:A:G	56307277	G	ADDxRecent_LESUM	767	-0.04738	0.02925	-0.1047	0.009951	-1.62	0.1057	0.0012	0.3576	0.1517
4	rs11133381:56316979:T:C	56316979	C	ADDxRecent_LESUM	767	-0.04738	0.02925	-0.1047	0.009951	-1.62	0.1057	0.0012	0.3576	0.1517
4	rs11133384:56323253:C:G	56323253	G	ADDxRecent_LESUM	767	-0.04738	0.02925	-0.1047	0.009951	-1.62	0.1057	0.0012	0.3576	0.1517
4	rs11937487:56302743:A:G	56302743	G	ADDxRecent_LESUM	767	-0.04738	0.02925	-0.1047	0.009951	-1.62	0.1057	0.0012	0.3576	0.1517
4	rs11945370:56309042:A:G	56309042	G	ADDxRecent_LESUM	767	-0.04738	0.02925	-0.1047	0.009951	-1.62	0.1057	0.0012	0.3576	0.1517
4	rs12510110:56307734:A:G	56307734	G	ADDxRecent_LESUM	767	-0.04738	0.02925	-0.1047	0.009951	-1.62	0.1057	0.0012	0.3576	0.1517
4	rs12510990:56308074:T:C	56308074	C	ADDxRecent_LESUM	767	-0.04738	0.02925	-0.1047	0.009951	-1.62	0.1057	0.0012	0.3576	0.1517
4	rs12647677:56310420:T:C	56310420	C	ADDxRecent_LESUM	767	-0.04738	0.02925	-0.1047	0.009951	-1.62	0.1057	0.0012	0.3576	0.1517
4	rs1474271:56302079:C:T	56302079	T	ADDxRecent_LESUM	767	-0.04738	0.02925	-0.1047	0.009951	-1.62	0.1057	0.0012	0.3576	0.1517
4	rs1554483:56321817:C:G	56321817	G	ADDxRecent_LESUM	767	-0.04738	0.02925	-0.1047	0.009951	-1.62	0.1057	0.0012	0.3576	0.1517
4	rs1554484:56324339:T:C	56324339	C	ADDxRecent_LESUM	767	-0.04738	0.02925	-0.1047	0.009951	-1.62	0.1057	0.0012	0.3576	0.1517
4	rs3749474:56300685:C:T	56300685	T	ADDxRecent_LESUM	767	-0.04738	0.02925	-0.1047	0.009951	-1.62	0.1057	0.0012	0.3576	0.1517
4	rs3805146:56303152:C:T	56303152	T	ADDxRecent_LESUM	767	-0.04738	0.02925	-0.1047	0.009951	-1.62	0.1057	0.0012	0.3576	0.1517
4	rs3805148:56306810:A:C	56306810	C	ADDxRecent_LESUM	767	-0.04738	0.02925	-0.1047	0.009951	-1.62	0.1057	0.0012	0.3576	0.1517
4	rs3805149:56308351:C:T	56308351	T	ADDxRecent_LESUM	767	-0.04738	0.02925	-0.1047	0.009951	-1.62	0.1057	0.0012	0.3576	0.1517
4	rs3805150:56313036:C:T	56313036	T	ADDxRecent_LESUM	767	-0.04738	0.02925	-0.1047	0.009951	-1.62	0.1057	0.0012	0.3576	0.1517
4	rs4864990:56313690:A:G	56313690	G	ADDxRecent_LESUM	767	-0.04738	0.02925	-0.1047	0.009951	-1.62	0.1057	0.0012	0.3576	0.1517
4	rs4864995:56319020:A:G	56319020	G	ADDxRecent_LESUM	767	-0.04738	0.02925	-0.1047	0.009951	-1.62	0.1057	0.0012	0.3576	0.1517
4	rs6828570:56297762:C:G	56297762	G	ADDxRecent_LESUM	767	-0.04738	0.02925	-0.1047	0.009951	-1.62	0.1057	0.0012	0.3576	0.1517
4	rs7677952:56291479:C:T	56291479	T	ADDxRecent_LESUM	767	-0.04738	0.02925	-0.1047	0.009951	-1.62	0.1057	0.0012	0.3576	0.1517
4	rs6849474:56318462:G:A	56318462	A	ADDxRecent_LESUM	765	-0.04914	0.03036	-0.1087	0.01036	-1.619	0.1059	0.003601	0.3187	0.09305
4	rs11932712:56302590:C:T	56302590	T	ADDxRecent_LESUM	767	-0.04914	0.03037	-0.1087	0.01038	-1.618	0.106	0.0012	0.3185	0.09358
4	rs12512737:56321105:A:T	56321105	T	ADDxRecent_LESUM	767	-0.04914	0.03037	-0.1087	0.01038	-1.618	0.106	0.0012	0.3185	0.09358
4	rs13125984:56321269:G:A	56321269	A	ADDxRecent_LESUM	767	-0.04914	0.03037	-0.1087	0.01038	-1.618	0.106	0.0012	0.3185	0.09358
4	rs13128180:56286188:G:T	56286188	T	ADDxRecent_LESUM	767	-0.04914	0.03037	-0.1087	0.01038	-1.618	0.106	0.0012	0.3185	0.09358
4	rs2412648:56321067:T:G	56321067	G	ADDxRecent_LESUM	767	-0.04914	0.03037	-0.1087	0.01038	-1.618	0.106	0.0012	0.3185	0.09358
4	rs12501746:56303605:C:T	56303605	T	ADDxRecent_LESUM	766	-0.04914	0.03038	-0.1087	0.01041	-1.617	0.1062	0.002401	0.3183	0.09293
4	rs7667741:56410788:T:C	56410788	C	ADDxRecent_LESUM	765	-0.04894	0.03031	-0.1083	0.01045	-1.615	0.1067	0.003601	0.3175	0.07776
4	rs1056545:56296897:G:A	56296897	A	ADDxRecent_LESUM	763	-0.04732	0.02932	-0.1048	0.01015	-1.614	0.107	0.006002	0.3593	0.1743
4	rs146471976:56293324:C:A	56293324	A	ADDxRecent_LESUM	736	0.08239	0.05106	-0.01769	0.1825	1.614	0.107	0.04322	0.06336	0.5495
4	rs5863:56296907:A:G	56296907	G	ADDxRecent_LESUM	763	-0.04732	0.02932	-0.1048	0.01015	-1.614	0.107	0.006002	0.3593	0.1743
4	rs11932880:56398077:C:A	56398077	A	ADDxRecent_LESUM	766	-0.04722	0.0293	-0.1046	0.01019	-1.612	0.1074	0.002401	0.3562	0.1509
4	rs12651640:56320321:T:A	56320321	A	ADDxRecent_LESUM	767	-0.04685	0.0292	-0.1041	0.01038	-1.604	0.109	0.0012	0.3582	0.1313
4	rs13115570:56387392:T:G	56387392	G	ADDxRecent_LESUM	763	-0.04871	0.03041	-0.1083	0.01089	-1.602	0.1096	0.006002	0.3164	0.07721
4	rs4864996:56319088:A:C	56319088	C	ADDxRecent_LESUM	764	-0.04871	0.03042	-0.1083	0.01091	-1.601	0.1097	0.004802	0.3191	0.09326
4	rs10462032:56345236:T:C	56345236	C	ADDxRecent_LESUM	767	-0.04662	0.02924	-0.1039	0.01068	-1.595	0.1112	0.0012	0.357	0.1314
4	rs10517344:56343712:A:C	56343712	C	ADDxRecent_LESUM	767	-0.04662	0.02924	-0.1039	0.01068	-1.595	0.1112	0.0012	0.357	0.1314
4	rs11133386:56327487:A:T	56327487	T	ADDxRecent_LESUM	767	-0.04662	0.02924	-0.1039	0.01068	-1.595	0.1112	0.0012	0.357	0.1314
4	rs11133387:56341297:C:G	56341297	G	ADDxRecent_LESUM	767	-0.04662	0.02924	-0.1039	0.01068	-1.595	0.1112	0.0012	0.357	0.1314
4	rs11133388:56344033:G:C	56344033	C	ADDxRecent_LESUM	767	-0.04662	0.02924	-0.1039	0.01068	-1.595	0.1112	0.0012	0.357	0.1314
4	rs11133390:56367893:A:G	56367893	G	ADDxRecent_LESUM	767	-0.04662	0.02924	-0.1039	0.01068	-1.595	0.1112	0.0012	0.357	0.1314
4	rs11133391:56367955:T:C	56367955	C	ADDxRecent_LESUM	767	-0.04662	0.02924	-0.1039	0.01068	-1.595	0.1112	0.0012	0.357	0.1314
4	rs11133392:56373896:T:A	56373896	A	ADDxRecent_LESUM	767	-0.04662	0.02924	-0.1039	0.01068	-1.595	0.1112	0.0012	0.357	0.1314
4	rs11133395:56383651:C:T	56383651	T	ADDxRecent_LESUM	767	-0.04662	0.02924	-0.1039	0.01068	-1.595	0.1112	0.0012	0.357	0.1314
4	rs11722049:56346901:A:G	56346901	G	ADDxRecent_LESUM	767	-0.04662	0.02924	-0.1039	0.01068	-1.595	0.1112	0.0012	0.357	0.1314
4	rs11724094:56367646:C:A	56367646	A	ADDxRecent_LESUM	767	-0.04662	0.02924	-0.1039	0.01068	-1.595	0.1112	0.0012	0.357	0.1314
4	rs11729220:56367796:T:G	56367796	G	ADDxRecent_LESUM	767	-0.04662	0.02924	-0.1039	0.01068	-1.595	0.1112	0.0012	0.357	0.1314
4	rs12500162:56363100:T:C	56363100	C	ADDxRecent_LESUM	767	-0.04662	0.02924	-0.1039	0.01068	-1.595	0.1112	0.0012	0.357	0.1314
4	rs12501327:56373415:C:G	56373415	G	ADDxRecent_LESUM	767	-0.04662	0.02924	-0.1039	0.01068	-1.595	0.1112	0.0012	0.357	0.1314
4	rs12501636:56348484:T:A	56348484	A	ADDxRecent_LESUM	767	-0.04662	0.02924	-0.1039	0.01068	-1.595	0.1112	0.0012	0.357	0.1314
4	rs12503578:56375534:C:G	56375534	G	ADDxRecent_LESUM	767	-0.04662	0.02924	-0.1039	0.01068	-1.595	0.1112	0.0012	0.357	0.1314
4	rs12510681:56362904:C:T	56362904	T	ADDxRecent_LESUM	767	-0.04662	0.02924	-0.1039	0.01068	-1.595	0.1112	0.0012	0.357	0.1314
4	rs12644948:56336433:C:T	56336433	T	ADDxRecent_LESUM	767	-0.04662	0.02924	-0.1039	0.01068	-1.595	0.1112	0.0012	0.357	0.1314
4	rs13107988:56351378:T:C	56351378	C	ADDxRecent_LESUM	767	-0.04662	0.02924	-0.1039	0.01068	-1.595	0.1112	0.0012	0.357	0.1314
4	rs13108409:56386445:T:C	56386445	C	ADDxRecent_LESUM	767	-0.04662	0.02924	-0.1039	0.01068	-1.595	0.1112	0.0012	0.357	0.1314
4	rs13118237:56340426:T:G	56340426	G	ADDxRecent_LESUM	767	-0.04662	0.02924	-0.1039	0.01068	-1.595	0.1112	0.0012	0.357	0.1314
4	rs13122619:56345506:C:G	56345506	G	ADDxRecent_LESUM	767	-0.04662	0.02924	-0.1039	0.01068	-1.595	0.1112	0.0012	0.357	0.1314
4	rs13127906:56370368:A:G	56370368	G	ADDxRecent_LESUM	767	-0.04662	0.02924	-0.1039	0.01068	-1.595	0.1112	0.0012	0.357	0.1314
4	rs13133484:56370343:T:C	56370343	C	ADDxRecent_LESUM	767	-0.04662	0.02924	-0.1039	0.01068	-1.595	0.1112	0.0012	0.357	0.1314
4	rs13133579:56326088:A:T	56326088	T	ADDxRecent_LESUM	767	-0.04662	0.02924	-0.1039	0.01068	-1.595	0.1112	0.0012	0.357	0.1314
4	rs13146987:56357795:A:G	56357795	G	ADDxRecent_LESUM	767	-0.04662	0.02924	-0.1039	0.01068	-1.595	0.1112	0.0012	0.357	0.1314
4	rs1522112:56329773:T:C	56329773	C	ADDxRecent_LESUM	767	-0.04662	0.02924	-0.1039	0.01068	-1.595	0.1112	0.0012	0.357	0.1314
4	rs3805151:56337041:T:C	56337041	C	ADDxRecent_LESUM	767	-0.04662	0.02924	-0.1039	0.01068	-1.595	0.1112	0.0012	0.357	0.1314
4	rs3805155:56364009:T:C	56364009	C	ADDxRecent_LESUM	767	-0.04662	0.02924	-0.1039	0.01068	-1.595	0.1112	0.0012	0.357	0.1314
4	rs3828480:56376519:T:C	56376519	C	ADDxRecent_LESUM	767	-0.04662	0.02924	-0.1039	0.01068	-1.595	0.1112	0.0012	0.357	0.1314
4	rs3828482:56376691:G:T	56376691	T	ADDxRecent_LESUM	767	-0.04662	0.02924	-0.1039	0.01068	-1.595	0.1112	0.0012	0.357	0.1314
4	rs4340844:56328856:A:C	56328856	C	ADDxRecent_LESUM	767	-0.04662	0.02924	-0.1039	0.01068	-1.595	0.1112	0.0012	0.357	0.1314
4	rs4864542:56354087:C:G	56354087	G	ADDxRecent_LESUM	767	-0.04662	0.02924	-0.1039	0.01068	-1.595	0.1112	0.0012	0.357	0.1314
4	rs4864544:56381459:C:T	56381459	T	ADDxRecent_LESUM	767	-0.04662	0.02924	-0.1039	0.01068	-1.595	0.1112	0.0012	0.357	0.1314
4	rs4864545:56381830:G:A	56381830	A	ADDxRecent_LESUM	767	-0.04662	0.02924	-0.1039	0.01068	-1.595	0.1112	0.0012	0.357	0.1314
4	rs4864997:56332177:C:G	56332177	G	ADDxRecent_LESUM	767	-0.04662	0.02924	-0.1039	0.01068	-1.595	0.1112	0.0012	0.357	0.1314
4	rs4864999:56342903:A:G	56342903	G	ADDxRecent_LESUM	767	-0.04662	0.02924	-0.1039	0.01068	-1.595	0.1112	0.0012	0.357	0.1314
4	rs6822740:56385089:C:G	56385089	G	ADDxRecent_LESUM	767	-0.04662	0.02924	-0.1039	0.01068	-1.595	0.1112	0.0012	0.357	0.1314
4	rs6838305:56374754:C:T	56374754	T	ADDxRecent_LESUM	767	-0.04662	0.02924	-0.1039	0.01068	-1.595	0.1112	0.0012	0.357	0.1314
4	rs6838499:56374828:C:T	56374828	T	ADDxRecent_LESUM	767	-0.04662	0.02924	-0.1039	0.01068	-1.595	0.1112	0.0012	0.357	0.1314
4	rs6838882:56355477:A:G	56355477	G	ADDxRecent_LESUM	767	-0.04662	0.02924	-0.1039	0.01068	-1.595	0.1112	0.0012	0.357	0.1314
4	rs6847529:56384943:A:T	56384943	T	ADDxRecent_LESUM	767	-0.04662	0.02924	-0.1039	0.01068	-1.595	0.1112	0.0012	0.357	0.1314
4	rs6849433:56372665:A:G	56372665	G	ADDxRecent_LESUM	767	-0.04662	0.02924	-0.1039	0.01068	-1.595	0.1112	0.0012	0.357	0.1314
4	rs6858803:56350701:T:C	56350701	C	ADDxRecent_LESUM	767	-0.04662	0.02924	-0.1039	0.01068	-1.595	0.1112	0.0012	0.357	0.1314
4	rs7677085:56361968:C:T	56361968	T	ADDxRecent_LESUM	767	-0.04662	0.02924	-0.1039	0.01068	-1.595	0.1112	0.0012	0.357	0.1314
4	rs7686261:56366391:A:G	56366391	G	ADDxRecent_LESUM	767	-0.04662	0.02924	-0.1039	0.01068	-1.595	0.1112	0.0012	0.357	0.1314
4	rs9312661:56342326:G:A	56342326	A	ADDxRecent_LESUM	767	-0.04662	0.02924	-0.1039	0.01068	-1.595	0.1112	0.0012	0.357	0.1314
4	rs939823:56353535:C:T	56353535	T	ADDxRecent_LESUM	767	-0.04662	0.02924	-0.1039	0.01068	-1.595	0.1112	0.0012	0.357	0.1314
4	rs960152:56333475:A:C	56333475	C	ADDxRecent_LESUM	767	-0.04662	0.02924	-0.1039	0.01068	-1.595	0.1112	0.0012	0.357	0.1314
4	rs12642716:56346163:G:A	56346163	A	ADDxRecent_LESUM	766	-0.04661	0.02925	-0.1039	0.01072	-1.594	0.1115	0.002401	0.3574	0.1511
4	rs13114841:56352141:T:C	56352141	C	ADDxRecent_LESUM	766	-0.04662	0.02926	-0.104	0.01072	-1.594	0.1115	0.002401	0.3574	0.1511
4	rs11133385:56326652:G:A	56326652	A	ADDxRecent_LESUM	767	-0.04835	0.03036	-0.1078	0.01115	-1.593	0.1117	0.0012	0.3179	0.07921
4	rs11133389:56352885:C:T	56352885	T	ADDxRecent_LESUM	765	-0.04834	0.03038	-0.1079	0.0112	-1.591	0.112	0.003601	0.3169	0.09214
4	rs11939580:56383352:C:T	56383352	T	ADDxRecent_LESUM	765	-0.04834	0.03038	-0.1079	0.0112	-1.591	0.112	0.003601	0.3169	0.09214
4	rs12508367:56375609:T:C	56375609	C	ADDxRecent_LESUM	765	-0.04834	0.03038	-0.1079	0.0112	-1.591	0.112	0.003601	0.3169	0.09214
4	rs12510275:56382715:T:C	56382715	C	ADDxRecent_LESUM	765	-0.04834	0.03038	-0.1079	0.0112	-1.591	0.112	0.003601	0.3169	0.09214
4	rs12510327:56382911:T:C	56382911	C	ADDxRecent_LESUM	765	-0.04834	0.03038	-0.1079	0.0112	-1.591	0.112	0.003601	0.3169	0.09214
4	rs12649507:56380484:G:A	56380484	A	ADDxRecent_LESUM	765	-0.04834	0.03038	-0.1079	0.0112	-1.591	0.112	0.003601	0.3169	0.09214
4	rs13124436:56368671:G:A	56368671	A	ADDxRecent_LESUM	765	-0.04834	0.03038	-0.1079	0.0112	-1.591	0.112	0.003601	0.3169	0.09214
4	rs13128179:56358887:C:T	56358887	T	ADDxRecent_LESUM	765	-0.04834	0.03038	-0.1079	0.0112	-1.591	0.112	0.003601	0.3169	0.09214
4	rs2272073:56376344:C:T	56376344	T	ADDxRecent_LESUM	765	-0.04834	0.03038	-0.1079	0.0112	-1.591	0.112	0.003601	0.3169	0.09214
4	rs3805153:56359724:T:G	56359724	G	ADDxRecent_LESUM	765	-0.04834	0.03038	-0.1079	0.0112	-1.591	0.112	0.003601	0.3169	0.09214
4	rs4865003:56380969:T:G	56380969	G	ADDxRecent_LESUM	765	-0.04834	0.03038	-0.1079	0.0112	-1.591	0.112	0.003601	0.3169	0.09214
4	rs6830409:56388396:T:C	56388396	C	ADDxRecent_LESUM	765	-0.04834	0.03038	-0.1079	0.0112	-1.591	0.112	0.003601	0.3169	0.09214
4	rs6843997:56375149:C:T	56375149	T	ADDxRecent_LESUM	765	-0.04834	0.03038	-0.1079	0.0112	-1.591	0.112	0.003601	0.3169	0.09214
4	rs7658446:56361429:T:C	56361429	C	ADDxRecent_LESUM	765	-0.04834	0.03038	-0.1079	0.0112	-1.591	0.112	0.003601	0.3169	0.09214
4	rs7699867:56349885:C:A	56349885	A	ADDxRecent_LESUM	765	-0.04834	0.03038	-0.1079	0.0112	-1.591	0.112	0.003601	0.3169	0.09214
4	rs11932293:56420192:G:C	56420192	C	ADDxRecent_LESUM	768	-0.04638	0.02916	-0.1035	0.01078	-1.59	0.1121	0	0.3571	0.1129
4	rs11934897:56419563:T:C	56419563	C	ADDxRecent_LESUM	768	-0.04638	0.02916	-0.1035	0.01078	-1.59	0.1121	0	0.3571	0.1129
4	rs12505266:56412169:C:T	56412169	T	ADDxRecent_LESUM	768	-0.04638	0.02916	-0.1035	0.01078	-1.59	0.1121	0	0.3571	0.1129
4	rs13115828:56417614:T:C	56417614	C	ADDxRecent_LESUM	768	-0.04638	0.02916	-0.1035	0.01078	-1.59	0.1121	0	0.3571	0.1129
4	rs13118520:56415283:G:C	56415283	C	ADDxRecent_LESUM	768	-0.04638	0.02916	-0.1035	0.01078	-1.59	0.1121	0	0.3571	0.1129
4	rs13136282:56418012:C:G	56418012	G	ADDxRecent_LESUM	768	-0.04638	0.02916	-0.1035	0.01078	-1.59	0.1121	0	0.3571	0.1129
4	rs4864549:56420547:G:T	56420547	T	ADDxRecent_LESUM	768	-0.04638	0.02916	-0.1035	0.01078	-1.59	0.1121	0	0.3571	0.1129
4	rs4865011:56420623:A:G	56420623	G	ADDxRecent_LESUM	768	-0.04638	0.02916	-0.1035	0.01078	-1.59	0.1121	0	0.3571	0.1129
4	rs56154935:56412545:C:G	56412545	G	ADDxRecent_LESUM	768	-0.04638	0.02916	-0.1035	0.01078	-1.59	0.1121	0	0.3571	0.1129
4	rs7662966:56414428:G:C	56414428	C	ADDxRecent_LESUM	768	-0.04638	0.02916	-0.1035	0.01078	-1.59	0.1121	0	0.3571	0.1129
4	rs7691799:56411741:C:A	56411741	A	ADDxRecent_LESUM	768	-0.04638	0.02916	-0.1035	0.01078	-1.59	0.1121	0	0.3571	0.1129
4	rs4865004:56381285:G:A	56381285	A	ADDxRecent_LESUM	766	-0.04638	0.02916	-0.1035	0.01078	-1.59	0.1122	0.002401	0.3592	0.1133
4	rs1522114:56356062:A:G	56356062	G	ADDxRecent_LESUM	761	-0.04829	0.03045	-0.108	0.0114	-1.586	0.1132	0.008403	0.3184	0.1086
4	rs4864543:56356395:C:T	56356395	T	ADDxRecent_LESUM	761	-0.04829	0.03045	-0.108	0.0114	-1.586	0.1132	0.008403	0.3184	0.1086
4	rs4865001:56356343:T:C	56356343	C	ADDxRecent_LESUM	761	-0.04829	0.03045	-0.108	0.0114	-1.586	0.1132	0.008403	0.3184	0.1086
4	rs6825774:56357317:G:T	56357317	T	ADDxRecent_LESUM	761	-0.04829	0.03045	-0.108	0.0114	-1.586	0.1132	0.008403	0.3184	0.1086
4	rs13140590:56414833:A:G	56414833	G	ADDxRecent_LESUM	766	-0.04804	0.0303	-0.1074	0.01135	-1.585	0.1133	0.002401	0.3171	0.06585
4	rs12506788:56343593:C:T	56343593	T	ADDxRecent_LESUM	765	-0.04625	0.02926	-0.1036	0.0111	-1.581	0.1144	0.004802	0.3577	0.1311
4	rs4864547:56404395:C:T	56404395	T	ADDxRecent_LESUM	764	-0.04617	0.02921	-0.1034	0.01109	-1.58	0.1144	0.004802	0.3577	0.1311
4	rs13140173:56393331:C:T	56393331	T	ADDxRecent_LESUM	760	-0.0481	0.03046	-0.1078	0.0116	-1.579	0.1147	0.009604	0.3176	0.09137
4	rs11133396:56390413:A:C	56390413	C	ADDxRecent_LESUM	766	-0.04616	0.02924	-0.1035	0.01115	-1.579	0.1148	0.002401	0.3568	0.1305
4	rs11726198:56390002:T:C	56390002	C	ADDxRecent_LESUM	766	-0.04616	0.02924	-0.1035	0.01115	-1.579	0.1148	0.002401	0.3568	0.1305
4	rs12507722:56402588:G:A	56402588	A	ADDxRecent_LESUM	766	-0.04616	0.02924	-0.1035	0.01115	-1.579	0.1148	0.002401	0.3568	0.1305
4	rs13106406:56408486:G:C	56408486	C	ADDxRecent_LESUM	766	-0.04616	0.02924	-0.1035	0.01115	-1.579	0.1148	0.002401	0.3568	0.1305
4	rs13108499:56392681:A:C	56392681	C	ADDxRecent_LESUM	766	-0.04616	0.02924	-0.1035	0.01115	-1.579	0.1148	0.002401	0.3568	0.1305
4	rs13113518:56399648:T:C	56399648	C	ADDxRecent_LESUM	766	-0.04616	0.02924	-0.1035	0.01115	-1.579	0.1148	0.002401	0.3568	0.1305
4	rs13116194:56397317:G:A	56397317	A	ADDxRecent_LESUM	766	-0.04616	0.02924	-0.1035	0.01115	-1.579	0.1148	0.002401	0.3568	0.1305
4	rs13117836:56397385:C:T	56397385	T	ADDxRecent_LESUM	766	-0.04616	0.02924	-0.1035	0.01115	-1.579	0.1148	0.002401	0.3568	0.1305
4	rs13132084:56399912:G:A	56399912	A	ADDxRecent_LESUM	766	-0.04616	0.02924	-0.1035	0.01115	-1.579	0.1148	0.002401	0.3568	0.1305
4	rs13134752:56408511:A:T	56408511	T	ADDxRecent_LESUM	766	-0.04616	0.02924	-0.1035	0.01115	-1.579	0.1148	0.002401	0.3568	0.1305
4	rs13141049:56401656:T:C	56401656	C	ADDxRecent_LESUM	766	-0.04616	0.02924	-0.1035	0.01115	-1.579	0.1148	0.002401	0.3568	0.1305
4	rs13152173:56400955:G:T	56400955	T	ADDxRecent_LESUM	766	-0.04616	0.02924	-0.1035	0.01115	-1.579	0.1148	0.002401	0.3568	0.1305
4	rs34648901:56407426:C:T	56407426	T	ADDxRecent_LESUM	766	-0.04616	0.02924	-0.1035	0.01115	-1.579	0.1148	0.002401	0.3568	0.1305
4	rs4864546:56404127:G:A	56404127	A	ADDxRecent_LESUM	766	-0.04616	0.02924	-0.1035	0.01115	-1.579	0.1148	0.002401	0.3568	0.1305
4	rs4865007:56403717:C:T	56403717	T	ADDxRecent_LESUM	766	-0.04616	0.02924	-0.1035	0.01115	-1.579	0.1148	0.002401	0.3568	0.1305
4	rs7668429:56397978:G:A	56397978	A	ADDxRecent_LESUM	766	-0.04616	0.02924	-0.1035	0.01115	-1.579	0.1148	0.002401	0.3568	0.1305
4	rs7669635:56397820:C:T	56397820	T	ADDxRecent_LESUM	766	-0.04616	0.02924	-0.1035	0.01115	-1.579	0.1148	0.002401	0.3568	0.1305
4	rs7675109:56391756:G:A	56391756	A	ADDxRecent_LESUM	766	-0.04616	0.02924	-0.1035	0.01115	-1.579	0.1148	0.002401	0.3568	0.1305
4	rs7686058:56405164:C:T	56405164	T	ADDxRecent_LESUM	766	-0.04616	0.02924	-0.1035	0.01115	-1.579	0.1148	0.002401	0.3568	0.1305
4	rs7696832:56403247:A:G	56403247	G	ADDxRecent_LESUM	766	-0.04616	0.02924	-0.1035	0.01115	-1.579	0.1148	0.002401	0.3568	0.1305
4	rs11939652:56398709:T:A	56398709	A	ADDxRecent_LESUM	764	-0.04773	0.03039	-0.1073	0.01183	-1.571	0.1167	0.004802	0.3166	0.09161
4	rs13107810:56408410:C:A	56408410	A	ADDxRecent_LESUM	764	-0.04773	0.03039	-0.1073	0.01183	-1.571	0.1167	0.004802	0.3166	0.09161
4	rs2035691:56395953:C:T	56395953	T	ADDxRecent_LESUM	764	-0.04773	0.03039	-0.1073	0.01183	-1.571	0.1167	0.004802	0.3166	0.09161
4	rs2035692:56394968:T:A	56394968	A	ADDxRecent_LESUM	764	-0.04773	0.03039	-0.1073	0.01183	-1.571	0.1167	0.004802	0.3166	0.09161
4	rs4507426:56395554:T:C	56395554	C	ADDxRecent_LESUM	764	-0.04773	0.03039	-0.1073	0.01183	-1.571	0.1167	0.004802	0.3166	0.09161
4	rs11133397:56400333:C:A	56400333	A	ADDxRecent_LESUM	764	-0.04602	0.02935	-0.1035	0.0115	-1.568	0.1173	0.004802	0.3565	0.1503
4	rs11133398:56400347:C:T	56400347	T	ADDxRecent_LESUM	764	-0.04602	0.02935	-0.1035	0.0115	-1.568	0.1173	0.004802	0.3565	0.1503
4	rs4864548	56413803	A	ADDxRecent_LESUM	768	-0.04563	0.0291	-0.1027	0.01141	-1.568	0.1173	0	0.3571	0.08248
4	rs4865005:56391948:T:A	56391948	A	ADDxRecent_LESUM	765	-0.0459	0.02927	-0.1033	0.01147	-1.568	0.1173	0.003601	0.3572	0.1307
4	rs12648271:56368122:G:C	56368122	C	ADDxRecent_LESUM	758	-0.04737	0.03159	-0.1093	0.01455	-1.499	0.1342	0.012	0.2849	0.3045
4	rs55699500:56407079:G:T	56407079	T	ADDxRecent_LESUM	761	-0.044	0.02946	-0.1018	0.01375	-1.493	0.1358	0.008403	0.3529	0.2229
4	rs56362210:56407139:C:T	56407139	T	ADDxRecent_LESUM	761	-0.044	0.02946	-0.1018	0.01375	-1.493	0.1358	0.008403	0.3529	0.2229
4	rs12504300:56348527:G:C	56348527	C	ADDxRecent_LESUM	764	-0.04666	0.0314	-0.1082	0.01489	-1.486	0.1378	0.004802	0.2859	0.3071
4	rs56055342:56407095:T:C	56407095	C	ADDxRecent_LESUM	759	-0.04523	0.03067	-0.1053	0.01488	-1.475	0.1407	0.0108	0.3125	0.1684
4	rs1464490:56322787:T:C	56322787	C	ADDxRecent_LESUM	766	-0.04246	0.02917	-0.09963	0.01471	-1.456	0.1459	0.002401	0.358	0.152
4	rs13132420:56392813:G:A	56392813	A	ADDxRecent_LESUM	749	-0.04342	0.02989	-0.102	0.01516	-1.453	0.1467	0.02761	0.3414	0.1008
4	rs62309758:56423069:T:C	56423069	C	ADDxRecent_LESUM	755	-0.04148	0.02906	-0.09844	0.01547	-1.428	0.1538	0.01681	0.2729	0.2181
4	rs62303691:56308252:C:T	56308252	T	ADDxRecent_LESUM	766	-0.03805	0.02884	-0.09457	0.01847	-1.32	0.1874	0.002401	0.284	0.3942
4	rs62303692:56311447:C:T	56311447	T	ADDxRecent_LESUM	766	-0.03805	0.02884	-0.09457	0.01847	-1.32	0.1874	0.002401	0.284	0.3942
4	rs62303708:56313484:T:C	56313484	C	ADDxRecent_LESUM	766	-0.03805	0.02884	-0.09457	0.01847	-1.32	0.1874	0.002401	0.284	0.3942
4	rs6802:56292101:A:T	56292101	T	ADDxRecent_LESUM	766	-0.03805	0.02884	-0.09457	0.01847	-1.32	0.1874	0.002401	0.284	0.3942
4	rs73236140:56306216:T:C	56306216	C	ADDxRecent_LESUM	766	-0.03805	0.02884	-0.09457	0.01847	-1.32	0.1874	0.002401	0.284	0.3942
4	rs1048004:56300209:C:A	56300209	A	ADDxRecent_LESUM	768	-0.038	0.02881	-0.09446	0.01847	-1.319	0.1876	0	0.2845	0.4439
4	rs11240:56319350:C:G	56319350	G	ADDxRecent_LESUM	768	-0.038	0.02881	-0.09446	0.01847	-1.319	0.1876	0	0.2845	0.4439
4	rs17721215:56303787:T:C	56303787	C	ADDxRecent_LESUM	768	-0.038	0.02881	-0.09446	0.01847	-1.319	0.1876	0	0.2845	0.4439
4	rs1801260	56301369	G	ADDxRecent_LESUM	768	-0.038	0.02881	-0.09446	0.01847	-1.319	0.1876	0	0.2845	0.4439
4	rs62303686:56293659:G:A	56293659	A	ADDxRecent_LESUM	768	-0.038	0.02881	-0.09446	0.01847	-1.319	0.1876	0	0.2845	0.4439
4	rs62303711:56324492:G:C	56324492	C	ADDxRecent_LESUM	768	-0.038	0.02881	-0.09446	0.01847	-1.319	0.1876	0	0.2845	0.4439
4	rs73236142:56312310:G:T	56312310	T	ADDxRecent_LESUM	768	-0.038	0.02881	-0.09446	0.01847	-1.319	0.1876	0	0.2845	0.4439
4	rs7676245:56321317:G:A	56321317	A	ADDxRecent_LESUM	768	-0.038	0.02881	-0.09446	0.01847	-1.319	0.1876	0	0.2845	0.4439
4	rs41324951:56288743:C:G	56288743	G	ADDxRecent_LESUM	765	-0.03803	0.02886	-0.0946	0.01853	-1.318	0.188	0.003601	0.2837	0.393
4	rs17721497:56311248:A:T	56311248	T	ADDxRecent_LESUM	764	-0.03798	0.02886	-0.09456	0.01859	-1.316	0.1886	0.006002	0.285	0.4426
4	rs10462028:56298300:G:A	56298300	A	ADDxRecent_LESUM	768	-0.03656	0.02783	-0.09111	0.01798	-1.314	0.1893	0	0.3235	0.476
4	rs57826934:56323379:C:T	56323379	T	ADDxRecent_LESUM	768	-0.03656	0.02783	-0.09111	0.01798	-1.314	0.1893	0	0.3235	0.476
4	rs67963898:56341687:A:G	56341687	G	ADDxRecent_LESUM	766	-0.03779	0.02885	-0.09433	0.01875	-1.31	0.1906	0.002401	0.284	0.3942
4	rs56056791:56328468:T:C	56328468	C	ADDxRecent_LESUM	766	-0.03766	0.02884	-0.09418	0.01885	-1.306	0.1919	0.002401	0.284	0.3942
4	rs62303712:56326651:C:T	56326651	T	ADDxRecent_LESUM	765	-0.03768	0.02885	-0.09423	0.01887	-1.306	0.1919	0.003601	0.2837	0.393
4	rs62303722:56348243:A:C	56348243	C	ADDxRecent_LESUM	765	-0.03768	0.02885	-0.09423	0.01887	-1.306	0.1919	0.003601	0.2837	0.393
4	rs62303728:56361929:G:A	56361929	A	ADDxRecent_LESUM	765	-0.03768	0.02885	-0.09423	0.01887	-1.306	0.1919	0.003601	0.2837	0.393
4	rs62303730:56365115:A:C	56365115	C	ADDxRecent_LESUM	765	-0.03768	0.02885	-0.09423	0.01887	-1.306	0.1919	0.003601	0.2837	0.393
4	rs62309729:56402846:A:G	56402846	G	ADDxRecent_LESUM	765	-0.03768	0.02885	-0.09423	0.01887	-1.306	0.1919	0.003601	0.2837	0.393
4	rs62305265:56369641:G:A	56369641	A	ADDxRecent_LESUM	766	-0.03763	0.02882	-0.09412	0.01886	-1.306	0.1921	0.002401	0.284	0.3942
4	rs1021306:56395944:T:G	56395944	T	ADDxRecent_LESUM	767	-0.03763	0.02883	-0.09412	0.01887	-1.305	0.1922	0.0012	0.2843	0.443
4	rs1021307:56395714:G:A	56395714	G	ADDxRecent_LESUM	767	-0.03763	0.02883	-0.09412	0.01887	-1.305	0.1922	0.0012	0.2843	0.443
4	rs10462033:56377719:G:T	56377719	T	ADDxRecent_LESUM	767	-0.03763	0.02883	-0.09412	0.01887	-1.305	0.1922	0.0012	0.2843	0.443
4	rs13134079:56408188:A:G	56408188	A	ADDxRecent_LESUM	767	-0.03763	0.02883	-0.09412	0.01887	-1.305	0.1922	0.0012	0.2843	0.443
4	rs1522109:56380570:A:G	56380570	G	ADDxRecent_LESUM	767	-0.03763	0.02883	-0.09412	0.01887	-1.305	0.1922	0.0012	0.2843	0.443
4	rs1546004:56387779:C:T	56387779	C	ADDxRecent_LESUM	767	-0.03763	0.02883	-0.09412	0.01887	-1.305	0.1922	0.0012	0.2843	0.443
4	rs17722870:56344686:A:G	56344686	G	ADDxRecent_LESUM	767	-0.03763	0.02883	-0.09412	0.01887	-1.305	0.1922	0.0012	0.2843	0.443
4	rs17779627:56349942:T:C	56349942	C	ADDxRecent_LESUM	767	-0.03763	0.02883	-0.09412	0.01887	-1.305	0.1922	0.0012	0.2843	0.443
4	rs1915905:56378548:T:G	56378548	G	ADDxRecent_LESUM	767	-0.03763	0.02883	-0.09412	0.01887	-1.305	0.1922	0.0012	0.2843	0.443
4	rs2070062:56355598:A:C	56355598	C	ADDxRecent_LESUM	767	-0.03763	0.02883	-0.09412	0.01887	-1.305	0.1922	0.0012	0.2843	0.443
4	rs3805156:56364092:G:A	56364092	A	ADDxRecent_LESUM	767	-0.03763	0.02883	-0.09412	0.01887	-1.305	0.1922	0.0012	0.2843	0.443
4	rs4865006:56392279:C:T	56392279	C	ADDxRecent_LESUM	767	-0.03763	0.02883	-0.09412	0.01887	-1.305	0.1922	0.0012	0.2843	0.443
4	rs55729020:56357848:C:G	56357848	G	ADDxRecent_LESUM	767	-0.03763	0.02883	-0.09412	0.01887	-1.305	0.1922	0.0012	0.2843	0.443
4	rs55885973:56346221:C:A	56346221	A	ADDxRecent_LESUM	767	-0.03763	0.02883	-0.09412	0.01887	-1.305	0.1922	0.0012	0.2843	0.443
4	rs56196624:56366507:T:C	56366507	C	ADDxRecent_LESUM	767	-0.03763	0.02883	-0.09412	0.01887	-1.305	0.1922	0.0012	0.2843	0.443
4	rs57338268:56351180:G:A	56351180	A	ADDxRecent_LESUM	767	-0.03763	0.02883	-0.09412	0.01887	-1.305	0.1922	0.0012	0.2843	0.443
4	rs58476959:56362401:A:C	56362401	C	ADDxRecent_LESUM	767	-0.03763	0.02883	-0.09412	0.01887	-1.305	0.1922	0.0012	0.2843	0.443
4	rs62303713:56327743:G:A	56327743	A	ADDxRecent_LESUM	767	-0.03763	0.02883	-0.09412	0.01887	-1.305	0.1922	0.0012	0.2843	0.443
4	rs62303718:56342937:T:C	56342937	C	ADDxRecent_LESUM	767	-0.03763	0.02883	-0.09412	0.01887	-1.305	0.1922	0.0012	0.2843	0.443
4	rs62303726:56356582:A:G	56356582	G	ADDxRecent_LESUM	767	-0.03763	0.02883	-0.09412	0.01887	-1.305	0.1922	0.0012	0.2843	0.443
4	rs62303731:56365834:C:T	56365834	T	ADDxRecent_LESUM	767	-0.03763	0.02883	-0.09412	0.01887	-1.305	0.1922	0.0012	0.2843	0.443
4	rs62303732:56366035:A:G	56366035	G	ADDxRecent_LESUM	767	-0.03763	0.02883	-0.09412	0.01887	-1.305	0.1922	0.0012	0.2843	0.443
4	rs62305264:56369135:A:G	56369135	G	ADDxRecent_LESUM	767	-0.03763	0.02883	-0.09412	0.01887	-1.305	0.1922	0.0012	0.2843	0.443
4	rs62305266:56371283:C:T	56371283	T	ADDxRecent_LESUM	767	-0.03763	0.02883	-0.09412	0.01887	-1.305	0.1922	0.0012	0.2843	0.443
4	rs62305267:56372979:C:T	56372979	T	ADDxRecent_LESUM	767	-0.03763	0.02883	-0.09412	0.01887	-1.305	0.1922	0.0012	0.2843	0.443
4	rs62305268:56373158:T:A	56373158	A	ADDxRecent_LESUM	767	-0.03763	0.02883	-0.09412	0.01887	-1.305	0.1922	0.0012	0.2843	0.443
4	rs62305270:56374009:G:C	56374009	C	ADDxRecent_LESUM	767	-0.03763	0.02883	-0.09412	0.01887	-1.305	0.1922	0.0012	0.2843	0.443
4	rs62305271:56375882:G:T	56375882	T	ADDxRecent_LESUM	767	-0.03763	0.02883	-0.09412	0.01887	-1.305	0.1922	0.0012	0.2843	0.443
4	rs6554282:56385979:A:G	56385979	A	ADDxRecent_LESUM	767	-0.03763	0.02883	-0.09412	0.01887	-1.305	0.1922	0.0012	0.2843	0.443
4	rs6554283:56387220:G:T	56387220	G	ADDxRecent_LESUM	767	-0.03763	0.02883	-0.09412	0.01887	-1.305	0.1922	0.0012	0.2843	0.443
4	rs6554284:56399899:A:G	56399899	A	ADDxRecent_LESUM	767	-0.03763	0.02883	-0.09412	0.01887	-1.305	0.1922	0.0012	0.2843	0.443
4	rs6554285:56400120:C:T	56400120	C	ADDxRecent_LESUM	767	-0.03763	0.02883	-0.09412	0.01887	-1.305	0.1922	0.0012	0.2843	0.443
4	rs7660668:56401697:C:G	56401697	C	ADDxRecent_LESUM	767	-0.03763	0.02883	-0.09412	0.01887	-1.305	0.1922	0.0012	0.2843	0.443
4	rs7666895:56387478:T:C	56387478	T	ADDxRecent_LESUM	767	-0.03763	0.02883	-0.09412	0.01887	-1.305	0.1922	0.0012	0.2843	0.443
4	rs7681414:56375057:C:G	56375057	G	ADDxRecent_LESUM	767	-0.03763	0.02883	-0.09412	0.01887	-1.305	0.1922	0.0012	0.2843	0.443
4	rs7697067:56403380:A:T	56403380	A	ADDxRecent_LESUM	767	-0.03763	0.02883	-0.09412	0.01887	-1.305	0.1922	0.0012	0.2843	0.443
4	rs7698022:56407347:G:T	56407347	G	ADDxRecent_LESUM	767	-0.03763	0.02883	-0.09412	0.01887	-1.305	0.1922	0.0012	0.2843	0.443
4	rs7659095:56401601:G:A	56401601	G	ADDxRecent_LESUM	765	-0.03741	0.02886	-0.09397	0.01915	-1.296	0.1952	0.003601	0.2837	0.393
4	rs1979605:56418873:A:G	56418873	A	ADDxRecent_LESUM	767	-0.03734	0.02882	-0.09382	0.01915	-1.295	0.1955	0.0012	0.2837	0.3938
4	rs79658500:56364754:T:C	56364754	C	ADDxRecent_LESUM	765	-0.03741	0.0289	-0.09406	0.01924	-1.294	0.1959	0.003601	0.2843	0.3947
4	rs10866424:56419574:T:G	56419574	T	ADDxRecent_LESUM	768	-0.03703	0.0288	-0.09348	0.01942	-1.286	0.199	0	0.2839	0.3954
4	rs12505265:56412143:C:G	56412143	C	ADDxRecent_LESUM	768	-0.03703	0.0288	-0.09348	0.01942	-1.286	0.199	0	0.2839	0.3954
4	rs12509047:56411412:T:A	56411412	T	ADDxRecent_LESUM	768	-0.03703	0.0288	-0.09348	0.01942	-1.286	0.199	0	0.2839	0.3954
4	rs1906676:56415344:A:G	56415344	A	ADDxRecent_LESUM	768	-0.03703	0.0288	-0.09348	0.01942	-1.286	0.199	0	0.2839	0.3954
4	rs1979604:56418755:A:C	56418755	A	ADDxRecent_LESUM	768	-0.03703	0.0288	-0.09348	0.01942	-1.286	0.199	0	0.2839	0.3954
4	rs4865012:56420786:C:T	56420786	C	ADDxRecent_LESUM	768	-0.03703	0.0288	-0.09348	0.01942	-1.286	0.199	0	0.2839	0.3954
4	rs6554287:56416879:C:T	56416879	C	ADDxRecent_LESUM	768	-0.03703	0.0288	-0.09348	0.01942	-1.286	0.199	0	0.2839	0.3954
4	rs10529258:56412869:G:A	56412869	A	ADDxRecent_LESUM	757	-0.037	0.02901	-0.09385	0.01986	-1.275	0.2026	0.01441	0.2801	0.3414
4	rs115635692:56412873:A:C	56412873	C	ADDxRecent_LESUM	757	-0.037	0.02901	-0.09385	0.01986	-1.275	0.2026	0.01441	0.2801	0.3414
4	rs116135676:56412874:G:T	56412874	T	ADDxRecent_LESUM	757	-0.037	0.02901	-0.09385	0.01986	-1.275	0.2026	0.01441	0.2801	0.3414
4	rs17722979:56346411:G:A	56346411	A	ADDxRecent_LESUM	766	-0.0365	0.02881	-0.09298	0.01997	-1.267	0.2056	0.002401	0.2846	0.4431
4	rs10049561:56292790:A:G	56292790	A	ADDxRecent_LESUM	767	0.01888	0.0272	-0.03443	0.0722	0.6943	0.4877	0.002401	0.4591	0.2946
4	rs6828454:56290496:C:T	56290496	C	ADDxRecent_LESUM	766	0.01735	0.02721	-0.03598	0.07067	0.6375	0.524	0.003601	0.459	0.2636
4	rs11732723:56290558:C:T	56290558	C	ADDxRecent_LESUM	767	0.01719	0.02721	-0.03614	0.07052	0.6316	0.5278	0.002401	0.4597	0.236
4	rs6858749:56290437:T:C	56290437	T	ADDxRecent_LESUM	767	0.01719	0.02721	-0.03614	0.07052	0.6316	0.5278	0.002401	0.4597	0.236
4	rs3749473:56294628:T:C	56294628	T	ADDxRecent_LESUM	765	0.01709	0.02711	-0.03605	0.07023	0.6305	0.5286	0.004802	0.4596	0.209
4	rs6858684:56289778:C:T	56289778	C	ADDxRecent_LESUM	764	0.01653	0.02724	-0.03686	0.06992	0.6068	0.5442	0.006002	0.4589	0.2344
4	rs6810483:56290573:T:C	56290573	T	ADDxRecent_LESUM	766	0.01662	0.02743	-0.03715	0.07038	0.6058	0.5448	0.003601	0.4982	0.2672
4	rs3749472:56294032:A:G	56294032	A	ADDxRecent_LESUM	765	0.01618	0.02736	-0.03744	0.0698	0.5915	0.5544	0.004802	0.4982	0.2663
4	rs6840236:56289785:T:C	56289785	T	ADDxRecent_LESUM	764	0.01552	0.02746	-0.0383	0.06934	0.5652	0.5721	0.006002	0.4982	0.2379

## Sheet: dominant
CHR	SNP	BP	A1	TEST	NMISS	BETA	SE	L95	U95	STAT	P	F_MISS	MAF	HWE
4	rs6825994:56390411:C:A	56390411	A	DOMxRecent_LESUM	751	0.1412	0.0396	0.06358	0.2188	3.565	0.0003866	0.02041	0.3585	0.01482
4	rs10016506:56396674:G:T	56396674	T	DOMxRecent_LESUM	766	0.1343	0.0397	0.05652	0.2121	3.384	0.0007522	0.002401	0.3586	0.02364
4	rs1965467:56322740:G:A	56322740	G	DOMxRecent_LESUM	765	0.1342	0.03977	0.05622	0.2121	3.374	0.0007792	0.003601	0.3602	0.03483
4	rs6853192:56409254:T:A	56409254	A	DOMxRecent_LESUM	766	0.134	0.03979	0.05599	0.2119	3.367	0.0007976	0.003601	0.3596	0.02881
4	rs10002541:56395011:T:C	56395011	C	DOMxRecent_LESUM	767	0.1332	0.03965	0.05547	0.2109	3.359	0.0008214	0.0012	0.3582	0.02357
4	rs10005989:56405206:C:T	56405206	T	DOMxRecent_LESUM	767	0.1332	0.03965	0.05547	0.2109	3.359	0.0008214	0.0012	0.3582	0.02357
4	rs11726609:56400869:T:A	56400869	A	DOMxRecent_LESUM	767	0.1332	0.03965	0.05547	0.2109	3.359	0.0008214	0.0012	0.3582	0.02357
4	rs17085889:56402115:G:A	56402115	A	DOMxRecent_LESUM	767	0.1332	0.03965	0.05547	0.2109	3.359	0.0008214	0.0012	0.3582	0.02357
4	rs28525309:56406236:G:C	56406236	C	DOMxRecent_LESUM	767	0.1332	0.03965	0.05547	0.2109	3.359	0.0008214	0.0012	0.3582	0.02357
4	rs28582059:56408404:G:C	56408404	C	DOMxRecent_LESUM	767	0.1332	0.03965	0.05547	0.2109	3.359	0.0008214	0.0012	0.3582	0.02357
4	rs28790098:56398109:C:T	56398109	T	DOMxRecent_LESUM	767	0.1332	0.03965	0.05547	0.2109	3.359	0.0008214	0.0012	0.3582	0.02357
4	rs4865008:56410855:T:G	56410855	G	DOMxRecent_LESUM	767	0.1332	0.03965	0.05547	0.2109	3.359	0.0008214	0.0012	0.3582	0.02357
4	rs62309727:56391793:G:A	56391793	A	DOMxRecent_LESUM	767	0.1332	0.03965	0.05547	0.2109	3.359	0.0008214	0.0012	0.3582	0.02357
4	rs6812042:56396079:G:T	56396079	T	DOMxRecent_LESUM	767	0.1332	0.03965	0.05547	0.2109	3.359	0.0008214	0.0012	0.3582	0.02357
4	rs6815516:56399184:A:T	56399184	T	DOMxRecent_LESUM	767	0.1332	0.03965	0.05547	0.2109	3.359	0.0008214	0.0012	0.3582	0.02357
4	rs6839788:56393040:G:T	56393040	T	DOMxRecent_LESUM	767	0.1332	0.03965	0.05547	0.2109	3.359	0.0008214	0.0012	0.3582	0.02357
4	rs7673908:56394819:A:G	56394819	G	DOMxRecent_LESUM	767	0.1332	0.03965	0.05547	0.2109	3.359	0.0008214	0.0012	0.3582	0.02357
4	rs9998038:56397849:C:T	56397849	T	DOMxRecent_LESUM	767	0.1332	0.03965	0.05547	0.2109	3.359	0.0008214	0.0012	0.3582	0.02357
4	rs9998146:56397977:C:T	56397977	T	DOMxRecent_LESUM	767	0.1332	0.03965	0.05547	0.2109	3.359	0.0008214	0.0012	0.3582	0.02357
4	rs1522107:56380773:A:T	56380773	A	DOMxRecent_LESUM	764	0.1331	0.03972	0.05528	0.211	3.352	0.0008428	0.004802	0.3565	0.02807
4	rs1522108:56380733:T:C	56380733	T	DOMxRecent_LESUM	764	0.1331	0.03972	0.05528	0.211	3.352	0.0008428	0.004802	0.3565	0.02807
4	rs6554286:56400304:T:G	56400304	G	DOMxRecent_LESUM	765	0.133	0.03975	0.05511	0.2109	3.346	0.0008587	0.003601	0.3578	0.02839
4	rs11133382:56316980:T:G	56316980	T	DOMxRecent_LESUM	763	0.133	0.03977	0.05503	0.2109	3.344	0.0008674	0.006002	0.3569	0.01898
4	rs11133379:56306111:G:A	56306111	G	DOMxRecent_LESUM	767	0.1326	0.03968	0.05481	0.2104	3.341	0.0008748	0.0012	0.3582	0.02357
4	rs11733864:56321530:C:T	56321530	C	DOMxRecent_LESUM	767	0.1326	0.03968	0.05481	0.2104	3.341	0.0008748	0.0012	0.3582	0.02357
4	rs12643926:56310621:C:T	56310621	C	DOMxRecent_LESUM	767	0.1326	0.03968	0.05481	0.2104	3.341	0.0008748	0.0012	0.3582	0.02357
4	rs12647034:56310622:A:G	56310622	A	DOMxRecent_LESUM	767	0.1326	0.03968	0.05481	0.2104	3.341	0.0008748	0.0012	0.3582	0.02357
4	rs13121235:56311947:A:G	56311947	A	DOMxRecent_LESUM	767	0.1326	0.03968	0.05481	0.2104	3.341	0.0008748	0.0012	0.3582	0.02357
4	rs1522106:56307214:C:A	56307214	C	DOMxRecent_LESUM	767	0.1326	0.03968	0.05481	0.2104	3.341	0.0008748	0.0012	0.3582	0.02357
4	rs2412646:56318772:T:C	56318772	T	DOMxRecent_LESUM	767	0.1326	0.03968	0.05481	0.2104	3.341	0.0008748	0.0012	0.3582	0.02357
4	rs2412647:56319105:C:T	56319105	C	DOMxRecent_LESUM	767	0.1326	0.03968	0.05481	0.2104	3.341	0.0008748	0.0012	0.3582	0.02357
4	rs3736544:56309992:A:G	56309992	A	DOMxRecent_LESUM	767	0.1326	0.03968	0.05481	0.2104	3.341	0.0008748	0.0012	0.3582	0.02357
4	rs3736545:56310343:C:G	56310343	C	DOMxRecent_LESUM	767	0.1326	0.03968	0.05481	0.2104	3.341	0.0008748	0.0012	0.3582	0.02357
4	rs3805147:56306730:C:T	56306730	C	DOMxRecent_LESUM	767	0.1326	0.03968	0.05481	0.2104	3.341	0.0008748	0.0012	0.3582	0.02357
4	rs6811520:56315178:T:C	56315178	T	DOMxRecent_LESUM	767	0.1326	0.03968	0.05481	0.2104	3.341	0.0008748	0.0012	0.3582	0.02357
4	rs473005:56288125:A:C	56288125	A	DOMxRecent_LESUM	766	0.1327	0.03972	0.05481	0.2105	3.34	0.0008793	0.002401	0.358	0.01942
4	rs564762:56284631:C:T	56284631	C	DOMxRecent_LESUM	766	0.1327	0.03972	0.05481	0.2105	3.34	0.0008793	0.002401	0.358	0.01942
4	rs10034433:56421176:A:T	56421176	T	DOMxRecent_LESUM	768	0.1321	0.03965	0.05435	0.2098	3.331	0.0009086	0	0.3589	0.01954
4	rs10462035:56379178:G:A	56379178	G	DOMxRecent_LESUM	768	0.1321	0.03965	0.05435	0.2098	3.331	0.0009086	0	0.3583	0.02387
4	rs11133399:56413831:A:G	56413831	G	DOMxRecent_LESUM	768	0.1321	0.03965	0.05435	0.2098	3.331	0.0009086	0	0.3589	0.01954
4	rs11931061	56338793	G	DOMxRecent_LESUM	768	0.1321	0.03965	0.05435	0.2098	3.331	0.0009086	0	0.3583	0.02387
4	rs11939815:56358283:T:G	56358283	T	DOMxRecent_LESUM	768	0.1321	0.03965	0.05435	0.2098	3.331	0.0009086	0	0.3583	0.02387
4	rs11947476:56339751:T:C	56339751	T	DOMxRecent_LESUM	768	0.1321	0.03965	0.05435	0.2098	3.331	0.0009086	0	0.3583	0.02387
4	rs11947623:56349190:C:A	56349190	C	DOMxRecent_LESUM	768	0.1321	0.03965	0.05435	0.2098	3.331	0.0009086	0	0.3583	0.02387
4	rs12646078:56368204:T:C	56368204	T	DOMxRecent_LESUM	768	0.1321	0.03965	0.05435	0.2098	3.331	0.0009086	0	0.3583	0.02387
4	rs13102385:56345255:T:C	56345255	T	DOMxRecent_LESUM	768	0.1321	0.03965	0.05435	0.2098	3.331	0.0009086	0	0.3583	0.02387
4	rs13128582:56328944:C:G	56328944	C	DOMxRecent_LESUM	768	0.1321	0.03965	0.05435	0.2098	3.331	0.0009086	0	0.3583	0.02387
4	rs13138697:56363309:G:A	56363309	G	DOMxRecent_LESUM	768	0.1321	0.03965	0.05435	0.2098	3.331	0.0009086	0	0.3583	0.02387
4	rs13152650:56357858:T:C	56357858	T	DOMxRecent_LESUM	768	0.1321	0.03965	0.05435	0.2098	3.331	0.0009086	0	0.3583	0.02387
4	rs1522110:56380283:C:T	56380283	C	DOMxRecent_LESUM	768	0.1321	0.03965	0.05435	0.2098	3.331	0.0009086	0	0.3583	0.02387
4	rs1522111:56329563:T:A	56329563	T	DOMxRecent_LESUM	768	0.1321	0.03965	0.05435	0.2098	3.331	0.0009086	0	0.3583	0.02387
4	rs1980273:56367401:C:G	56367401	C	DOMxRecent_LESUM	768	0.1321	0.03965	0.05435	0.2098	3.331	0.0009086	0	0.3583	0.02387
4	rs2140077:56338953:A:G	56338953	A	DOMxRecent_LESUM	768	0.1321	0.03965	0.05435	0.2098	3.331	0.0009086	0	0.3583	0.02387
4	rs2177127:56379959:A:C	56379959	A	DOMxRecent_LESUM	768	0.1321	0.03965	0.05435	0.2098	3.331	0.0009086	0	0.3583	0.02387
4	rs2177129:56365414:C:T	56365414	C	DOMxRecent_LESUM	768	0.1321	0.03965	0.05435	0.2098	3.331	0.0009086	0	0.3583	0.02387
4	rs28463765:56412434:C:T	56412434	T	DOMxRecent_LESUM	768	0.1321	0.03965	0.05435	0.2098	3.331	0.0009086	0	0.3589	0.01954
4	rs35767091:56346723:G:A	56346723	G	DOMxRecent_LESUM	768	0.1321	0.03965	0.05435	0.2098	3.331	0.0009086	0	0.3583	0.02387
4	rs3805152:56359658:C:T	56359658	C	DOMxRecent_LESUM	768	0.1321	0.03965	0.05435	0.2098	3.331	0.0009086	0	0.3583	0.02387
4	rs3805154:56363927:C:T	56363927	C	DOMxRecent_LESUM	768	0.1321	0.03965	0.05435	0.2098	3.331	0.0009086	0	0.3583	0.02387
4	rs3805157:56364103:A:G	56364103	A	DOMxRecent_LESUM	768	0.1321	0.03965	0.05435	0.2098	3.331	0.0009086	0	0.3583	0.02387
4	rs3817444	56375981	A	DOMxRecent_LESUM	768	0.1321	0.03965	0.05435	0.2098	3.331	0.0009086	0	0.3577	0.03457
4	rs3828481:56376664:T:C	56376664	T	DOMxRecent_LESUM	768	0.1321	0.03965	0.05435	0.2098	3.331	0.0009086	0	0.3583	0.02387
4	rs4371676:56329008:G:A	56329008	G	DOMxRecent_LESUM	768	0.1321	0.03965	0.05435	0.2098	3.331	0.0009086	0	0.3583	0.02387
4	rs4580704:56326707:G:C	56326707	G	DOMxRecent_LESUM	768	0.1321	0.03965	0.05435	0.2098	3.331	0.0009086	0	0.3583	0.02387
4	rs4864998:56332606:A:G	56332606	A	DOMxRecent_LESUM	768	0.1321	0.03965	0.05435	0.2098	3.331	0.0009086	0	0.3583	0.02387
4	rs4865010:56414962:A:C	56414962	C	DOMxRecent_LESUM	768	0.1321	0.03965	0.05435	0.2098	3.331	0.0009086	0	0.3589	0.01954
4	rs58894703:56358538:G:A	56358538	G	DOMxRecent_LESUM	768	0.1321	0.03965	0.05435	0.2098	3.331	0.0009086	0	0.3583	0.02387
4	rs62303714:56329018:A:T	56329018	A	DOMxRecent_LESUM	768	0.1321	0.03965	0.05435	0.2098	3.331	0.0009086	0	0.3583	0.02387
4	rs6810948:56351192:A:G	56351192	A	DOMxRecent_LESUM	768	0.1321	0.03965	0.05435	0.2098	3.331	0.0009086	0	0.3583	0.02387
4	rs6817267:56338541:G:A	56338541	G	DOMxRecent_LESUM	768	0.1321	0.03965	0.05435	0.2098	3.331	0.0009086	0	0.3583	0.02387
4	rs6819660:56374577:T:G	56374577	T	DOMxRecent_LESUM	768	0.1321	0.03965	0.05435	0.2098	3.331	0.0009086	0	0.3583	0.02387
4	rs6824057:56367278:G:C	56367278	G	DOMxRecent_LESUM	768	0.1321	0.03965	0.05435	0.2098	3.331	0.0009086	0	0.3583	0.02387
4	rs6837710:56374455:C:T	56374455	C	DOMxRecent_LESUM	768	0.1321	0.03965	0.05435	0.2098	3.331	0.0009086	0	0.3583	0.02387
4	rs6846427:56335448:C:G	56335448	C	DOMxRecent_LESUM	768	0.1321	0.03965	0.05435	0.2098	3.331	0.0009086	0	0.3583	0.02387
4	rs726967	56421713	A	DOMxRecent_LESUM	768	0.1321	0.03965	0.05435	0.2098	3.331	0.0009086	0	0.3589	0.01954
4	rs7667849:56388199:A:G	56388199	G	DOMxRecent_LESUM	768	0.1321	0.03965	0.05435	0.2098	3.331	0.0009086	0	0.3583	0.02387
4	rs7668147:56339384:C:T	56339384	C	DOMxRecent_LESUM	768	0.1321	0.03965	0.05435	0.2098	3.331	0.0009086	0	0.3583	0.02387
4	rs7670225:56368018:C:T	56368018	C	DOMxRecent_LESUM	768	0.1321	0.03965	0.05435	0.2098	3.331	0.0009086	0	0.3583	0.02387
4	rs7677526:56349908:A:T	56349908	A	DOMxRecent_LESUM	768	0.1321	0.03965	0.05435	0.2098	3.331	0.0009086	0	0.3583	0.02387
4	rs7684810:56352794:C:T	56352794	C	DOMxRecent_LESUM	768	0.1321	0.03965	0.05435	0.2098	3.331	0.0009086	0	0.3583	0.02387
4	rs9312662:56386371:T:C	56386371	C	DOMxRecent_LESUM	768	0.1321	0.03965	0.05435	0.2098	3.331	0.0009086	0	0.3583	0.02387
4	rs9997288:56347227:T:C	56347227	T	DOMxRecent_LESUM	768	0.1321	0.03965	0.05435	0.2098	3.331	0.0009086	0	0.3583	0.02387
4	rs6851838:56420747:A:C	56420747	C	DOMxRecent_LESUM	767	0.1321	0.03968	0.05434	0.2099	3.33	0.0009118	0.0012	0.3594	0.01964
4	rs11133383:56317045:C:T	56317045	C	DOMxRecent_LESUM	760	0.1323	0.03988	0.05409	0.2104	3.316	0.0009562	0.009604	0.3624	0.01289
4	rs6834676:56298414:C:G	56298414	C	DOMxRecent_LESUM	765	0.1318	0.03976	0.05388	0.2097	3.315	0.000959	0.003601	0.3614	0.0131
4	rs28448438:56416665:C:T	56416665	T	DOMxRecent_LESUM	767	0.1314	0.03968	0.05366	0.2092	3.312	0.0009699	0.0012	0.3594	0.013
4	rs6832769:56298194:G:A	56298194	G	DOMxRecent_LESUM	761	0.1319	0.03987	0.05373	0.21	3.308	0.0009858	0.008403	0.3571	0.02794
4	rs6824955:56317136:T:G	56317136	T	DOMxRecent_LESUM	764	0.1314	0.03975	0.05351	0.2093	3.306	0.0009901	0.004802	0.3583	0.0192
4	rs6554280:56374952:A:G	56374952	A	DOMxRecent_LESUM	765	0.1311	0.03972	0.05323	0.209	3.3	0.001012	0.003601	0.3566	0.0285
4	rs28670674:56407103:G:A	56407103	A	DOMxRecent_LESUM	762	0.1296	0.03978	0.05165	0.2076	3.258	0.001171	0.007203	0.3609	0.03467
4	rs11735267:56347287:C:T	56347287	C	DOMxRecent_LESUM	763	0.1288	0.03953	0.0513	0.2062	3.258	0.001173	0.007203	0.3609	0.03467
4	rs60797008:56388672:A:T	56388672	T	DOMxRecent_LESUM	755	0.1257	0.04006	0.04716	0.2042	3.137	0.001772	0.01921	0.3599	0.02263
4	rs11133394:56383238:C:T	56383238	C	DOMxRecent_LESUM	732	0.1272	0.04243	0.04407	0.2104	2.999	0.002805	0.04682	0.4181	0.08
4	rs6850524:56381997:C:G	56381997	C	DOMxRecent_LESUM	732	0.1272	0.04243	0.04407	0.2104	2.999	0.002805	0.04682	0.4181	0.08
4	rs142902983:56406335:C:T	56406335	T	DOMxRecent_LESUM	749	0.09886	0.041	0.0185	0.1792	2.411	0.01615	0.02761	0.1716	0.538
4	rs3792603:56302058:A:G	56302058	G	DOMxRecent_LESUM	740	-0.09629	0.04074	-0.1761	-0.01644	-2.364	0.01836	0.03842	0.2054	0.1932
4	rs62303685:56285082:C:G	56285082	G	DOMxRecent_LESUM	739	-0.09639	0.04078	-0.1763	-0.01646	-2.364	0.01836	0.03962	0.2056	0.1935
4	rs62303690:56306005:T:C	56306005	C	DOMxRecent_LESUM	740	-0.09629	0.04074	-0.1761	-0.01644	-2.364	0.01836	0.03842	0.2054	0.1932
4	rs62303709:56315182:C:T	56315182	T	DOMxRecent_LESUM	740	-0.09629	0.04074	-0.1761	-0.01644	-2.364	0.01836	0.03842	0.2054	0.1932
4	rs530875:56289779:A:G	56289779	A	DOMxRecent_LESUM	768	0.09511	0.04039	0.01594	0.1743	2.355	0.0188	0.0012	0.1755	0.4717
4	rs532768:56289999:A:G	56289999	A	DOMxRecent_LESUM	768	0.09511	0.04039	0.01594	0.1743	2.355	0.0188	0.0012	0.1755	0.4717
4	rs534654	56290220	A	DOMxRecent_LESUM	768	0.09511	0.04039	0.01594	0.1743	2.355	0.0188	0	0.1759	0.4048
4	rs711533:56289379:C:A	56289379	C	DOMxRecent_LESUM	768	0.09511	0.04039	0.01594	0.1743	2.355	0.0188	0.0012	0.1755	0.4717
4	rs471546:56286613:A:T	56286613	A	DOMxRecent_LESUM	767	0.09509	0.04043	0.01584	0.1743	2.352	0.01894	0.002401	0.1757	0.4717
4	rs504836:56285305:C:T	56285305	C	DOMxRecent_LESUM	767	0.09509	0.04043	0.01584	0.1743	2.352	0.01894	0.002401	0.1757	0.4717
4	rs549564:56286717:T:C	56286717	T	DOMxRecent_LESUM	767	0.09509	0.04043	0.01584	0.1743	2.352	0.01894	0.002401	0.1757	0.4717
4	rs62305269:56373404:C:A	56373404	A	DOMxRecent_LESUM	741	-0.09571	0.04073	-0.1755	-0.01587	-2.35	0.01906	0.03721	0.2064	0.1602
4	rs73236149:56373474:C:T	56373474	T	DOMxRecent_LESUM	741	-0.09571	0.04073	-0.1755	-0.01587	-2.35	0.01906	0.03721	0.2064	0.1602
4	rs62303724:56351281:C:A	56351281	A	DOMxRecent_LESUM	739	-0.09576	0.04076	-0.1757	-0.01587	-2.349	0.01908	0.03962	0.205	0.1599
4	rs505861:56285166:T:G	56285166	T	DOMxRecent_LESUM	766	0.09499	0.04045	0.01571	0.1743	2.348	0.01911	0.003601	0.1753	0.4713
4	rs62309730:56407697:A:G	56407697	G	DOMxRecent_LESUM	743	-0.09511	0.04055	-0.1746	-0.01563	-2.345	0.01928	0.03481	0.2083	0.1992
4	rs62303715:56333060:A:C	56333060	C	DOMxRecent_LESUM	739	-0.09518	0.0408	-0.1752	-0.01521	-2.333	0.01994	0.03962	0.205	0.1599
4	rs62303716:56334252:C:A	56334252	A	DOMxRecent_LESUM	739	-0.09518	0.0408	-0.1752	-0.01521	-2.333	0.01994	0.03962	0.205	0.1599
4	rs6828474:56341907:A:T	56341907	T	DOMxRecent_LESUM	739	-0.09518	0.0408	-0.1752	-0.01521	-2.333	0.01994	0.03962	0.205	0.1599
4	rs62309728:56396815:G:A	56396815	A	DOMxRecent_LESUM	742	-0.09464	0.04061	-0.1742	-0.01505	-2.331	0.02004	0.03601	0.208	0.1978
4	rs55869433:56410937:C:T	56410937	T	DOMxRecent_LESUM	744	-0.09438	0.04053	-0.1738	-0.01494	-2.329	0.02014	0.03361	0.2081	0.1989
4	rs1488941:56383966:T:C	56383966	C	DOMxRecent_LESUM	731	-0.08829	0.04083	-0.1683	-0.008271	-2.163	0.0309	0.04802	0.2182	0.5318
4	rs146471976:56293324:C:A	56293324	A	DOMxRecent_LESUM	736	0.07492	0.05207	-0.02713	0.177	1.439	0.1506	0.04322	0.06336	0.5495
4	rs6843722:56331332:A:C	56331332	C	DOMxRecent_LESUM	760	-0.04384	0.03945	-0.1212	0.03347	-1.111	0.2667	0.009604	0.32	0.09322
4	rs6849474:56318462:G:A	56318462	A	DOMxRecent_LESUM	765	-0.0431	0.03932	-0.1202	0.03397	-1.096	0.2734	0.003601	0.3187	0.09305
4	rs12501746:56303605:C:T	56303605	T	DOMxRecent_LESUM	766	-0.04301	0.03936	-0.1201	0.03413	-1.093	0.2748	0.002401	0.3183	0.09293
4	rs11932712:56302590:C:T	56302590	T	DOMxRecent_LESUM	767	-0.04297	0.03933	-0.1201	0.03412	-1.093	0.2749	0.0012	0.3185	0.09358
4	rs12512737:56321105:A:T	56321105	T	DOMxRecent_LESUM	767	-0.04297	0.03933	-0.1201	0.03412	-1.093	0.2749	0.0012	0.3185	0.09358
4	rs13125984:56321269:G:A	56321269	A	DOMxRecent_LESUM	767	-0.04297	0.03933	-0.1201	0.03412	-1.093	0.2749	0.0012	0.3185	0.09358
4	rs13128180:56286188:G:T	56286188	T	DOMxRecent_LESUM	767	-0.04297	0.03933	-0.1201	0.03412	-1.093	0.2749	0.0012	0.3185	0.09358
4	rs2412648:56321067:T:G	56321067	G	DOMxRecent_LESUM	767	-0.04297	0.03933	-0.1201	0.03412	-1.093	0.2749	0.0012	0.3185	0.09358
4	rs13115570:56387392:T:G	56387392	G	DOMxRecent_LESUM	763	-0.04275	0.03942	-0.12	0.03451	-1.084	0.2785	0.006002	0.3164	0.07721
4	rs4864996:56319088:A:C	56319088	C	DOMxRecent_LESUM	764	-0.04215	0.03941	-0.1194	0.03508	-1.07	0.2851	0.004802	0.3191	0.09326
4	rs11133389:56352885:C:T	56352885	T	DOMxRecent_LESUM	765	-0.04177	0.03936	-0.1189	0.03538	-1.061	0.289	0.003601	0.3169	0.09214
4	rs11939580:56383352:C:T	56383352	T	DOMxRecent_LESUM	765	-0.04177	0.03936	-0.1189	0.03538	-1.061	0.289	0.003601	0.3169	0.09214
4	rs12508367:56375609:T:C	56375609	C	DOMxRecent_LESUM	765	-0.04177	0.03936	-0.1189	0.03538	-1.061	0.289	0.003601	0.3169	0.09214
4	rs12510275:56382715:T:C	56382715	C	DOMxRecent_LESUM	765	-0.04177	0.03936	-0.1189	0.03538	-1.061	0.289	0.003601	0.3169	0.09214
4	rs12510327:56382911:T:C	56382911	C	DOMxRecent_LESUM	765	-0.04177	0.03936	-0.1189	0.03538	-1.061	0.289	0.003601	0.3169	0.09214
4	rs12649507:56380484:G:A	56380484	A	DOMxRecent_LESUM	765	-0.04177	0.03936	-0.1189	0.03538	-1.061	0.289	0.003601	0.3169	0.09214
4	rs13124436:56368671:G:A	56368671	A	DOMxRecent_LESUM	765	-0.04177	0.03936	-0.1189	0.03538	-1.061	0.289	0.003601	0.3169	0.09214
4	rs13128179:56358887:C:T	56358887	T	DOMxRecent_LESUM	765	-0.04177	0.03936	-0.1189	0.03538	-1.061	0.289	0.003601	0.3169	0.09214
4	rs2272073:56376344:C:T	56376344	T	DOMxRecent_LESUM	765	-0.04177	0.03936	-0.1189	0.03538	-1.061	0.289	0.003601	0.3169	0.09214
4	rs3805153:56359724:T:G	56359724	G	DOMxRecent_LESUM	765	-0.04177	0.03936	-0.1189	0.03538	-1.061	0.289	0.003601	0.3169	0.09214
4	rs4865003:56380969:T:G	56380969	G	DOMxRecent_LESUM	765	-0.04177	0.03936	-0.1189	0.03538	-1.061	0.289	0.003601	0.3169	0.09214
4	rs6830409:56388396:T:C	56388396	C	DOMxRecent_LESUM	765	-0.04177	0.03936	-0.1189	0.03538	-1.061	0.289	0.003601	0.3169	0.09214
4	rs6843997:56375149:C:T	56375149	T	DOMxRecent_LESUM	765	-0.04177	0.03936	-0.1189	0.03538	-1.061	0.289	0.003601	0.3169	0.09214
4	rs7658446:56361429:T:C	56361429	C	DOMxRecent_LESUM	765	-0.04177	0.03936	-0.1189	0.03538	-1.061	0.289	0.003601	0.3169	0.09214
4	rs7699867:56349885:C:A	56349885	A	DOMxRecent_LESUM	765	-0.04177	0.03936	-0.1189	0.03538	-1.061	0.289	0.003601	0.3169	0.09214
4	rs11133385:56326652:G:A	56326652	A	DOMxRecent_LESUM	767	-0.04161	0.03934	-0.1187	0.03549	-1.058	0.2905	0.0012	0.3179	0.07921
4	rs7667741:56410788:T:C	56410788	C	DOMxRecent_LESUM	765	-0.04151	0.03934	-0.1186	0.0356	-1.055	0.2917	0.003601	0.3175	0.07776
4	rs1522114:56356062:A:G	56356062	G	DOMxRecent_LESUM	761	-0.04155	0.03947	-0.1189	0.0358	-1.053	0.2928	0.008403	0.3184	0.1086
4	rs4864543:56356395:C:T	56356395	T	DOMxRecent_LESUM	761	-0.04155	0.03947	-0.1189	0.0358	-1.053	0.2928	0.008403	0.3184	0.1086
4	rs4865001:56356343:T:C	56356343	C	DOMxRecent_LESUM	761	-0.04155	0.03947	-0.1189	0.0358	-1.053	0.2928	0.008403	0.3184	0.1086
4	rs6825774:56357317:G:T	56357317	T	DOMxRecent_LESUM	761	-0.04155	0.03947	-0.1189	0.0358	-1.053	0.2928	0.008403	0.3184	0.1086
4	rs13140173:56393331:C:T	56393331	T	DOMxRecent_LESUM	760	-0.04143	0.03949	-0.1188	0.03597	-1.049	0.2945	0.009604	0.3176	0.09137
4	rs6840236:56289785:T:C	56289785	T	DOMxRecent_LESUM	764	0.0507	0.04845	-0.04426	0.1457	1.046	0.2957	0.006002	0.4982	0.2379
4	rs6858684:56289778:C:T	56289778	C	DOMxRecent_LESUM	764	0.04793	0.04587	-0.04197	0.1378	1.045	0.2964	0.006002	0.4589	0.2344
4	rs11939652:56398709:T:A	56398709	A	DOMxRecent_LESUM	764	-0.04065	0.03938	-0.1178	0.03653	-1.032	0.3023	0.004802	0.3166	0.09161
4	rs13107810:56408410:C:A	56408410	A	DOMxRecent_LESUM	764	-0.04065	0.03938	-0.1178	0.03653	-1.032	0.3023	0.004802	0.3166	0.09161
4	rs2035691:56395953:C:T	56395953	T	DOMxRecent_LESUM	764	-0.04065	0.03938	-0.1178	0.03653	-1.032	0.3023	0.004802	0.3166	0.09161
4	rs2035692:56394968:T:A	56394968	A	DOMxRecent_LESUM	764	-0.04065	0.03938	-0.1178	0.03653	-1.032	0.3023	0.004802	0.3166	0.09161
4	rs4507426:56395554:T:C	56395554	C	DOMxRecent_LESUM	764	-0.04065	0.03938	-0.1178	0.03653	-1.032	0.3023	0.004802	0.3166	0.09161
4	rs13140590:56414833:A:G	56414833	G	DOMxRecent_LESUM	766	-0.04035	0.03933	-0.1174	0.03673	-1.026	0.3052	0.002401	0.3171	0.06585
4	rs10049561:56292790:A:G	56292790	A	DOMxRecent_LESUM	767	0.04693	0.04577	-0.04277	0.1366	1.026	0.3055	0.002401	0.4591	0.2946
4	rs3749472:56294032:A:G	56294032	A	DOMxRecent_LESUM	765	0.04942	0.04824	-0.04512	0.144	1.025	0.3059	0.004802	0.4982	0.2663
4	rs3749473:56294628:T:C	56294628	T	DOMxRecent_LESUM	765	0.04654	0.04567	-0.04297	0.136	1.019	0.3085	0.004802	0.4596	0.209
4	rs6810483:56290573:T:C	56290573	T	DOMxRecent_LESUM	766	0.0488	0.0484	-0.04607	0.1437	1.008	0.3137	0.003601	0.4982	0.2672
4	rs6828454:56290496:C:T	56290496	C	DOMxRecent_LESUM	766	0.04587	0.04582	-0.04395	0.1357	1.001	0.3172	0.003601	0.459	0.2636
4	rs11732723:56290558:C:T	56290558	C	DOMxRecent_LESUM	767	0.04571	0.04583	-0.04411	0.1355	0.9975	0.3188	0.002401	0.4597	0.236
4	rs6858749:56290437:T:C	56290437	T	DOMxRecent_LESUM	767	0.04571	0.04583	-0.04411	0.1355	0.9975	0.3188	0.002401	0.4597	0.236
4	rs56055342:56407095:T:C	56407095	C	DOMxRecent_LESUM	759	-0.03675	0.03946	-0.1141	0.04059	-0.9314	0.3519	0.0108	0.3125	0.1684
4	rs12648271:56368122:G:C	56368122	C	DOMxRecent_LESUM	758	-0.03751	0.04031	-0.1165	0.04148	-0.9307	0.3523	0.012	0.2849	0.3045
4	rs12504300:56348527:G:C	56348527	C	DOMxRecent_LESUM	764	-0.036	0.04001	-0.1144	0.04241	-0.8999	0.3685	0.004802	0.2859	0.3071
4	rs11942279:56305819:T:C	56305819	C	DOMxRecent_LESUM	766	-0.03541	0.03948	-0.1128	0.04197	-0.8969	0.3701	0.002401	0.358	0.152
4	rs4864994:56318122:A:C	56318122	C	DOMxRecent_LESUM	762	-0.0358	0.04014	-0.1145	0.04287	-0.8919	0.3727	0.008403	0.3596	0.1738
4	rs62309758:56423069:T:C	56423069	C	DOMxRecent_LESUM	755	-0.03305	0.03962	-0.1107	0.0446	-0.8343	0.4044	0.01681	0.2729	0.2181
4	rs1047354:56295583:A:G	56295583	G	DOMxRecent_LESUM	767	-0.03274	0.0394	-0.11	0.04448	-0.8311	0.4062	0.0012	0.3576	0.1517
4	rs10517346:56323194:G:C	56323194	C	DOMxRecent_LESUM	767	-0.03274	0.0394	-0.11	0.04448	-0.8311	0.4062	0.0012	0.3576	0.1517
4	rs1056547:56296763:T:G	56296763	G	DOMxRecent_LESUM	767	-0.03274	0.0394	-0.11	0.04448	-0.8311	0.4062	0.0012	0.3576	0.1517
4	rs11133378:56305639:C:T	56305639	T	DOMxRecent_LESUM	767	-0.03274	0.0394	-0.11	0.04448	-0.8311	0.4062	0.0012	0.3576	0.1517
4	rs11133380:56307277:A:G	56307277	G	DOMxRecent_LESUM	767	-0.03274	0.0394	-0.11	0.04448	-0.8311	0.4062	0.0012	0.3576	0.1517
4	rs11133381:56316979:T:C	56316979	C	DOMxRecent_LESUM	767	-0.03274	0.0394	-0.11	0.04448	-0.8311	0.4062	0.0012	0.3576	0.1517
4	rs11133384:56323253:C:G	56323253	G	DOMxRecent_LESUM	767	-0.03274	0.0394	-0.11	0.04448	-0.8311	0.4062	0.0012	0.3576	0.1517
4	rs11937487:56302743:A:G	56302743	G	DOMxRecent_LESUM	767	-0.03274	0.0394	-0.11	0.04448	-0.8311	0.4062	0.0012	0.3576	0.1517
4	rs11945370:56309042:A:G	56309042	G	DOMxRecent_LESUM	767	-0.03274	0.0394	-0.11	0.04448	-0.8311	0.4062	0.0012	0.3576	0.1517
4	rs12510110:56307734:A:G	56307734	G	DOMxRecent_LESUM	767	-0.03274	0.0394	-0.11	0.04448	-0.8311	0.4062	0.0012	0.3576	0.1517
4	rs12510990:56308074:T:C	56308074	C	DOMxRecent_LESUM	767	-0.03274	0.0394	-0.11	0.04448	-0.8311	0.4062	0.0012	0.3576	0.1517
4	rs12647677:56310420:T:C	56310420	C	DOMxRecent_LESUM	767	-0.03274	0.0394	-0.11	0.04448	-0.8311	0.4062	0.0012	0.3576	0.1517
4	rs12651640:56320321:T:A	56320321	A	DOMxRecent_LESUM	767	-0.03274	0.0394	-0.11	0.04448	-0.8311	0.4062	0.0012	0.3582	0.1313
4	rs1474271:56302079:C:T	56302079	T	DOMxRecent_LESUM	767	-0.03274	0.0394	-0.11	0.04448	-0.8311	0.4062	0.0012	0.3576	0.1517
4	rs1554483:56321817:C:G	56321817	G	DOMxRecent_LESUM	767	-0.03274	0.0394	-0.11	0.04448	-0.8311	0.4062	0.0012	0.3576	0.1517
4	rs1554484:56324339:T:C	56324339	C	DOMxRecent_LESUM	767	-0.03274	0.0394	-0.11	0.04448	-0.8311	0.4062	0.0012	0.3576	0.1517
4	rs3749474:56300685:C:T	56300685	T	DOMxRecent_LESUM	767	-0.03274	0.0394	-0.11	0.04448	-0.8311	0.4062	0.0012	0.3576	0.1517
4	rs3805146:56303152:C:T	56303152	T	DOMxRecent_LESUM	767	-0.03274	0.0394	-0.11	0.04448	-0.8311	0.4062	0.0012	0.3576	0.1517
4	rs3805148:56306810:A:C	56306810	C	DOMxRecent_LESUM	767	-0.03274	0.0394	-0.11	0.04448	-0.8311	0.4062	0.0012	0.3576	0.1517
4	rs3805149:56308351:C:T	56308351	T	DOMxRecent_LESUM	767	-0.03274	0.0394	-0.11	0.04448	-0.8311	0.4062	0.0012	0.3576	0.1517
4	rs3805150:56313036:C:T	56313036	T	DOMxRecent_LESUM	767	-0.03274	0.0394	-0.11	0.04448	-0.8311	0.4062	0.0012	0.3576	0.1517
4	rs4864990:56313690:A:G	56313690	G	DOMxRecent_LESUM	767	-0.03274	0.0394	-0.11	0.04448	-0.8311	0.4062	0.0012	0.3576	0.1517
4	rs4864995:56319020:A:G	56319020	G	DOMxRecent_LESUM	767	-0.03274	0.0394	-0.11	0.04448	-0.8311	0.4062	0.0012	0.3576	0.1517
4	rs6828570:56297762:C:G	56297762	G	DOMxRecent_LESUM	767	-0.03274	0.0394	-0.11	0.04448	-0.8311	0.4062	0.0012	0.3576	0.1517
4	rs7677952:56291479:C:T	56291479	T	DOMxRecent_LESUM	767	-0.03274	0.0394	-0.11	0.04448	-0.8311	0.4062	0.0012	0.3576	0.1517
4	rs10462028:56298300:G:A	56298300	A	DOMxRecent_LESUM	768	-0.03282	0.03951	-0.1102	0.04461	-0.8307	0.4064	0	0.3235	0.476
4	rs57826934:56323379:C:T	56323379	T	DOMxRecent_LESUM	768	-0.03282	0.03951	-0.1102	0.04461	-0.8307	0.4064	0	0.3235	0.476
4	rs1056545:56296897:G:A	56296897	A	DOMxRecent_LESUM	763	-0.03249	0.0395	-0.1099	0.04493	-0.8225	0.4111	0.006002	0.3593	0.1743
4	rs5863:56296907:A:G	56296907	G	DOMxRecent_LESUM	763	-0.03249	0.0395	-0.1099	0.04493	-0.8225	0.4111	0.006002	0.3593	0.1743
4	rs3762837:56377365:T:C	56377365	C	DOMxRecent_LESUM	766	-0.03195	0.03943	-0.1092	0.04533	-0.8103	0.418	0.002401	0.3562	0.1509
4	rs10462032:56345236:T:C	56345236	C	DOMxRecent_LESUM	767	-0.03136	0.0394	-0.1086	0.04586	-0.796	0.4263	0.0012	0.357	0.1314
4	rs10517344:56343712:A:C	56343712	C	DOMxRecent_LESUM	767	-0.03136	0.0394	-0.1086	0.04586	-0.796	0.4263	0.0012	0.357	0.1314
4	rs11133386:56327487:A:T	56327487	T	DOMxRecent_LESUM	767	-0.03136	0.0394	-0.1086	0.04586	-0.796	0.4263	0.0012	0.357	0.1314
4	rs11133387:56341297:C:G	56341297	G	DOMxRecent_LESUM	767	-0.03136	0.0394	-0.1086	0.04586	-0.796	0.4263	0.0012	0.357	0.1314
4	rs11133388:56344033:G:C	56344033	C	DOMxRecent_LESUM	767	-0.03136	0.0394	-0.1086	0.04586	-0.796	0.4263	0.0012	0.357	0.1314
4	rs11133390:56367893:A:G	56367893	G	DOMxRecent_LESUM	767	-0.03136	0.0394	-0.1086	0.04586	-0.796	0.4263	0.0012	0.357	0.1314
4	rs11133391:56367955:T:C	56367955	C	DOMxRecent_LESUM	767	-0.03136	0.0394	-0.1086	0.04586	-0.796	0.4263	0.0012	0.357	0.1314
4	rs11133392:56373896:T:A	56373896	A	DOMxRecent_LESUM	767	-0.03136	0.0394	-0.1086	0.04586	-0.796	0.4263	0.0012	0.357	0.1314
4	rs11133395:56383651:C:T	56383651	T	DOMxRecent_LESUM	767	-0.03136	0.0394	-0.1086	0.04586	-0.796	0.4263	0.0012	0.357	0.1314
4	rs11722049:56346901:A:G	56346901	G	DOMxRecent_LESUM	767	-0.03136	0.0394	-0.1086	0.04586	-0.796	0.4263	0.0012	0.357	0.1314
4	rs11724094:56367646:C:A	56367646	A	DOMxRecent_LESUM	767	-0.03136	0.0394	-0.1086	0.04586	-0.796	0.4263	0.0012	0.357	0.1314
4	rs11729220:56367796:T:G	56367796	G	DOMxRecent_LESUM	767	-0.03136	0.0394	-0.1086	0.04586	-0.796	0.4263	0.0012	0.357	0.1314
4	rs12500162:56363100:T:C	56363100	C	DOMxRecent_LESUM	767	-0.03136	0.0394	-0.1086	0.04586	-0.796	0.4263	0.0012	0.357	0.1314
4	rs12501327:56373415:C:G	56373415	G	DOMxRecent_LESUM	767	-0.03136	0.0394	-0.1086	0.04586	-0.796	0.4263	0.0012	0.357	0.1314
4	rs12501636:56348484:T:A	56348484	A	DOMxRecent_LESUM	767	-0.03136	0.0394	-0.1086	0.04586	-0.796	0.4263	0.0012	0.357	0.1314
4	rs12503578:56375534:C:G	56375534	G	DOMxRecent_LESUM	767	-0.03136	0.0394	-0.1086	0.04586	-0.796	0.4263	0.0012	0.357	0.1314
4	rs12510681:56362904:C:T	56362904	T	DOMxRecent_LESUM	767	-0.03136	0.0394	-0.1086	0.04586	-0.796	0.4263	0.0012	0.357	0.1314
4	rs12644948:56336433:C:T	56336433	T	DOMxRecent_LESUM	767	-0.03136	0.0394	-0.1086	0.04586	-0.796	0.4263	0.0012	0.357	0.1314
4	rs13107988:56351378:T:C	56351378	C	DOMxRecent_LESUM	767	-0.03136	0.0394	-0.1086	0.04586	-0.796	0.4263	0.0012	0.357	0.1314
4	rs13108409:56386445:T:C	56386445	C	DOMxRecent_LESUM	767	-0.03136	0.0394	-0.1086	0.04586	-0.796	0.4263	0.0012	0.357	0.1314
4	rs13118237:56340426:T:G	56340426	G	DOMxRecent_LESUM	767	-0.03136	0.0394	-0.1086	0.04586	-0.796	0.4263	0.0012	0.357	0.1314
4	rs13122619:56345506:C:G	56345506	G	DOMxRecent_LESUM	767	-0.03136	0.0394	-0.1086	0.04586	-0.796	0.4263	0.0012	0.357	0.1314
4	rs13127906:56370368:A:G	56370368	G	DOMxRecent_LESUM	767	-0.03136	0.0394	-0.1086	0.04586	-0.796	0.4263	0.0012	0.357	0.1314
4	rs13133484:56370343:T:C	56370343	C	DOMxRecent_LESUM	767	-0.03136	0.0394	-0.1086	0.04586	-0.796	0.4263	0.0012	0.357	0.1314
4	rs13133579:56326088:A:T	56326088	T	DOMxRecent_LESUM	767	-0.03136	0.0394	-0.1086	0.04586	-0.796	0.4263	0.0012	0.357	0.1314
4	rs13146987:56357795:A:G	56357795	G	DOMxRecent_LESUM	767	-0.03136	0.0394	-0.1086	0.04586	-0.796	0.4263	0.0012	0.357	0.1314
4	rs1522112:56329773:T:C	56329773	C	DOMxRecent_LESUM	767	-0.03136	0.0394	-0.1086	0.04586	-0.796	0.4263	0.0012	0.357	0.1314
4	rs3805151:56337041:T:C	56337041	C	DOMxRecent_LESUM	767	-0.03136	0.0394	-0.1086	0.04586	-0.796	0.4263	0.0012	0.357	0.1314
4	rs3805155:56364009:T:C	56364009	C	DOMxRecent_LESUM	767	-0.03136	0.0394	-0.1086	0.04586	-0.796	0.4263	0.0012	0.357	0.1314
4	rs3828480:56376519:T:C	56376519	C	DOMxRecent_LESUM	767	-0.03136	0.0394	-0.1086	0.04586	-0.796	0.4263	0.0012	0.357	0.1314
4	rs3828482:56376691:G:T	56376691	T	DOMxRecent_LESUM	767	-0.03136	0.0394	-0.1086	0.04586	-0.796	0.4263	0.0012	0.357	0.1314
4	rs4340844:56328856:A:C	56328856	C	DOMxRecent_LESUM	767	-0.03136	0.0394	-0.1086	0.04586	-0.796	0.4263	0.0012	0.357	0.1314
4	rs4864542:56354087:C:G	56354087	G	DOMxRecent_LESUM	767	-0.03136	0.0394	-0.1086	0.04586	-0.796	0.4263	0.0012	0.357	0.1314
4	rs4864544:56381459:C:T	56381459	T	DOMxRecent_LESUM	767	-0.03136	0.0394	-0.1086	0.04586	-0.796	0.4263	0.0012	0.357	0.1314
4	rs4864545:56381830:G:A	56381830	A	DOMxRecent_LESUM	767	-0.03136	0.0394	-0.1086	0.04586	-0.796	0.4263	0.0012	0.357	0.1314
4	rs4864997:56332177:C:G	56332177	G	DOMxRecent_LESUM	767	-0.03136	0.0394	-0.1086	0.04586	-0.796	0.4263	0.0012	0.357	0.1314
4	rs4864999:56342903:A:G	56342903	G	DOMxRecent_LESUM	767	-0.03136	0.0394	-0.1086	0.04586	-0.796	0.4263	0.0012	0.357	0.1314
4	rs6822740:56385089:C:G	56385089	G	DOMxRecent_LESUM	767	-0.03136	0.0394	-0.1086	0.04586	-0.796	0.4263	0.0012	0.357	0.1314
4	rs6838305:56374754:C:T	56374754	T	DOMxRecent_LESUM	767	-0.03136	0.0394	-0.1086	0.04586	-0.796	0.4263	0.0012	0.357	0.1314
4	rs6838499:56374828:C:T	56374828	T	DOMxRecent_LESUM	767	-0.03136	0.0394	-0.1086	0.04586	-0.796	0.4263	0.0012	0.357	0.1314
4	rs6838882:56355477:A:G	56355477	G	DOMxRecent_LESUM	767	-0.03136	0.0394	-0.1086	0.04586	-0.796	0.4263	0.0012	0.357	0.1314
4	rs6847529:56384943:A:T	56384943	T	DOMxRecent_LESUM	767	-0.03136	0.0394	-0.1086	0.04586	-0.796	0.4263	0.0012	0.357	0.1314
4	rs6849433:56372665:A:G	56372665	G	DOMxRecent_LESUM	767	-0.03136	0.0394	-0.1086	0.04586	-0.796	0.4263	0.0012	0.357	0.1314
4	rs6858803:56350701:T:C	56350701	C	DOMxRecent_LESUM	767	-0.03136	0.0394	-0.1086	0.04586	-0.796	0.4263	0.0012	0.357	0.1314
4	rs7677085:56361968:C:T	56361968	T	DOMxRecent_LESUM	767	-0.03136	0.0394	-0.1086	0.04586	-0.796	0.4263	0.0012	0.357	0.1314
4	rs7686261:56366391:A:G	56366391	G	DOMxRecent_LESUM	767	-0.03136	0.0394	-0.1086	0.04586	-0.796	0.4263	0.0012	0.357	0.1314
4	rs9312661:56342326:G:A	56342326	A	DOMxRecent_LESUM	767	-0.03136	0.0394	-0.1086	0.04586	-0.796	0.4263	0.0012	0.357	0.1314
4	rs939823:56353535:C:T	56353535	T	DOMxRecent_LESUM	767	-0.03136	0.0394	-0.1086	0.04586	-0.796	0.4263	0.0012	0.357	0.1314
4	rs960152:56333475:A:C	56333475	C	DOMxRecent_LESUM	767	-0.03136	0.0394	-0.1086	0.04586	-0.796	0.4263	0.0012	0.357	0.1314
4	rs13114841:56352141:T:C	56352141	C	DOMxRecent_LESUM	766	-0.03135	0.03942	-0.1086	0.04592	-0.7952	0.4268	0.002401	0.3574	0.1511
4	rs12642716:56346163:G:A	56346163	A	DOMxRecent_LESUM	766	-0.03133	0.03942	-0.1086	0.04592	-0.7949	0.4269	0.002401	0.3574	0.1511
4	rs7660980:56409115:C:A	56409115	A	DOMxRecent_LESUM	767	-0.03117	0.03937	-0.1083	0.046	-0.7916	0.4288	0.0012	0.3576	0.1131
4	rs10529258:56412869:G:A	56412869	A	DOMxRecent_LESUM	757	-0.03092	0.03982	-0.109	0.04713	-0.7764	0.4378	0.01441	0.2801	0.3414
4	rs115635692:56412873:A:C	56412873	C	DOMxRecent_LESUM	757	-0.03092	0.03982	-0.109	0.04713	-0.7764	0.4378	0.01441	0.2801	0.3414
4	rs116135676:56412874:G:T	56412874	T	DOMxRecent_LESUM	757	-0.03092	0.03982	-0.109	0.04713	-0.7764	0.4378	0.01441	0.2801	0.3414
4	rs4864548	56413803	A	DOMxRecent_LESUM	768	-0.03054	0.03935	-0.1077	0.04659	-0.7761	0.438	0	0.3571	0.08248
4	rs12506788:56343593:C:T	56343593	T	DOMxRecent_LESUM	765	-0.03054	0.03944	-0.1078	0.04676	-0.7743	0.439	0.004802	0.3577	0.1311
4	rs4864547:56404395:C:T	56404395	T	DOMxRecent_LESUM	764	-0.03042	0.03937	-0.1076	0.04674	-0.7726	0.44	0.004802	0.3577	0.1311
4	rs11133396:56390413:A:C	56390413	C	DOMxRecent_LESUM	766	-0.03035	0.03941	-0.1076	0.04689	-0.7701	0.4415	0.002401	0.3568	0.1305
4	rs11726198:56390002:T:C	56390002	C	DOMxRecent_LESUM	766	-0.03035	0.03941	-0.1076	0.04689	-0.7701	0.4415	0.002401	0.3568	0.1305
4	rs11932880:56398077:C:A	56398077	A	DOMxRecent_LESUM	766	-0.03035	0.03941	-0.1076	0.04689	-0.7701	0.4415	0.002401	0.3562	0.1509
4	rs12507722:56402588:G:A	56402588	A	DOMxRecent_LESUM	766	-0.03035	0.03941	-0.1076	0.04689	-0.7701	0.4415	0.002401	0.3568	0.1305
4	rs13106406:56408486:G:C	56408486	C	DOMxRecent_LESUM	766	-0.03035	0.03941	-0.1076	0.04689	-0.7701	0.4415	0.002401	0.3568	0.1305
4	rs13108499:56392681:A:C	56392681	C	DOMxRecent_LESUM	766	-0.03035	0.03941	-0.1076	0.04689	-0.7701	0.4415	0.002401	0.3568	0.1305
4	rs13113518:56399648:T:C	56399648	C	DOMxRecent_LESUM	766	-0.03035	0.03941	-0.1076	0.04689	-0.7701	0.4415	0.002401	0.3568	0.1305
4	rs13116194:56397317:G:A	56397317	A	DOMxRecent_LESUM	766	-0.03035	0.03941	-0.1076	0.04689	-0.7701	0.4415	0.002401	0.3568	0.1305
4	rs13117836:56397385:C:T	56397385	T	DOMxRecent_LESUM	766	-0.03035	0.03941	-0.1076	0.04689	-0.7701	0.4415	0.002401	0.3568	0.1305
4	rs13132084:56399912:G:A	56399912	A	DOMxRecent_LESUM	766	-0.03035	0.03941	-0.1076	0.04689	-0.7701	0.4415	0.002401	0.3568	0.1305
4	rs13134752:56408511:A:T	56408511	T	DOMxRecent_LESUM	766	-0.03035	0.03941	-0.1076	0.04689	-0.7701	0.4415	0.002401	0.3568	0.1305
4	rs13141049:56401656:T:C	56401656	C	DOMxRecent_LESUM	766	-0.03035	0.03941	-0.1076	0.04689	-0.7701	0.4415	0.002401	0.3568	0.1305
4	rs13152173:56400955:G:T	56400955	T	DOMxRecent_LESUM	766	-0.03035	0.03941	-0.1076	0.04689	-0.7701	0.4415	0.002401	0.3568	0.1305
4	rs34648901:56407426:C:T	56407426	T	DOMxRecent_LESUM	766	-0.03035	0.03941	-0.1076	0.04689	-0.7701	0.4415	0.002401	0.3568	0.1305
4	rs4864546:56404127:G:A	56404127	A	DOMxRecent_LESUM	766	-0.03035	0.03941	-0.1076	0.04689	-0.7701	0.4415	0.002401	0.3568	0.1305
4	rs4865007:56403717:C:T	56403717	T	DOMxRecent_LESUM	766	-0.03035	0.03941	-0.1076	0.04689	-0.7701	0.4415	0.002401	0.3568	0.1305
4	rs7668429:56397978:G:A	56397978	A	DOMxRecent_LESUM	766	-0.03035	0.03941	-0.1076	0.04689	-0.7701	0.4415	0.002401	0.3568	0.1305
4	rs7669635:56397820:C:T	56397820	T	DOMxRecent_LESUM	766	-0.03035	0.03941	-0.1076	0.04689	-0.7701	0.4415	0.002401	0.3568	0.1305
4	rs7675109:56391756:G:A	56391756	A	DOMxRecent_LESUM	766	-0.03035	0.03941	-0.1076	0.04689	-0.7701	0.4415	0.002401	0.3568	0.1305
4	rs7686058:56405164:C:T	56405164	T	DOMxRecent_LESUM	766	-0.03035	0.03941	-0.1076	0.04689	-0.7701	0.4415	0.002401	0.3568	0.1305
4	rs7696832:56403247:A:G	56403247	G	DOMxRecent_LESUM	766	-0.03035	0.03941	-0.1076	0.04689	-0.7701	0.4415	0.002401	0.3568	0.1305
4	rs62303691:56308252:C:T	56308252	T	DOMxRecent_LESUM	766	-0.03022	0.03929	-0.1072	0.0468	-0.769	0.4421	0.002401	0.284	0.3942
4	rs62303692:56311447:C:T	56311447	T	DOMxRecent_LESUM	766	-0.03022	0.03929	-0.1072	0.0468	-0.769	0.4421	0.002401	0.284	0.3942
4	rs62303708:56313484:T:C	56313484	C	DOMxRecent_LESUM	766	-0.03022	0.03929	-0.1072	0.0468	-0.769	0.4421	0.002401	0.284	0.3942
4	rs6802:56292101:A:T	56292101	T	DOMxRecent_LESUM	766	-0.03022	0.03929	-0.1072	0.0468	-0.769	0.4421	0.002401	0.284	0.3942
4	rs73236140:56306216:T:C	56306216	C	DOMxRecent_LESUM	766	-0.03022	0.03929	-0.1072	0.0468	-0.769	0.4421	0.002401	0.284	0.3942
4	rs41324951:56288743:C:G	56288743	G	DOMxRecent_LESUM	765	-0.03014	0.03934	-0.1073	0.04696	-0.7662	0.4438	0.003601	0.2837	0.393
4	rs1048004:56300209:C:A	56300209	A	DOMxRecent_LESUM	768	-0.03007	0.03925	-0.107	0.04687	-0.7659	0.444	0	0.2845	0.4439
4	rs11240:56319350:C:G	56319350	G	DOMxRecent_LESUM	768	-0.03007	0.03925	-0.107	0.04687	-0.7659	0.444	0	0.2845	0.4439
4	rs17721215:56303787:T:C	56303787	C	DOMxRecent_LESUM	768	-0.03007	0.03925	-0.107	0.04687	-0.7659	0.444	0	0.2845	0.4439
4	rs17721497:56311248:A:T	56311248	T	DOMxRecent_LESUM	764	-0.03013	0.03934	-0.1072	0.04698	-0.7658	0.444	0.006002	0.285	0.4426
4	rs1801260	56301369	G	DOMxRecent_LESUM	768	-0.03007	0.03925	-0.107	0.04687	-0.7659	0.444	0	0.2845	0.4439
4	rs62303686:56293659:G:A	56293659	A	DOMxRecent_LESUM	768	-0.03007	0.03925	-0.107	0.04687	-0.7659	0.444	0	0.2845	0.4439
4	rs62303711:56324492:G:C	56324492	C	DOMxRecent_LESUM	768	-0.03007	0.03925	-0.107	0.04687	-0.7659	0.444	0	0.2845	0.4439
4	rs73236142:56312310:G:T	56312310	T	DOMxRecent_LESUM	768	-0.03007	0.03925	-0.107	0.04687	-0.7659	0.444	0	0.2845	0.4439
4	rs7676245:56321317:G:A	56321317	A	DOMxRecent_LESUM	768	-0.03007	0.03925	-0.107	0.04687	-0.7659	0.444	0	0.2845	0.4439
4	rs4865005:56391948:T:A	56391948	A	DOMxRecent_LESUM	765	-0.02995	0.03946	-0.1073	0.04739	-0.759	0.4481	0.003601	0.3572	0.1307
4	rs11932293:56420192:G:C	56420192	C	DOMxRecent_LESUM	768	-0.02986	0.03936	-0.107	0.04728	-0.7588	0.4482	0	0.3571	0.1129
4	rs11934897:56419563:T:C	56419563	C	DOMxRecent_LESUM	768	-0.02986	0.03936	-0.107	0.04728	-0.7588	0.4482	0	0.3571	0.1129
4	rs12505266:56412169:C:T	56412169	T	DOMxRecent_LESUM	768	-0.02986	0.03936	-0.107	0.04728	-0.7588	0.4482	0	0.3571	0.1129
4	rs13115828:56417614:T:C	56417614	C	DOMxRecent_LESUM	768	-0.02986	0.03936	-0.107	0.04728	-0.7588	0.4482	0	0.3571	0.1129
4	rs13118520:56415283:G:C	56415283	C	DOMxRecent_LESUM	768	-0.02986	0.03936	-0.107	0.04728	-0.7588	0.4482	0	0.3571	0.1129
4	rs13136282:56418012:C:G	56418012	G	DOMxRecent_LESUM	768	-0.02986	0.03936	-0.107	0.04728	-0.7588	0.4482	0	0.3571	0.1129
4	rs4864549:56420547:G:T	56420547	T	DOMxRecent_LESUM	768	-0.02986	0.03936	-0.107	0.04728	-0.7588	0.4482	0	0.3571	0.1129
4	rs4865011:56420623:A:G	56420623	G	DOMxRecent_LESUM	768	-0.02986	0.03936	-0.107	0.04728	-0.7588	0.4482	0	0.3571	0.1129
4	rs56154935:56412545:C:G	56412545	G	DOMxRecent_LESUM	768	-0.02986	0.03936	-0.107	0.04728	-0.7588	0.4482	0	0.3571	0.1129
4	rs7662966:56414428:G:C	56414428	C	DOMxRecent_LESUM	768	-0.02986	0.03936	-0.107	0.04728	-0.7588	0.4482	0	0.3571	0.1129
4	rs7691799:56411741:C:A	56411741	A	DOMxRecent_LESUM	768	-0.02986	0.03936	-0.107	0.04728	-0.7588	0.4482	0	0.3571	0.1129
4	rs11133397:56400333:C:A	56400333	A	DOMxRecent_LESUM	764	-0.02991	0.0395	-0.1073	0.04751	-0.7571	0.4492	0.004802	0.3565	0.1503
4	rs11133398:56400347:C:T	56400347	T	DOMxRecent_LESUM	764	-0.02991	0.0395	-0.1073	0.04751	-0.7571	0.4492	0.004802	0.3565	0.1503
4	rs67963898:56341687:A:G	56341687	G	DOMxRecent_LESUM	766	-0.02952	0.03934	-0.1066	0.04758	-0.7504	0.4533	0.002401	0.284	0.3942
4	rs62303712:56326651:C:T	56326651	T	DOMxRecent_LESUM	765	-0.02929	0.03933	-0.1064	0.04779	-0.7447	0.4567	0.003601	0.2837	0.393
4	rs62303722:56348243:A:C	56348243	C	DOMxRecent_LESUM	765	-0.02929	0.03933	-0.1064	0.04779	-0.7447	0.4567	0.003601	0.2837	0.393
4	rs62303728:56361929:G:A	56361929	A	DOMxRecent_LESUM	765	-0.02929	0.03933	-0.1064	0.04779	-0.7447	0.4567	0.003601	0.2837	0.393
4	rs62303730:56365115:A:C	56365115	C	DOMxRecent_LESUM	765	-0.02929	0.03933	-0.1064	0.04779	-0.7447	0.4567	0.003601	0.2837	0.393
4	rs62309729:56402846:A:G	56402846	G	DOMxRecent_LESUM	765	-0.02929	0.03933	-0.1064	0.04779	-0.7447	0.4567	0.003601	0.2837	0.393
4	rs56056791:56328468:T:C	56328468	C	DOMxRecent_LESUM	766	-0.02924	0.03931	-0.1063	0.0478	-0.7439	0.4572	0.002401	0.284	0.3942
4	rs1021306:56395944:T:G	56395944	T	DOMxRecent_LESUM	767	-0.02914	0.03929	-0.1061	0.04787	-0.7416	0.4586	0.0012	0.2843	0.443
4	rs1021307:56395714:G:A	56395714	G	DOMxRecent_LESUM	767	-0.02914	0.03929	-0.1061	0.04787	-0.7416	0.4586	0.0012	0.2843	0.443
4	rs10462033:56377719:G:T	56377719	T	DOMxRecent_LESUM	767	-0.02914	0.03929	-0.1061	0.04787	-0.7416	0.4586	0.0012	0.2843	0.443
4	rs13134079:56408188:A:G	56408188	A	DOMxRecent_LESUM	767	-0.02914	0.03929	-0.1061	0.04787	-0.7416	0.4586	0.0012	0.2843	0.443
4	rs1522109:56380570:A:G	56380570	G	DOMxRecent_LESUM	767	-0.02914	0.03929	-0.1061	0.04787	-0.7416	0.4586	0.0012	0.2843	0.443
4	rs1546004:56387779:C:T	56387779	C	DOMxRecent_LESUM	767	-0.02914	0.03929	-0.1061	0.04787	-0.7416	0.4586	0.0012	0.2843	0.443
4	rs17722870:56344686:A:G	56344686	G	DOMxRecent_LESUM	767	-0.02914	0.03929	-0.1061	0.04787	-0.7416	0.4586	0.0012	0.2843	0.443
4	rs17779627:56349942:T:C	56349942	C	DOMxRecent_LESUM	767	-0.02914	0.03929	-0.1061	0.04787	-0.7416	0.4586	0.0012	0.2843	0.443
4	rs1915905:56378548:T:G	56378548	G	DOMxRecent_LESUM	767	-0.02914	0.03929	-0.1061	0.04787	-0.7416	0.4586	0.0012	0.2843	0.443
4	rs2070062:56355598:A:C	56355598	C	DOMxRecent_LESUM	767	-0.02914	0.03929	-0.1061	0.04787	-0.7416	0.4586	0.0012	0.2843	0.443
4	rs3805156:56364092:G:A	56364092	A	DOMxRecent_LESUM	767	-0.02914	0.03929	-0.1061	0.04787	-0.7416	0.4586	0.0012	0.2843	0.443
4	rs4865006:56392279:C:T	56392279	C	DOMxRecent_LESUM	767	-0.02914	0.03929	-0.1061	0.04787	-0.7416	0.4586	0.0012	0.2843	0.443
4	rs55729020:56357848:C:G	56357848	G	DOMxRecent_LESUM	767	-0.02914	0.03929	-0.1061	0.04787	-0.7416	0.4586	0.0012	0.2843	0.443
4	rs55885973:56346221:C:A	56346221	A	DOMxRecent_LESUM	767	-0.02914	0.03929	-0.1061	0.04787	-0.7416	0.4586	0.0012	0.2843	0.443
4	rs56196624:56366507:T:C	56366507	C	DOMxRecent_LESUM	767	-0.02914	0.03929	-0.1061	0.04787	-0.7416	0.4586	0.0012	0.2843	0.443
4	rs57338268:56351180:G:A	56351180	A	DOMxRecent_LESUM	767	-0.02914	0.03929	-0.1061	0.04787	-0.7416	0.4586	0.0012	0.2843	0.443
4	rs58476959:56362401:A:C	56362401	C	DOMxRecent_LESUM	767	-0.02914	0.03929	-0.1061	0.04787	-0.7416	0.4586	0.0012	0.2843	0.443
4	rs62303713:56327743:G:A	56327743	A	DOMxRecent_LESUM	767	-0.02914	0.03929	-0.1061	0.04787	-0.7416	0.4586	0.0012	0.2843	0.443
4	rs62303718:56342937:T:C	56342937	C	DOMxRecent_LESUM	767	-0.02914	0.03929	-0.1061	0.04787	-0.7416	0.4586	0.0012	0.2843	0.443
4	rs62303726:56356582:A:G	56356582	G	DOMxRecent_LESUM	767	-0.02914	0.03929	-0.1061	0.04787	-0.7416	0.4586	0.0012	0.2843	0.443
4	rs62303731:56365834:C:T	56365834	T	DOMxRecent_LESUM	767	-0.02914	0.03929	-0.1061	0.04787	-0.7416	0.4586	0.0012	0.2843	0.443
4	rs62303732:56366035:A:G	56366035	G	DOMxRecent_LESUM	767	-0.02914	0.03929	-0.1061	0.04787	-0.7416	0.4586	0.0012	0.2843	0.443
4	rs62305264:56369135:A:G	56369135	G	DOMxRecent_LESUM	767	-0.02914	0.03929	-0.1061	0.04787	-0.7416	0.4586	0.0012	0.2843	0.443
4	rs62305266:56371283:C:T	56371283	T	DOMxRecent_LESUM	767	-0.02914	0.03929	-0.1061	0.04787	-0.7416	0.4586	0.0012	0.2843	0.443
4	rs62305267:56372979:C:T	56372979	T	DOMxRecent_LESUM	767	-0.02914	0.03929	-0.1061	0.04787	-0.7416	0.4586	0.0012	0.2843	0.443
4	rs62305268:56373158:T:A	56373158	A	DOMxRecent_LESUM	767	-0.02914	0.03929	-0.1061	0.04787	-0.7416	0.4586	0.0012	0.2843	0.443
4	rs62305270:56374009:G:C	56374009	C	DOMxRecent_LESUM	767	-0.02914	0.03929	-0.1061	0.04787	-0.7416	0.4586	0.0012	0.2843	0.443
4	rs62305271:56375882:G:T	56375882	T	DOMxRecent_LESUM	767	-0.02914	0.03929	-0.1061	0.04787	-0.7416	0.4586	0.0012	0.2843	0.443
4	rs6554282:56385979:A:G	56385979	A	DOMxRecent_LESUM	767	-0.02914	0.03929	-0.1061	0.04787	-0.7416	0.4586	0.0012	0.2843	0.443
4	rs6554283:56387220:G:T	56387220	G	DOMxRecent_LESUM	767	-0.02914	0.03929	-0.1061	0.04787	-0.7416	0.4586	0.0012	0.2843	0.443
4	rs6554284:56399899:A:G	56399899	A	DOMxRecent_LESUM	767	-0.02914	0.03929	-0.1061	0.04787	-0.7416	0.4586	0.0012	0.2843	0.443
4	rs6554285:56400120:C:T	56400120	C	DOMxRecent_LESUM	767	-0.02914	0.03929	-0.1061	0.04787	-0.7416	0.4586	0.0012	0.2843	0.443
4	rs7660668:56401697:C:G	56401697	C	DOMxRecent_LESUM	767	-0.02914	0.03929	-0.1061	0.04787	-0.7416	0.4586	0.0012	0.2843	0.443
4	rs7666895:56387478:T:C	56387478	T	DOMxRecent_LESUM	767	-0.02914	0.03929	-0.1061	0.04787	-0.7416	0.4586	0.0012	0.2843	0.443
4	rs7681414:56375057:C:G	56375057	G	DOMxRecent_LESUM	767	-0.02914	0.03929	-0.1061	0.04787	-0.7416	0.4586	0.0012	0.2843	0.443
4	rs7697067:56403380:A:T	56403380	A	DOMxRecent_LESUM	767	-0.02914	0.03929	-0.1061	0.04787	-0.7416	0.4586	0.0012	0.2843	0.443
4	rs7698022:56407347:G:T	56407347	G	DOMxRecent_LESUM	767	-0.02914	0.03929	-0.1061	0.04787	-0.7416	0.4586	0.0012	0.2843	0.443
4	rs79658500:56364754:T:C	56364754	C	DOMxRecent_LESUM	765	-0.02919	0.0395	-0.1066	0.04824	-0.7389	0.4602	0.003601	0.2843	0.3947
4	rs62305265:56369641:G:A	56369641	A	DOMxRecent_LESUM	766	-0.02901	0.03929	-0.106	0.04799	-0.7383	0.4605	0.002401	0.284	0.3942
4	rs1979605:56418873:A:G	56418873	A	DOMxRecent_LESUM	767	-0.02893	0.03929	-0.1059	0.04808	-0.7363	0.4618	0.0012	0.2837	0.3938
4	rs7659095:56401601:G:A	56401601	G	DOMxRecent_LESUM	765	-0.02871	0.03936	-0.1059	0.04844	-0.7294	0.466	0.003601	0.2837	0.393
4	rs4865004:56381285:G:A	56381285	A	DOMxRecent_LESUM	766	-0.02862	0.03944	-0.1059	0.04868	-0.7257	0.4682	0.002401	0.3592	0.1133
4	rs10866424:56419574:T:G	56419574	T	DOMxRecent_LESUM	768	-0.02828	0.03925	-0.1052	0.04866	-0.7204	0.4715	0	0.2839	0.3954
4	rs12505265:56412143:C:G	56412143	C	DOMxRecent_LESUM	768	-0.02828	0.03925	-0.1052	0.04866	-0.7204	0.4715	0	0.2839	0.3954
4	rs12509047:56411412:T:A	56411412	T	DOMxRecent_LESUM	768	-0.02828	0.03925	-0.1052	0.04866	-0.7204	0.4715	0	0.2839	0.3954
4	rs1906676:56415344:A:G	56415344	A	DOMxRecent_LESUM	768	-0.02828	0.03925	-0.1052	0.04866	-0.7204	0.4715	0	0.2839	0.3954
4	rs1979604:56418755:A:C	56418755	A	DOMxRecent_LESUM	768	-0.02828	0.03925	-0.1052	0.04866	-0.7204	0.4715	0	0.2839	0.3954
4	rs4865012:56420786:C:T	56420786	C	DOMxRecent_LESUM	768	-0.02828	0.03925	-0.1052	0.04866	-0.7204	0.4715	0	0.2839	0.3954
4	rs6554287:56416879:C:T	56416879	C	DOMxRecent_LESUM	768	-0.02828	0.03925	-0.1052	0.04866	-0.7204	0.4715	0	0.2839	0.3954
4	rs17722979:56346411:G:A	56346411	A	DOMxRecent_LESUM	766	-0.02739	0.03928	-0.1044	0.04959	-0.6974	0.4858	0.002401	0.2846	0.4431
4	rs13132420:56392813:G:A	56392813	A	DOMxRecent_LESUM	749	-0.02764	0.04017	-0.1064	0.05109	-0.6882	0.4915	0.02761	0.3414	0.1008
4	rs55699500:56407079:G:T	56407079	T	DOMxRecent_LESUM	761	-0.02669	0.03947	-0.1041	0.05067	-0.6762	0.4991	0.008403	0.3529	0.2229
4	rs56362210:56407139:C:T	56407139	T	DOMxRecent_LESUM	761	-0.02669	0.03947	-0.1041	0.05067	-0.6762	0.4991	0.008403	0.3529	0.2229
4	rs1464490:56322787:T:C	56322787	C	DOMxRecent_LESUM	766	-0.02538	0.0393	-0.1024	0.05165	-0.6457	0.5187	0.002401	0.358	0.152

## Sheet: recessive
CHR	SNP	BP	A1	TEST	NMISS	BETA	SE	L95	U95	STAT	P	F_MISS	MAF	HWE
4	rs11133394:56383238:C:T	56383238	C	RECxRecent_LESUM	732	0.1324	0.04861	0.03708	0.2276	2.723	0.00663	0.04682	0.4181	0.08
4	rs6850524:56381997:C:G	56381997	C	RECxRecent_LESUM	732	0.1324	0.04861	0.03708	0.2276	2.723	0.00663	0.04682	0.4181	0.08
4	rs4865004:56381285:G:A	56381285	A	RECxRecent_LESUM	766	-0.1413	0.06211	-0.2631	-0.01958	-2.275	0.02317	0.002401	0.3592	0.1133
4	rs11932880:56398077:C:A	56398077	A	RECxRecent_LESUM	766	-0.1419	0.06279	-0.2649	-0.01883	-2.26	0.02411	0.002401	0.3562	0.1509
4	rs3762837:56377365:T:C	56377365	C	RECxRecent_LESUM	766	-0.1417	0.06285	-0.2649	-0.01853	-2.255	0.02443	0.002401	0.3562	0.1509
4	rs7660980:56409115:C:A	56409115	A	RECxRecent_LESUM	767	-0.1405	0.06233	-0.2627	-0.01833	-2.254	0.02448	0.0012	0.3576	0.1131
4	rs11932293:56420192:G:C	56420192	C	RECxRecent_LESUM	768	-0.1398	0.06233	-0.262	-0.01763	-2.243	0.0252	0	0.3571	0.1129
4	rs11934897:56419563:T:C	56419563	C	RECxRecent_LESUM	768	-0.1398	0.06233	-0.262	-0.01763	-2.243	0.0252	0	0.3571	0.1129
4	rs12505266:56412169:C:T	56412169	T	RECxRecent_LESUM	768	-0.1398	0.06233	-0.262	-0.01763	-2.243	0.0252	0	0.3571	0.1129
4	rs13115828:56417614:T:C	56417614	C	RECxRecent_LESUM	768	-0.1398	0.06233	-0.262	-0.01763	-2.243	0.0252	0	0.3571	0.1129
4	rs13118520:56415283:G:C	56415283	C	RECxRecent_LESUM	768	-0.1398	0.06233	-0.262	-0.01763	-2.243	0.0252	0	0.3571	0.1129
4	rs13136282:56418012:C:G	56418012	G	RECxRecent_LESUM	768	-0.1398	0.06233	-0.262	-0.01763	-2.243	0.0252	0	0.3571	0.1129
4	rs4864549:56420547:G:T	56420547	T	RECxRecent_LESUM	768	-0.1398	0.06233	-0.262	-0.01763	-2.243	0.0252	0	0.3571	0.1129
4	rs4865011:56420623:A:G	56420623	G	RECxRecent_LESUM	768	-0.1398	0.06233	-0.262	-0.01763	-2.243	0.0252	0	0.3571	0.1129
4	rs56154935:56412545:C:G	56412545	G	RECxRecent_LESUM	768	-0.1398	0.06233	-0.262	-0.01763	-2.243	0.0252	0	0.3571	0.1129
4	rs7662966:56414428:G:C	56414428	C	RECxRecent_LESUM	768	-0.1398	0.06233	-0.262	-0.01763	-2.243	0.0252	0	0.3571	0.1129
4	rs7691799:56411741:C:A	56411741	A	RECxRecent_LESUM	768	-0.1398	0.06233	-0.262	-0.01763	-2.243	0.0252	0	0.3571	0.1129
4	rs11942279:56305819:T:C	56305819	C	RECxRecent_LESUM	766	-0.1377	0.0626	-0.2604	-0.01496	-2.199	0.02818	0.002401	0.358	0.152
4	rs4864547:56404395:C:T	56404395	T	RECxRecent_LESUM	764	-0.1372	0.06251	-0.2598	-0.01471	-2.195	0.02845	0.004802	0.3577	0.1311
4	rs4864994:56318122:A:C	56318122	C	RECxRecent_LESUM	762	-0.1377	0.06283	-0.2609	-0.01461	-2.192	0.02865	0.008403	0.3596	0.1738
4	rs11133396:56390413:A:C	56390413	C	RECxRecent_LESUM	766	-0.1372	0.06258	-0.2598	-0.01454	-2.192	0.02866	0.002401	0.3568	0.1305
4	rs11726198:56390002:T:C	56390002	C	RECxRecent_LESUM	766	-0.1372	0.06258	-0.2598	-0.01454	-2.192	0.02866	0.002401	0.3568	0.1305
4	rs12507722:56402588:G:A	56402588	A	RECxRecent_LESUM	766	-0.1372	0.06258	-0.2598	-0.01454	-2.192	0.02866	0.002401	0.3568	0.1305
4	rs13106406:56408486:G:C	56408486	C	RECxRecent_LESUM	766	-0.1372	0.06258	-0.2598	-0.01454	-2.192	0.02866	0.002401	0.3568	0.1305
4	rs13108499:56392681:A:C	56392681	C	RECxRecent_LESUM	766	-0.1372	0.06258	-0.2598	-0.01454	-2.192	0.02866	0.002401	0.3568	0.1305
4	rs13113518:56399648:T:C	56399648	C	RECxRecent_LESUM	766	-0.1372	0.06258	-0.2598	-0.01454	-2.192	0.02866	0.002401	0.3568	0.1305
4	rs13116194:56397317:G:A	56397317	A	RECxRecent_LESUM	766	-0.1372	0.06258	-0.2598	-0.01454	-2.192	0.02866	0.002401	0.3568	0.1305
4	rs13117836:56397385:C:T	56397385	T	RECxRecent_LESUM	766	-0.1372	0.06258	-0.2598	-0.01454	-2.192	0.02866	0.002401	0.3568	0.1305
4	rs13132084:56399912:G:A	56399912	A	RECxRecent_LESUM	766	-0.1372	0.06258	-0.2598	-0.01454	-2.192	0.02866	0.002401	0.3568	0.1305
4	rs13134752:56408511:A:T	56408511	T	RECxRecent_LESUM	766	-0.1372	0.06258	-0.2598	-0.01454	-2.192	0.02866	0.002401	0.3568	0.1305
4	rs13141049:56401656:T:C	56401656	C	RECxRecent_LESUM	766	-0.1372	0.06258	-0.2598	-0.01454	-2.192	0.02866	0.002401	0.3568	0.1305
4	rs13152173:56400955:G:T	56400955	T	RECxRecent_LESUM	766	-0.1372	0.06258	-0.2598	-0.01454	-2.192	0.02866	0.002401	0.3568	0.1305
4	rs34648901:56407426:C:T	56407426	T	RECxRecent_LESUM	766	-0.1372	0.06258	-0.2598	-0.01454	-2.192	0.02866	0.002401	0.3568	0.1305
4	rs4864546:56404127:G:A	56404127	A	RECxRecent_LESUM	766	-0.1372	0.06258	-0.2598	-0.01454	-2.192	0.02866	0.002401	0.3568	0.1305
4	rs4865007:56403717:C:T	56403717	T	RECxRecent_LESUM	766	-0.1372	0.06258	-0.2598	-0.01454	-2.192	0.02866	0.002401	0.3568	0.1305
4	rs7668429:56397978:G:A	56397978	A	RECxRecent_LESUM	766	-0.1372	0.06258	-0.2598	-0.01454	-2.192	0.02866	0.002401	0.3568	0.1305
4	rs7669635:56397820:C:T	56397820	T	RECxRecent_LESUM	766	-0.1372	0.06258	-0.2598	-0.01454	-2.192	0.02866	0.002401	0.3568	0.1305
4	rs7675109:56391756:G:A	56391756	A	RECxRecent_LESUM	766	-0.1372	0.06258	-0.2598	-0.01454	-2.192	0.02866	0.002401	0.3568	0.1305
4	rs7686058:56405164:C:T	56405164	T	RECxRecent_LESUM	766	-0.1372	0.06258	-0.2598	-0.01454	-2.192	0.02866	0.002401	0.3568	0.1305
4	rs7696832:56403247:A:G	56403247	G	RECxRecent_LESUM	766	-0.1372	0.06258	-0.2598	-0.01454	-2.192	0.02866	0.002401	0.3568	0.1305
4	rs11133397:56400333:C:A	56400333	A	RECxRecent_LESUM	764	-0.1376	0.06288	-0.2608	-0.01436	-2.188	0.02896	0.004802	0.3565	0.1503
4	rs11133398:56400347:C:T	56400347	T	RECxRecent_LESUM	764	-0.1376	0.06288	-0.2608	-0.01436	-2.188	0.02896	0.004802	0.3565	0.1503
4	rs12506788:56343593:C:T	56343593	T	RECxRecent_LESUM	765	-0.137	0.06263	-0.2597	-0.01423	-2.187	0.02903	0.004802	0.3577	0.1311
4	rs4865005:56391948:T:A	56391948	A	RECxRecent_LESUM	765	-0.1369	0.06262	-0.2597	-0.01422	-2.187	0.02905	0.003601	0.3572	0.1307
4	rs10462032:56345236:T:C	56345236	C	RECxRecent_LESUM	767	-0.1365	0.06258	-0.2591	-0.01384	-2.181	0.02948	0.0012	0.357	0.1314
4	rs10517344:56343712:A:C	56343712	C	RECxRecent_LESUM	767	-0.1365	0.06258	-0.2591	-0.01384	-2.181	0.02948	0.0012	0.357	0.1314
4	rs11133386:56327487:A:T	56327487	T	RECxRecent_LESUM	767	-0.1365	0.06258	-0.2591	-0.01384	-2.181	0.02948	0.0012	0.357	0.1314
4	rs11133387:56341297:C:G	56341297	G	RECxRecent_LESUM	767	-0.1365	0.06258	-0.2591	-0.01384	-2.181	0.02948	0.0012	0.357	0.1314
4	rs11133388:56344033:G:C	56344033	C	RECxRecent_LESUM	767	-0.1365	0.06258	-0.2591	-0.01384	-2.181	0.02948	0.0012	0.357	0.1314
4	rs11133390:56367893:A:G	56367893	G	RECxRecent_LESUM	767	-0.1365	0.06258	-0.2591	-0.01384	-2.181	0.02948	0.0012	0.357	0.1314
4	rs11133391:56367955:T:C	56367955	C	RECxRecent_LESUM	767	-0.1365	0.06258	-0.2591	-0.01384	-2.181	0.02948	0.0012	0.357	0.1314
4	rs11133392:56373896:T:A	56373896	A	RECxRecent_LESUM	767	-0.1365	0.06258	-0.2591	-0.01384	-2.181	0.02948	0.0012	0.357	0.1314
4	rs11133395:56383651:C:T	56383651	T	RECxRecent_LESUM	767	-0.1365	0.06258	-0.2591	-0.01384	-2.181	0.02948	0.0012	0.357	0.1314
4	rs11722049:56346901:A:G	56346901	G	RECxRecent_LESUM	767	-0.1365	0.06258	-0.2591	-0.01384	-2.181	0.02948	0.0012	0.357	0.1314
4	rs11724094:56367646:C:A	56367646	A	RECxRecent_LESUM	767	-0.1365	0.06258	-0.2591	-0.01384	-2.181	0.02948	0.0012	0.357	0.1314
4	rs11729220:56367796:T:G	56367796	G	RECxRecent_LESUM	767	-0.1365	0.06258	-0.2591	-0.01384	-2.181	0.02948	0.0012	0.357	0.1314
4	rs12500162:56363100:T:C	56363100	C	RECxRecent_LESUM	767	-0.1365	0.06258	-0.2591	-0.01384	-2.181	0.02948	0.0012	0.357	0.1314
4	rs12501327:56373415:C:G	56373415	G	RECxRecent_LESUM	767	-0.1365	0.06258	-0.2591	-0.01384	-2.181	0.02948	0.0012	0.357	0.1314
4	rs12501636:56348484:T:A	56348484	A	RECxRecent_LESUM	767	-0.1365	0.06258	-0.2591	-0.01384	-2.181	0.02948	0.0012	0.357	0.1314
4	rs12503578:56375534:C:G	56375534	G	RECxRecent_LESUM	767	-0.1365	0.06258	-0.2591	-0.01384	-2.181	0.02948	0.0012	0.357	0.1314
4	rs12510681:56362904:C:T	56362904	T	RECxRecent_LESUM	767	-0.1365	0.06258	-0.2591	-0.01384	-2.181	0.02948	0.0012	0.357	0.1314
4	rs12644948:56336433:C:T	56336433	T	RECxRecent_LESUM	767	-0.1365	0.06258	-0.2591	-0.01384	-2.181	0.02948	0.0012	0.357	0.1314
4	rs13107988:56351378:T:C	56351378	C	RECxRecent_LESUM	767	-0.1365	0.06258	-0.2591	-0.01384	-2.181	0.02948	0.0012	0.357	0.1314
4	rs13108409:56386445:T:C	56386445	C	RECxRecent_LESUM	767	-0.1365	0.06258	-0.2591	-0.01384	-2.181	0.02948	0.0012	0.357	0.1314
4	rs13118237:56340426:T:G	56340426	G	RECxRecent_LESUM	767	-0.1365	0.06258	-0.2591	-0.01384	-2.181	0.02948	0.0012	0.357	0.1314
4	rs13122619:56345506:C:G	56345506	G	RECxRecent_LESUM	767	-0.1365	0.06258	-0.2591	-0.01384	-2.181	0.02948	0.0012	0.357	0.1314
4	rs13127906:56370368:A:G	56370368	G	RECxRecent_LESUM	767	-0.1365	0.06258	-0.2591	-0.01384	-2.181	0.02948	0.0012	0.357	0.1314
4	rs13133484:56370343:T:C	56370343	C	RECxRecent_LESUM	767	-0.1365	0.06258	-0.2591	-0.01384	-2.181	0.02948	0.0012	0.357	0.1314
4	rs13133579:56326088:A:T	56326088	T	RECxRecent_LESUM	767	-0.1365	0.06258	-0.2591	-0.01384	-2.181	0.02948	0.0012	0.357	0.1314
4	rs13146987:56357795:A:G	56357795	G	RECxRecent_LESUM	767	-0.1365	0.06258	-0.2591	-0.01384	-2.181	0.02948	0.0012	0.357	0.1314
4	rs1522112:56329773:T:C	56329773	C	RECxRecent_LESUM	767	-0.1365	0.06258	-0.2591	-0.01384	-2.181	0.02948	0.0012	0.357	0.1314
4	rs3805151:56337041:T:C	56337041	C	RECxRecent_LESUM	767	-0.1365	0.06258	-0.2591	-0.01384	-2.181	0.02948	0.0012	0.357	0.1314
4	rs3805155:56364009:T:C	56364009	C	RECxRecent_LESUM	767	-0.1365	0.06258	-0.2591	-0.01384	-2.181	0.02948	0.0012	0.357	0.1314
4	rs3828480:56376519:T:C	56376519	C	RECxRecent_LESUM	767	-0.1365	0.06258	-0.2591	-0.01384	-2.181	0.02948	0.0012	0.357	0.1314
4	rs3828482:56376691:G:T	56376691	T	RECxRecent_LESUM	767	-0.1365	0.06258	-0.2591	-0.01384	-2.181	0.02948	0.0012	0.357	0.1314
4	rs4340844:56328856:A:C	56328856	C	RECxRecent_LESUM	767	-0.1365	0.06258	-0.2591	-0.01384	-2.181	0.02948	0.0012	0.357	0.1314
4	rs4864542:56354087:C:G	56354087	G	RECxRecent_LESUM	767	-0.1365	0.06258	-0.2591	-0.01384	-2.181	0.02948	0.0012	0.357	0.1314
4	rs4864544:56381459:C:T	56381459	T	RECxRecent_LESUM	767	-0.1365	0.06258	-0.2591	-0.01384	-2.181	0.02948	0.0012	0.357	0.1314
4	rs4864545:56381830:G:A	56381830	A	RECxRecent_LESUM	767	-0.1365	0.06258	-0.2591	-0.01384	-2.181	0.02948	0.0012	0.357	0.1314
4	rs4864997:56332177:C:G	56332177	G	RECxRecent_LESUM	767	-0.1365	0.06258	-0.2591	-0.01384	-2.181	0.02948	0.0012	0.357	0.1314
4	rs4864999:56342903:A:G	56342903	G	RECxRecent_LESUM	767	-0.1365	0.06258	-0.2591	-0.01384	-2.181	0.02948	0.0012	0.357	0.1314
4	rs6822740:56385089:C:G	56385089	G	RECxRecent_LESUM	767	-0.1365	0.06258	-0.2591	-0.01384	-2.181	0.02948	0.0012	0.357	0.1314
4	rs6838305:56374754:C:T	56374754	T	RECxRecent_LESUM	767	-0.1365	0.06258	-0.2591	-0.01384	-2.181	0.02948	0.0012	0.357	0.1314
4	rs6838499:56374828:C:T	56374828	T	RECxRecent_LESUM	767	-0.1365	0.06258	-0.2591	-0.01384	-2.181	0.02948	0.0012	0.357	0.1314
4	rs6838882:56355477:A:G	56355477	G	RECxRecent_LESUM	767	-0.1365	0.06258	-0.2591	-0.01384	-2.181	0.02948	0.0012	0.357	0.1314
4	rs6847529:56384943:A:T	56384943	T	RECxRecent_LESUM	767	-0.1365	0.06258	-0.2591	-0.01384	-2.181	0.02948	0.0012	0.357	0.1314
4	rs6849433:56372665:A:G	56372665	G	RECxRecent_LESUM	767	-0.1365	0.06258	-0.2591	-0.01384	-2.181	0.02948	0.0012	0.357	0.1314
4	rs6858803:56350701:T:C	56350701	C	RECxRecent_LESUM	767	-0.1365	0.06258	-0.2591	-0.01384	-2.181	0.02948	0.0012	0.357	0.1314
4	rs7677085:56361968:C:T	56361968	T	RECxRecent_LESUM	767	-0.1365	0.06258	-0.2591	-0.01384	-2.181	0.02948	0.0012	0.357	0.1314
4	rs7686261:56366391:A:G	56366391	G	RECxRecent_LESUM	767	-0.1365	0.06258	-0.2591	-0.01384	-2.181	0.02948	0.0012	0.357	0.1314
4	rs9312661:56342326:G:A	56342326	A	RECxRecent_LESUM	767	-0.1365	0.06258	-0.2591	-0.01384	-2.181	0.02948	0.0012	0.357	0.1314
4	rs939823:56353535:C:T	56353535	T	RECxRecent_LESUM	767	-0.1365	0.06258	-0.2591	-0.01384	-2.181	0.02948	0.0012	0.357	0.1314
4	rs960152:56333475:A:C	56333475	C	RECxRecent_LESUM	767	-0.1365	0.06258	-0.2591	-0.01384	-2.181	0.02948	0.0012	0.357	0.1314
4	rs13114841:56352141:T:C	56352141	C	RECxRecent_LESUM	766	-0.1365	0.06262	-0.2592	-0.01375	-2.18	0.0296	0.002401	0.3574	0.1511
4	rs12642716:56346163:G:A	56346163	A	RECxRecent_LESUM	766	-0.1364	0.06261	-0.2591	-0.01371	-2.179	0.02964	0.002401	0.3574	0.1511
4	rs1047354:56295583:A:G	56295583	G	RECxRecent_LESUM	767	-0.1363	0.06259	-0.259	-0.01364	-2.178	0.02972	0.0012	0.3576	0.1517
4	rs10517346:56323194:G:C	56323194	C	RECxRecent_LESUM	767	-0.1363	0.06259	-0.259	-0.01364	-2.178	0.02972	0.0012	0.3576	0.1517
4	rs1056547:56296763:T:G	56296763	G	RECxRecent_LESUM	767	-0.1363	0.06259	-0.259	-0.01364	-2.178	0.02972	0.0012	0.3576	0.1517
4	rs11133378:56305639:C:T	56305639	T	RECxRecent_LESUM	767	-0.1363	0.06259	-0.259	-0.01364	-2.178	0.02972	0.0012	0.3576	0.1517
4	rs11133380:56307277:A:G	56307277	G	RECxRecent_LESUM	767	-0.1363	0.06259	-0.259	-0.01364	-2.178	0.02972	0.0012	0.3576	0.1517
4	rs11133381:56316979:T:C	56316979	C	RECxRecent_LESUM	767	-0.1363	0.06259	-0.259	-0.01364	-2.178	0.02972	0.0012	0.3576	0.1517
4	rs11133384:56323253:C:G	56323253	G	RECxRecent_LESUM	767	-0.1363	0.06259	-0.259	-0.01364	-2.178	0.02972	0.0012	0.3576	0.1517
4	rs11937487:56302743:A:G	56302743	G	RECxRecent_LESUM	767	-0.1363	0.06259	-0.259	-0.01364	-2.178	0.02972	0.0012	0.3576	0.1517
4	rs11945370:56309042:A:G	56309042	G	RECxRecent_LESUM	767	-0.1363	0.06259	-0.259	-0.01364	-2.178	0.02972	0.0012	0.3576	0.1517
4	rs12510110:56307734:A:G	56307734	G	RECxRecent_LESUM	767	-0.1363	0.06259	-0.259	-0.01364	-2.178	0.02972	0.0012	0.3576	0.1517
4	rs12510990:56308074:T:C	56308074	C	RECxRecent_LESUM	767	-0.1363	0.06259	-0.259	-0.01364	-2.178	0.02972	0.0012	0.3576	0.1517
4	rs12647677:56310420:T:C	56310420	C	RECxRecent_LESUM	767	-0.1363	0.06259	-0.259	-0.01364	-2.178	0.02972	0.0012	0.3576	0.1517
4	rs1474271:56302079:C:T	56302079	T	RECxRecent_LESUM	767	-0.1363	0.06259	-0.259	-0.01364	-2.178	0.02972	0.0012	0.3576	0.1517
4	rs1554483:56321817:C:G	56321817	G	RECxRecent_LESUM	767	-0.1363	0.06259	-0.259	-0.01364	-2.178	0.02972	0.0012	0.3576	0.1517
4	rs1554484:56324339:T:C	56324339	C	RECxRecent_LESUM	767	-0.1363	0.06259	-0.259	-0.01364	-2.178	0.02972	0.0012	0.3576	0.1517
4	rs3749474:56300685:C:T	56300685	T	RECxRecent_LESUM	767	-0.1363	0.06259	-0.259	-0.01364	-2.178	0.02972	0.0012	0.3576	0.1517
4	rs3805146:56303152:C:T	56303152	T	RECxRecent_LESUM	767	-0.1363	0.06259	-0.259	-0.01364	-2.178	0.02972	0.0012	0.3576	0.1517
4	rs3805148:56306810:A:C	56306810	C	RECxRecent_LESUM	767	-0.1363	0.06259	-0.259	-0.01364	-2.178	0.02972	0.0012	0.3576	0.1517
4	rs3805149:56308351:C:T	56308351	T	RECxRecent_LESUM	767	-0.1363	0.06259	-0.259	-0.01364	-2.178	0.02972	0.0012	0.3576	0.1517
4	rs3805150:56313036:C:T	56313036	T	RECxRecent_LESUM	767	-0.1363	0.06259	-0.259	-0.01364	-2.178	0.02972	0.0012	0.3576	0.1517
4	rs4864990:56313690:A:G	56313690	G	RECxRecent_LESUM	767	-0.1363	0.06259	-0.259	-0.01364	-2.178	0.02972	0.0012	0.3576	0.1517
4	rs4864995:56319020:A:G	56319020	G	RECxRecent_LESUM	767	-0.1363	0.06259	-0.259	-0.01364	-2.178	0.02972	0.0012	0.3576	0.1517
4	rs6828570:56297762:C:G	56297762	G	RECxRecent_LESUM	767	-0.1363	0.06259	-0.259	-0.01364	-2.178	0.02972	0.0012	0.3576	0.1517
4	rs7677952:56291479:C:T	56291479	T	RECxRecent_LESUM	767	-0.1363	0.06259	-0.259	-0.01364	-2.178	0.02972	0.0012	0.3576	0.1517
4	rs4864548	56413803	A	RECxRecent_LESUM	768	-0.1351	0.06214	-0.2569	-0.01327	-2.173	0.03005	0	0.3571	0.08248
4	rs1056545:56296897:G:A	56296897	A	RECxRecent_LESUM	763	-0.1362	0.06272	-0.2591	-0.01329	-2.172	0.03018	0.006002	0.3593	0.1743
4	rs5863:56296907:A:G	56296907	G	RECxRecent_LESUM	763	-0.1362	0.06272	-0.2591	-0.01329	-2.172	0.03018	0.006002	0.3593	0.1743
4	rs55699500:56407079:G:T	56407079	T	RECxRecent_LESUM	761	-0.1378	0.06356	-0.2624	-0.01325	-2.168	0.03044	0.008403	0.3529	0.2229
4	rs56362210:56407139:C:T	56407139	T	RECxRecent_LESUM	761	-0.1378	0.06356	-0.2624	-0.01325	-2.168	0.03044	0.008403	0.3529	0.2229
4	rs12651640:56320321:T:A	56320321	A	RECxRecent_LESUM	767	-0.1332	0.06234	-0.2553	-0.01098	-2.136	0.03298	0.0012	0.3582	0.1313
4	rs1464490:56322787:T:C	56322787	C	RECxRecent_LESUM	766	-0.1325	0.06231	-0.2547	-0.01043	-2.127	0.03371	0.002401	0.358	0.152
4	rs13132420:56392813:G:A	56392813	A	RECxRecent_LESUM	749	-0.1349	0.06491	-0.2621	-0.007653	-2.078	0.03806	0.02761	0.3414	0.1008
4	rs146471976:56293324:C:A	56293324	A	RECxRecent_LESUM	736	0.8949	0.4428	0.02711	1.763	2.021	0.04362	0.04322	0.06336	0.5495
4	rs12504300:56348527:G:C	56348527	C	RECxRecent_LESUM	764	-0.1472	0.0765	-0.2972	0.00274	-1.924	0.05471	0.004802	0.2859	0.3071
4	rs7667741:56410788:T:C	56410788	C	RECxRecent_LESUM	765	-0.134	0.06988	-0.271	0.002937	-1.918	0.05549	0.003601	0.3175	0.07776
4	rs13140590:56414833:A:G	56414833	G	RECxRecent_LESUM	766	-0.1333	0.06988	-0.2703	0.003623	-1.908	0.05675	0.002401	0.3171	0.06585
4	rs12648271:56368122:G:C	56368122	C	RECxRecent_LESUM	758	-0.1457	0.07674	-0.2961	0.004707	-1.899	0.058	0.012	0.2849	0.3045
4	rs6843722:56331332:A:C	56331332	C	RECxRecent_LESUM	760	-0.1313	0.07017	-0.2689	0.006192	-1.872	0.06163	0.009604	0.32	0.09322
4	rs11939652:56398709:T:A	56398709	A	RECxRecent_LESUM	764	-0.1302	0.07021	-0.2678	0.007387	-1.855	0.06402	0.004802	0.3166	0.09161
4	rs13107810:56408410:C:A	56408410	A	RECxRecent_LESUM	764	-0.1302	0.07021	-0.2678	0.007387	-1.855	0.06402	0.004802	0.3166	0.09161
4	rs2035691:56395953:C:T	56395953	T	RECxRecent_LESUM	764	-0.1302	0.07021	-0.2678	0.007387	-1.855	0.06402	0.004802	0.3166	0.09161
4	rs2035692:56394968:T:A	56394968	A	RECxRecent_LESUM	764	-0.1302	0.07021	-0.2678	0.007387	-1.855	0.06402	0.004802	0.3166	0.09161
4	rs4507426:56395554:T:C	56395554	C	RECxRecent_LESUM	764	-0.1302	0.07021	-0.2678	0.007387	-1.855	0.06402	0.004802	0.3166	0.09161
4	rs6849474:56318462:G:A	56318462	A	RECxRecent_LESUM	765	-0.1298	0.07015	-0.2673	0.007686	-1.85	0.06464	0.003601	0.3187	0.09305
4	rs11133385:56326652:G:A	56326652	A	RECxRecent_LESUM	767	-0.1298	0.07016	-0.2673	0.007742	-1.85	0.06476	0.0012	0.3179	0.07921
4	rs4864996:56319088:A:C	56319088	C	RECxRecent_LESUM	764	-0.1299	0.07025	-0.2676	0.007798	-1.849	0.06485	0.004802	0.3191	0.09326
4	rs11932712:56302590:C:T	56302590	T	RECxRecent_LESUM	767	-0.1296	0.07017	-0.2671	0.007931	-1.847	0.06514	0.0012	0.3185	0.09358
4	rs12512737:56321105:A:T	56321105	T	RECxRecent_LESUM	767	-0.1296	0.07017	-0.2671	0.007931	-1.847	0.06514	0.0012	0.3185	0.09358
4	rs13125984:56321269:G:A	56321269	A	RECxRecent_LESUM	767	-0.1296	0.07017	-0.2671	0.007931	-1.847	0.06514	0.0012	0.3185	0.09358
4	rs13128180:56286188:G:T	56286188	T	RECxRecent_LESUM	767	-0.1296	0.07017	-0.2671	0.007931	-1.847	0.06514	0.0012	0.3185	0.09358
4	rs2412648:56321067:T:G	56321067	G	RECxRecent_LESUM	767	-0.1296	0.07017	-0.2671	0.007931	-1.847	0.06514	0.0012	0.3185	0.09358
4	rs12501746:56303605:C:T	56303605	T	RECxRecent_LESUM	766	-0.1296	0.07021	-0.2672	0.008006	-1.846	0.06529	0.002401	0.3183	0.09293
4	rs11133389:56352885:C:T	56352885	T	RECxRecent_LESUM	765	-0.1295	0.07021	-0.2671	0.008082	-1.845	0.06545	0.003601	0.3169	0.09214
4	rs11939580:56383352:C:T	56383352	T	RECxRecent_LESUM	765	-0.1295	0.07021	-0.2671	0.008082	-1.845	0.06545	0.003601	0.3169	0.09214
4	rs12508367:56375609:T:C	56375609	C	RECxRecent_LESUM	765	-0.1295	0.07021	-0.2671	0.008082	-1.845	0.06545	0.003601	0.3169	0.09214
4	rs12510275:56382715:T:C	56382715	C	RECxRecent_LESUM	765	-0.1295	0.07021	-0.2671	0.008082	-1.845	0.06545	0.003601	0.3169	0.09214
4	rs12510327:56382911:T:C	56382911	C	RECxRecent_LESUM	765	-0.1295	0.07021	-0.2671	0.008082	-1.845	0.06545	0.003601	0.3169	0.09214
4	rs12649507:56380484:G:A	56380484	A	RECxRecent_LESUM	765	-0.1295	0.07021	-0.2671	0.008082	-1.845	0.06545	0.003601	0.3169	0.09214
4	rs13124436:56368671:G:A	56368671	A	RECxRecent_LESUM	765	-0.1295	0.07021	-0.2671	0.008082	-1.845	0.06545	0.003601	0.3169	0.09214
4	rs13128179:56358887:C:T	56358887	T	RECxRecent_LESUM	765	-0.1295	0.07021	-0.2671	0.008082	-1.845	0.06545	0.003601	0.3169	0.09214
4	rs2272073:56376344:C:T	56376344	T	RECxRecent_LESUM	765	-0.1295	0.07021	-0.2671	0.008082	-1.845	0.06545	0.003601	0.3169	0.09214
4	rs3805153:56359724:T:G	56359724	G	RECxRecent_LESUM	765	-0.1295	0.07021	-0.2671	0.008082	-1.845	0.06545	0.003601	0.3169	0.09214
4	rs4865003:56380969:T:G	56380969	G	RECxRecent_LESUM	765	-0.1295	0.07021	-0.2671	0.008082	-1.845	0.06545	0.003601	0.3169	0.09214
4	rs6830409:56388396:T:C	56388396	C	RECxRecent_LESUM	765	-0.1295	0.07021	-0.2671	0.008082	-1.845	0.06545	0.003601	0.3169	0.09214
4	rs6843997:56375149:C:T	56375149	T	RECxRecent_LESUM	765	-0.1295	0.07021	-0.2671	0.008082	-1.845	0.06545	0.003601	0.3169	0.09214
4	rs7658446:56361429:T:C	56361429	C	RECxRecent_LESUM	765	-0.1295	0.07021	-0.2671	0.008082	-1.845	0.06545	0.003601	0.3169	0.09214
4	rs7699867:56349885:C:A	56349885	A	RECxRecent_LESUM	765	-0.1295	0.07021	-0.2671	0.008082	-1.845	0.06545	0.003601	0.3169	0.09214
4	rs13140173:56393331:C:T	56393331	T	RECxRecent_LESUM	760	-0.1297	0.07037	-0.2677	0.008193	-1.844	0.06564	0.009604	0.3176	0.09137
4	rs1522114:56356062:A:G	56356062	G	RECxRecent_LESUM	761	-0.1295	0.07036	-0.2674	0.008434	-1.84	0.06615	0.008403	0.3184	0.1086
4	rs4864543:56356395:C:T	56356395	T	RECxRecent_LESUM	761	-0.1295	0.07036	-0.2674	0.008434	-1.84	0.06615	0.008403	0.3184	0.1086
4	rs4865001:56356343:T:C	56356343	C	RECxRecent_LESUM	761	-0.1295	0.07036	-0.2674	0.008434	-1.84	0.06615	0.008403	0.3184	0.1086
4	rs6825774:56357317:G:T	56357317	T	RECxRecent_LESUM	761	-0.1295	0.07036	-0.2674	0.008434	-1.84	0.06615	0.008403	0.3184	0.1086
4	rs13115570:56387392:T:G	56387392	G	RECxRecent_LESUM	763	-0.1291	0.07027	-0.2668	0.008664	-1.837	0.06665	0.006002	0.3164	0.07721
4	rs56055342:56407095:T:C	56407095	C	RECxRecent_LESUM	759	-0.1305	0.0717	-0.2711	0.01001	-1.82	0.0691	0.0108	0.3125	0.1684
4	rs62309758:56423069:T:C	56423069	C	RECxRecent_LESUM	755	-0.1102	0.06247	-0.2326	0.01226	-1.764	0.07818	0.01681	0.2729	0.2181
4	rs62305265:56369641:G:A	56369641	A	RECxRecent_LESUM	766	-0.1008	0.06166	-0.2217	0.02003	-1.635	0.1025	0.002401	0.284	0.3942
4	rs1021306:56395944:T:G	56395944	T	RECxRecent_LESUM	767	-0.1005	0.06166	-0.2213	0.02038	-1.629	0.1036	0.0012	0.2843	0.443
4	rs1021307:56395714:G:A	56395714	G	RECxRecent_LESUM	767	-0.1005	0.06166	-0.2213	0.02038	-1.629	0.1036	0.0012	0.2843	0.443
4	rs10462033:56377719:G:T	56377719	T	RECxRecent_LESUM	767	-0.1005	0.06166	-0.2213	0.02038	-1.629	0.1036	0.0012	0.2843	0.443
4	rs13134079:56408188:A:G	56408188	A	RECxRecent_LESUM	767	-0.1005	0.06166	-0.2213	0.02038	-1.629	0.1036	0.0012	0.2843	0.443
4	rs1522109:56380570:A:G	56380570	G	RECxRecent_LESUM	767	-0.1005	0.06166	-0.2213	0.02038	-1.629	0.1036	0.0012	0.2843	0.443
4	rs1546004:56387779:C:T	56387779	C	RECxRecent_LESUM	767	-0.1005	0.06166	-0.2213	0.02038	-1.629	0.1036	0.0012	0.2843	0.443
4	rs17722870:56344686:A:G	56344686	G	RECxRecent_LESUM	767	-0.1005	0.06166	-0.2213	0.02038	-1.629	0.1036	0.0012	0.2843	0.443
4	rs17779627:56349942:T:C	56349942	C	RECxRecent_LESUM	767	-0.1005	0.06166	-0.2213	0.02038	-1.629	0.1036	0.0012	0.2843	0.443
4	rs1915905:56378548:T:G	56378548	G	RECxRecent_LESUM	767	-0.1005	0.06166	-0.2213	0.02038	-1.629	0.1036	0.0012	0.2843	0.443
4	rs2070062:56355598:A:C	56355598	C	RECxRecent_LESUM	767	-0.1005	0.06166	-0.2213	0.02038	-1.629	0.1036	0.0012	0.2843	0.443
4	rs3805156:56364092:G:A	56364092	A	RECxRecent_LESUM	767	-0.1005	0.06166	-0.2213	0.02038	-1.629	0.1036	0.0012	0.2843	0.443
4	rs4865006:56392279:C:T	56392279	C	RECxRecent_LESUM	767	-0.1005	0.06166	-0.2213	0.02038	-1.629	0.1036	0.0012	0.2843	0.443
4	rs55729020:56357848:C:G	56357848	G	RECxRecent_LESUM	767	-0.1005	0.06166	-0.2213	0.02038	-1.629	0.1036	0.0012	0.2843	0.443
4	rs55885973:56346221:C:A	56346221	A	RECxRecent_LESUM	767	-0.1005	0.06166	-0.2213	0.02038	-1.629	0.1036	0.0012	0.2843	0.443
4	rs56196624:56366507:T:C	56366507	C	RECxRecent_LESUM	767	-0.1005	0.06166	-0.2213	0.02038	-1.629	0.1036	0.0012	0.2843	0.443
4	rs57338268:56351180:G:A	56351180	A	RECxRecent_LESUM	767	-0.1005	0.06166	-0.2213	0.02038	-1.629	0.1036	0.0012	0.2843	0.443
4	rs58476959:56362401:A:C	56362401	C	RECxRecent_LESUM	767	-0.1005	0.06166	-0.2213	0.02038	-1.629	0.1036	0.0012	0.2843	0.443
4	rs62303713:56327743:G:A	56327743	A	RECxRecent_LESUM	767	-0.1005	0.06166	-0.2213	0.02038	-1.629	0.1036	0.0012	0.2843	0.443
4	rs62303718:56342937:T:C	56342937	C	RECxRecent_LESUM	767	-0.1005	0.06166	-0.2213	0.02038	-1.629	0.1036	0.0012	0.2843	0.443
4	rs62303726:56356582:A:G	56356582	G	RECxRecent_LESUM	767	-0.1005	0.06166	-0.2213	0.02038	-1.629	0.1036	0.0012	0.2843	0.443
4	rs62303731:56365834:C:T	56365834	T	RECxRecent_LESUM	767	-0.1005	0.06166	-0.2213	0.02038	-1.629	0.1036	0.0012	0.2843	0.443
4	rs62303732:56366035:A:G	56366035	G	RECxRecent_LESUM	767	-0.1005	0.06166	-0.2213	0.02038	-1.629	0.1036	0.0012	0.2843	0.443
4	rs62305264:56369135:A:G	56369135	G	RECxRecent_LESUM	767	-0.1005	0.06166	-0.2213	0.02038	-1.629	0.1036	0.0012	0.2843	0.443
4	rs62305266:56371283:C:T	56371283	T	RECxRecent_LESUM	767	-0.1005	0.06166	-0.2213	0.02038	-1.629	0.1036	0.0012	0.2843	0.443
4	rs62305267:56372979:C:T	56372979	T	RECxRecent_LESUM	767	-0.1005	0.06166	-0.2213	0.02038	-1.629	0.1036	0.0012	0.2843	0.443
4	rs62305268:56373158:T:A	56373158	A	RECxRecent_LESUM	767	-0.1005	0.06166	-0.2213	0.02038	-1.629	0.1036	0.0012	0.2843	0.443
4	rs62305270:56374009:G:C	56374009	C	RECxRecent_LESUM	767	-0.1005	0.06166	-0.2213	0.02038	-1.629	0.1036	0.0012	0.2843	0.443
4	rs62305271:56375882:G:T	56375882	T	RECxRecent_LESUM	767	-0.1005	0.06166	-0.2213	0.02038	-1.629	0.1036	0.0012	0.2843	0.443
4	rs6554282:56385979:A:G	56385979	A	RECxRecent_LESUM	767	-0.1005	0.06166	-0.2213	0.02038	-1.629	0.1036	0.0012	0.2843	0.443
4	rs6554283:56387220:G:T	56387220	G	RECxRecent_LESUM	767	-0.1005	0.06166	-0.2213	0.02038	-1.629	0.1036	0.0012	0.2843	0.443
4	rs6554284:56399899:A:G	56399899	A	RECxRecent_LESUM	767	-0.1005	0.06166	-0.2213	0.02038	-1.629	0.1036	0.0012	0.2843	0.443
4	rs6554285:56400120:C:T	56400120	C	RECxRecent_LESUM	767	-0.1005	0.06166	-0.2213	0.02038	-1.629	0.1036	0.0012	0.2843	0.443
4	rs7659095:56401601:G:A	56401601	G	RECxRecent_LESUM	765	-0.1006	0.06172	-0.2215	0.02039	-1.63	0.1036	0.003601	0.2837	0.393
4	rs7660668:56401697:C:G	56401697	C	RECxRecent_LESUM	767	-0.1005	0.06166	-0.2213	0.02038	-1.629	0.1036	0.0012	0.2843	0.443
4	rs7666895:56387478:T:C	56387478	T	RECxRecent_LESUM	767	-0.1005	0.06166	-0.2213	0.02038	-1.629	0.1036	0.0012	0.2843	0.443
4	rs7681414:56375057:C:G	56375057	G	RECxRecent_LESUM	767	-0.1005	0.06166	-0.2213	0.02038	-1.629	0.1036	0.0012	0.2843	0.443
4	rs7697067:56403380:A:T	56403380	A	RECxRecent_LESUM	767	-0.1005	0.06166	-0.2213	0.02038	-1.629	0.1036	0.0012	0.2843	0.443
4	rs7698022:56407347:G:T	56407347	G	RECxRecent_LESUM	767	-0.1005	0.06166	-0.2213	0.02038	-1.629	0.1036	0.0012	0.2843	0.443
4	rs56056791:56328468:T:C	56328468	C	RECxRecent_LESUM	766	-0.1004	0.06169	-0.2213	0.02052	-1.627	0.1041	0.002401	0.284	0.3942
4	rs62303712:56326651:C:T	56326651	T	RECxRecent_LESUM	765	-0.1003	0.06172	-0.2213	0.02064	-1.626	0.1044	0.003601	0.2837	0.393
4	rs62303722:56348243:A:C	56348243	C	RECxRecent_LESUM	765	-0.1003	0.06172	-0.2213	0.02064	-1.626	0.1044	0.003601	0.2837	0.393
4	rs62303728:56361929:G:A	56361929	A	RECxRecent_LESUM	765	-0.1003	0.06172	-0.2213	0.02064	-1.626	0.1044	0.003601	0.2837	0.393
4	rs62303730:56365115:A:C	56365115	C	RECxRecent_LESUM	765	-0.1003	0.06172	-0.2213	0.02064	-1.626	0.1044	0.003601	0.2837	0.393
4	rs62309729:56402846:A:G	56402846	G	RECxRecent_LESUM	765	-0.1003	0.06172	-0.2213	0.02064	-1.626	0.1044	0.003601	0.2837	0.393
4	rs67963898:56341687:A:G	56341687	G	RECxRecent_LESUM	766	-0.1002	0.06171	-0.2212	0.0207	-1.625	0.1047	0.002401	0.284	0.3942
4	rs1048004:56300209:C:A	56300209	A	RECxRecent_LESUM	768	-0.09992	0.06164	-0.2207	0.02089	-1.621	0.1054	0	0.2845	0.4439
4	rs10866424:56419574:T:G	56419574	T	RECxRecent_LESUM	768	-0.09992	0.06164	-0.2207	0.02089	-1.621	0.1054	0	0.2839	0.3954
4	rs11240:56319350:C:G	56319350	G	RECxRecent_LESUM	768	-0.09992	0.06164	-0.2207	0.02089	-1.621	0.1054	0	0.2845	0.4439
4	rs12505265:56412143:C:G	56412143	C	RECxRecent_LESUM	768	-0.09992	0.06164	-0.2207	0.02089	-1.621	0.1054	0	0.2839	0.3954
4	rs12509047:56411412:T:A	56411412	T	RECxRecent_LESUM	768	-0.09992	0.06164	-0.2207	0.02089	-1.621	0.1054	0	0.2839	0.3954
4	rs17721215:56303787:T:C	56303787	C	RECxRecent_LESUM	768	-0.09992	0.06164	-0.2207	0.02089	-1.621	0.1054	0	0.2845	0.4439
4	rs1801260	56301369	G	RECxRecent_LESUM	768	-0.09992	0.06164	-0.2207	0.02089	-1.621	0.1054	0	0.2845	0.4439
4	rs1906676:56415344:A:G	56415344	A	RECxRecent_LESUM	768	-0.09992	0.06164	-0.2207	0.02089	-1.621	0.1054	0	0.2839	0.3954
4	rs1979604:56418755:A:C	56418755	A	RECxRecent_LESUM	768	-0.09992	0.06164	-0.2207	0.02089	-1.621	0.1054	0	0.2839	0.3954
4	rs4865012:56420786:C:T	56420786	C	RECxRecent_LESUM	768	-0.09992	0.06164	-0.2207	0.02089	-1.621	0.1054	0	0.2839	0.3954
4	rs62303686:56293659:G:A	56293659	A	RECxRecent_LESUM	768	-0.09992	0.06164	-0.2207	0.02089	-1.621	0.1054	0	0.2845	0.4439
4	rs62303711:56324492:G:C	56324492	C	RECxRecent_LESUM	768	-0.09992	0.06164	-0.2207	0.02089	-1.621	0.1054	0	0.2845	0.4439
4	rs6554287:56416879:C:T	56416879	C	RECxRecent_LESUM	768	-0.09992	0.06164	-0.2207	0.02089	-1.621	0.1054	0	0.2839	0.3954
4	rs73236142:56312310:G:T	56312310	T	RECxRecent_LESUM	768	-0.09992	0.06164	-0.2207	0.02089	-1.621	0.1054	0	0.2845	0.4439
4	rs7676245:56321317:G:A	56321317	A	RECxRecent_LESUM	768	-0.09992	0.06164	-0.2207	0.02089	-1.621	0.1054	0	0.2845	0.4439
4	rs62303691:56308252:C:T	56308252	T	RECxRecent_LESUM	766	-0.09978	0.0617	-0.2207	0.02114	-1.617	0.1062	0.002401	0.284	0.3942
4	rs62303692:56311447:C:T	56311447	T	RECxRecent_LESUM	766	-0.09978	0.0617	-0.2207	0.02114	-1.617	0.1062	0.002401	0.284	0.3942
4	rs62303708:56313484:T:C	56313484	C	RECxRecent_LESUM	766	-0.09978	0.0617	-0.2207	0.02114	-1.617	0.1062	0.002401	0.284	0.3942
4	rs6802:56292101:A:T	56292101	T	RECxRecent_LESUM	766	-0.09978	0.0617	-0.2207	0.02114	-1.617	0.1062	0.002401	0.284	0.3942
4	rs73236140:56306216:T:C	56306216	C	RECxRecent_LESUM	766	-0.09978	0.0617	-0.2207	0.02114	-1.617	0.1062	0.002401	0.284	0.3942
4	rs41324951:56288743:C:G	56288743	G	RECxRecent_LESUM	765	-0.09983	0.06174	-0.2208	0.02118	-1.617	0.1063	0.003601	0.2837	0.393
4	rs17722979:56346411:G:A	56346411	A	RECxRecent_LESUM	766	-0.0996	0.06162	-0.2204	0.02117	-1.616	0.1064	0.002401	0.2846	0.4431
4	rs1979605:56418873:A:G	56418873	A	RECxRecent_LESUM	767	-0.09967	0.06167	-0.2205	0.0212	-1.616	0.1065	0.0012	0.2837	0.3938
4	rs17721497:56311248:A:T	56311248	T	RECxRecent_LESUM	764	-0.09976	0.06175	-0.2208	0.02127	-1.616	0.1066	0.006002	0.285	0.4426
4	rs79658500:56364754:T:C	56364754	C	RECxRecent_LESUM	765	-0.09972	0.06176	-0.2208	0.02133	-1.615	0.1068	0.003601	0.2843	0.3947
4	rs62303715:56333060:A:C	56333060	C	RECxRecent_LESUM	739	-0.116	0.07365	-0.2603	0.02836	-1.575	0.1157	0.03962	0.205	0.1599
4	rs62303716:56334252:C:A	56334252	A	RECxRecent_LESUM	739	-0.116	0.07365	-0.2603	0.02836	-1.575	0.1157	0.03962	0.205	0.1599
4	rs6828474:56341907:A:T	56341907	T	RECxRecent_LESUM	739	-0.116	0.07365	-0.2603	0.02836	-1.575	0.1157	0.03962	0.205	0.1599
4	rs62303724:56351281:C:A	56351281	A	RECxRecent_LESUM	739	-0.1156	0.07364	-0.2599	0.02877	-1.569	0.117	0.03962	0.205	0.1599
4	rs3792603:56302058:A:G	56302058	G	RECxRecent_LESUM	740	-0.1154	0.07362	-0.2597	0.02892	-1.567	0.1175	0.03842	0.2054	0.1932
4	rs62303690:56306005:T:C	56306005	C	RECxRecent_LESUM	740	-0.1154	0.07362	-0.2597	0.02892	-1.567	0.1175	0.03842	0.2054	0.1932
4	rs62303709:56315182:C:T	56315182	T	RECxRecent_LESUM	740	-0.1154	0.07362	-0.2597	0.02892	-1.567	0.1175	0.03842	0.2054	0.1932
4	rs62303685:56285082:C:G	56285082	G	RECxRecent_LESUM	739	-0.1154	0.07368	-0.2598	0.02898	-1.567	0.1176	0.03962	0.2056	0.1935
4	rs62305269:56373404:C:A	56373404	A	RECxRecent_LESUM	741	-0.1142	0.07355	-0.2584	0.02991	-1.553	0.1208	0.03721	0.2064	0.1602
4	rs73236149:56373474:C:T	56373474	T	RECxRecent_LESUM	741	-0.1142	0.07355	-0.2584	0.02991	-1.553	0.1208	0.03721	0.2064	0.1602
4	rs62309728:56396815:G:A	56396815	A	RECxRecent_LESUM	742	-0.114	0.0735	-0.2581	0.03	-1.552	0.1212	0.03601	0.208	0.1978
4	rs62309730:56407697:A:G	56407697	G	RECxRecent_LESUM	743	-0.1138	0.07345	-0.2578	0.03012	-1.55	0.1216	0.03481	0.2083	0.1992
4	rs55869433:56410937:C:T	56410937	T	RECxRecent_LESUM	744	-0.1132	0.07342	-0.2571	0.03067	-1.542	0.1234	0.03361	0.2081	0.1989
4	rs1488941:56383966:T:C	56383966	C	RECxRecent_LESUM	731	-0.1136	0.0739	-0.2585	0.03119	-1.538	0.1245	0.04802	0.2182	0.5318
4	rs10529258:56412869:G:A	56412869	A	RECxRecent_LESUM	757	-0.0949	0.06206	-0.2165	0.02673	-1.529	0.1266	0.01441	0.2801	0.3414
4	rs115635692:56412873:A:C	56412873	C	RECxRecent_LESUM	757	-0.0949	0.06206	-0.2165	0.02673	-1.529	0.1266	0.01441	0.2801	0.3414
4	rs116135676:56412874:G:T	56412874	T	RECxRecent_LESUM	757	-0.0949	0.06206	-0.2165	0.02673	-1.529	0.1266	0.01441	0.2801	0.3414
4	rs10462028:56298300:G:A	56298300	A	RECxRecent_LESUM	768	-0.0816	0.05611	-0.1916	0.02837	-1.454	0.1463	0	0.3235	0.476
4	rs57826934:56323379:C:T	56323379	T	RECxRecent_LESUM	768	-0.0816	0.05611	-0.1916	0.02837	-1.454	0.1463	0	0.3235	0.476
4	rs28448438:56416665:C:T	56416665	T	RECxRecent_LESUM	767	0.08006	0.05797	-0.03356	0.1937	1.381	0.1677	0.0012	0.3594	0.013
4	rs505861:56285166:T:G	56285166	T	RECxRecent_LESUM	766	0.1393	0.1146	-0.08523	0.3639	1.216	0.2244	0.003601	0.1753	0.4713
4	rs530875:56289779:A:G	56289779	A	RECxRecent_LESUM	768	0.1392	0.1144	-0.08514	0.3635	1.216	0.2244	0.0012	0.1755	0.4717
4	rs532768:56289999:A:G	56289999	A	RECxRecent_LESUM	768	0.1392	0.1144	-0.08514	0.3635	1.216	0.2244	0.0012	0.1755	0.4717
4	rs534654	56290220	A	RECxRecent_LESUM	768	0.1392	0.1144	-0.08514	0.3635	1.216	0.2244	0	0.1759	0.4048
4	rs711533:56289379:C:A	56289379	C	RECxRecent_LESUM	768	0.1392	0.1144	-0.08514	0.3635	1.216	0.2244	0.0012	0.1755	0.4717
4	rs471546:56286613:A:T	56286613	A	RECxRecent_LESUM	767	0.1391	0.1145	-0.08533	0.3636	1.215	0.2248	0.002401	0.1757	0.4717
4	rs504836:56285305:C:T	56285305	C	RECxRecent_LESUM	767	0.1391	0.1145	-0.08533	0.3636	1.215	0.2248	0.002401	0.1757	0.4717
4	rs549564:56286717:T:C	56286717	T	RECxRecent_LESUM	767	0.1391	0.1145	-0.08533	0.3636	1.215	0.2248	0.002401	0.1757	0.4717
4	rs11133383:56317045:C:T	56317045	C	RECxRecent_LESUM	760	0.06604	0.05896	-0.04951	0.1816	1.12	0.263	0.009604	0.3624	0.01289
4	rs142902983:56406335:C:T	56406335	T	RECxRecent_LESUM	749	0.1305	0.1172	-0.09927	0.3602	1.113	0.2661	0.02761	0.1716	0.538
4	rs6824955:56317136:T:G	56317136	T	RECxRecent_LESUM	764	0.06427	0.05898	-0.05133	0.1799	1.09	0.2762	0.004802	0.3583	0.0192
4	rs6834676:56298414:C:G	56298414	C	RECxRecent_LESUM	765	0.0632	0.05857	-0.05159	0.178	1.079	0.2809	0.003601	0.3614	0.0131
4	rs6853192:56409254:T:A	56409254	A	RECxRecent_LESUM	766	0.06233	0.05893	-0.05317	0.1778	1.058	0.2906	0.003601	0.3596	0.02881
4	rs10462035:56379178:G:A	56379178	G	RECxRecent_LESUM	768	0.06185	0.0589	-0.0536	0.1773	1.05	0.294	0	0.3583	0.02387
4	rs11931061	56338793	G	RECxRecent_LESUM	768	0.06185	0.0589	-0.0536	0.1773	1.05	0.294	0	0.3583	0.02387
4	rs11939815:56358283:T:G	56358283	T	RECxRecent_LESUM	768	0.06185	0.0589	-0.0536	0.1773	1.05	0.294	0	0.3583	0.02387
4	rs11947476:56339751:T:C	56339751	T	RECxRecent_LESUM	768	0.06185	0.0589	-0.0536	0.1773	1.05	0.294	0	0.3583	0.02387
4	rs11947623:56349190:C:A	56349190	C	RECxRecent_LESUM	768	0.06185	0.0589	-0.0536	0.1773	1.05	0.294	0	0.3583	0.02387
4	rs12646078:56368204:T:C	56368204	T	RECxRecent_LESUM	768	0.06185	0.0589	-0.0536	0.1773	1.05	0.294	0	0.3583	0.02387
4	rs13102385:56345255:T:C	56345255	T	RECxRecent_LESUM	768	0.06185	0.0589	-0.0536	0.1773	1.05	0.294	0	0.3583	0.02387
4	rs13128582:56328944:C:G	56328944	C	RECxRecent_LESUM	768	0.06185	0.0589	-0.0536	0.1773	1.05	0.294	0	0.3583	0.02387
4	rs13138697:56363309:G:A	56363309	G	RECxRecent_LESUM	768	0.06185	0.0589	-0.0536	0.1773	1.05	0.294	0	0.3583	0.02387
4	rs13152650:56357858:T:C	56357858	T	RECxRecent_LESUM	768	0.06185	0.0589	-0.0536	0.1773	1.05	0.294	0	0.3583	0.02387
4	rs1522110:56380283:C:T	56380283	C	RECxRecent_LESUM	768	0.06185	0.0589	-0.0536	0.1773	1.05	0.294	0	0.3583	0.02387
4	rs1522111:56329563:T:A	56329563	T	RECxRecent_LESUM	768	0.06185	0.0589	-0.0536	0.1773	1.05	0.294	0	0.3583	0.02387
4	rs1980273:56367401:C:G	56367401	C	RECxRecent_LESUM	768	0.06185	0.0589	-0.0536	0.1773	1.05	0.294	0	0.3583	0.02387
4	rs2140077:56338953:A:G	56338953	A	RECxRecent_LESUM	768	0.06185	0.0589	-0.0536	0.1773	1.05	0.294	0	0.3583	0.02387
4	rs2177127:56379959:A:C	56379959	A	RECxRecent_LESUM	768	0.06185	0.0589	-0.0536	0.1773	1.05	0.294	0	0.3583	0.02387
4	rs2177129:56365414:C:T	56365414	C	RECxRecent_LESUM	768	0.06185	0.0589	-0.0536	0.1773	1.05	0.294	0	0.3583	0.02387
4	rs35767091:56346723:G:A	56346723	G	RECxRecent_LESUM	768	0.06185	0.0589	-0.0536	0.1773	1.05	0.294	0	0.3583	0.02387
4	rs3805152:56359658:C:T	56359658	C	RECxRecent_LESUM	768	0.06185	0.0589	-0.0536	0.1773	1.05	0.294	0	0.3583	0.02387
4	rs3805154:56363927:C:T	56363927	C	RECxRecent_LESUM	768	0.06185	0.0589	-0.0536	0.1773	1.05	0.294	0	0.3583	0.02387
4	rs3805157:56364103:A:G	56364103	A	RECxRecent_LESUM	768	0.06185	0.0589	-0.0536	0.1773	1.05	0.294	0	0.3583	0.02387
4	rs3828481:56376664:T:C	56376664	T	RECxRecent_LESUM	768	0.06185	0.0589	-0.0536	0.1773	1.05	0.294	0	0.3583	0.02387
4	rs4371676:56329008:G:A	56329008	G	RECxRecent_LESUM	768	0.06185	0.0589	-0.0536	0.1773	1.05	0.294	0	0.3583	0.02387
4	rs4580704:56326707:G:C	56326707	G	RECxRecent_LESUM	768	0.06185	0.0589	-0.0536	0.1773	1.05	0.294	0	0.3583	0.02387
4	rs4864998:56332606:A:G	56332606	A	RECxRecent_LESUM	768	0.06185	0.0589	-0.0536	0.1773	1.05	0.294	0	0.3583	0.02387
4	rs58894703:56358538:G:A	56358538	G	RECxRecent_LESUM	768	0.06185	0.0589	-0.0536	0.1773	1.05	0.294	0	0.3583	0.02387
4	rs62303714:56329018:A:T	56329018	A	RECxRecent_LESUM	768	0.06185	0.0589	-0.0536	0.1773	1.05	0.294	0	0.3583	0.02387
4	rs6810948:56351192:A:G	56351192	A	RECxRecent_LESUM	768	0.06185	0.0589	-0.0536	0.1773	1.05	0.294	0	0.3583	0.02387
4	rs6817267:56338541:G:A	56338541	G	RECxRecent_LESUM	768	0.06185	0.0589	-0.0536	0.1773	1.05	0.294	0	0.3583	0.02387
4	rs6819660:56374577:T:G	56374577	T	RECxRecent_LESUM	768	0.06185	0.0589	-0.0536	0.1773	1.05	0.294	0	0.3583	0.02387
4	rs6824057:56367278:G:C	56367278	G	RECxRecent_LESUM	768	0.06185	0.0589	-0.0536	0.1773	1.05	0.294	0	0.3583	0.02387
4	rs6837710:56374455:C:T	56374455	C	RECxRecent_LESUM	768	0.06185	0.0589	-0.0536	0.1773	1.05	0.294	0	0.3583	0.02387
4	rs6846427:56335448:C:G	56335448	C	RECxRecent_LESUM	768	0.06185	0.0589	-0.0536	0.1773	1.05	0.294	0	0.3583	0.02387
4	rs7667849:56388199:A:G	56388199	G	RECxRecent_LESUM	768	0.06185	0.0589	-0.0536	0.1773	1.05	0.294	0	0.3583	0.02387
4	rs7668147:56339384:C:T	56339384	C	RECxRecent_LESUM	768	0.06185	0.0589	-0.0536	0.1773	1.05	0.294	0	0.3583	0.02387
4	rs7670225:56368018:C:T	56368018	C	RECxRecent_LESUM	768	0.06185	0.0589	-0.0536	0.1773	1.05	0.294	0	0.3583	0.02387
4	rs7677526:56349908:A:T	56349908	A	RECxRecent_LESUM	768	0.06185	0.0589	-0.0536	0.1773	1.05	0.294	0	0.3583	0.02387
4	rs7684810:56352794:C:T	56352794	C	RECxRecent_LESUM	768	0.06185	0.0589	-0.0536	0.1773	1.05	0.294	0	0.3583	0.02387
4	rs9312662:56386371:T:C	56386371	C	RECxRecent_LESUM	768	0.06185	0.0589	-0.0536	0.1773	1.05	0.294	0	0.3583	0.02387
4	rs9997288:56347227:T:C	56347227	T	RECxRecent_LESUM	768	0.06185	0.0589	-0.0536	0.1773	1.05	0.294	0	0.3583	0.02387
4	rs10016506:56396674:G:T	56396674	T	RECxRecent_LESUM	766	0.06159	0.05893	-0.05392	0.1771	1.045	0.2963	0.002401	0.3586	0.02364
4	rs11133379:56306111:G:A	56306111	G	RECxRecent_LESUM	767	0.06158	0.05894	-0.05393	0.1771	1.045	0.2964	0.0012	0.3582	0.02357
4	rs11733864:56321530:C:T	56321530	C	RECxRecent_LESUM	767	0.06158	0.05894	-0.05393	0.1771	1.045	0.2964	0.0012	0.3582	0.02357
4	rs12643926:56310621:C:T	56310621	C	RECxRecent_LESUM	767	0.06158	0.05894	-0.05393	0.1771	1.045	0.2964	0.0012	0.3582	0.02357
4	rs12647034:56310622:A:G	56310622	A	RECxRecent_LESUM	767	0.06158	0.05894	-0.05393	0.1771	1.045	0.2964	0.0012	0.3582	0.02357
4	rs13121235:56311947:A:G	56311947	A	RECxRecent_LESUM	767	0.06158	0.05894	-0.05393	0.1771	1.045	0.2964	0.0012	0.3582	0.02357
4	rs1522106:56307214:C:A	56307214	C	RECxRecent_LESUM	767	0.06158	0.05894	-0.05393	0.1771	1.045	0.2964	0.0012	0.3582	0.02357
4	rs2412646:56318772:T:C	56318772	T	RECxRecent_LESUM	767	0.06158	0.05894	-0.05393	0.1771	1.045	0.2964	0.0012	0.3582	0.02357
4	rs2412647:56319105:C:T	56319105	C	RECxRecent_LESUM	767	0.06158	0.05894	-0.05393	0.1771	1.045	0.2964	0.0012	0.3582	0.02357
4	rs3736544:56309992:A:G	56309992	A	RECxRecent_LESUM	767	0.06158	0.05894	-0.05393	0.1771	1.045	0.2964	0.0012	0.3582	0.02357
4	rs3736545:56310343:C:G	56310343	C	RECxRecent_LESUM	767	0.06158	0.05894	-0.05393	0.1771	1.045	0.2964	0.0012	0.3582	0.02357
4	rs3805147:56306730:C:T	56306730	C	RECxRecent_LESUM	767	0.06158	0.05894	-0.05393	0.1771	1.045	0.2964	0.0012	0.3582	0.02357
4	rs6811520:56315178:T:C	56315178	T	RECxRecent_LESUM	767	0.06158	0.05894	-0.05393	0.1771	1.045	0.2964	0.0012	0.3582	0.02357
4	rs473005:56288125:A:C	56288125	A	RECxRecent_LESUM	766	0.06155	0.05898	-0.05405	0.1771	1.044	0.297	0.002401	0.358	0.01942
4	rs564762:56284631:C:T	56284631	C	RECxRecent_LESUM	766	0.06155	0.05898	-0.05405	0.1771	1.044	0.297	0.002401	0.358	0.01942
4	rs1965467:56322740:G:A	56322740	G	RECxRecent_LESUM	765	0.0614	0.059	-0.05424	0.177	1.041	0.2984	0.003601	0.3602	0.03483
4	rs10002541:56395011:T:C	56395011	C	RECxRecent_LESUM	767	0.06114	0.0589	-0.0543	0.1766	1.038	0.2996	0.0012	0.3582	0.02357
4	rs10005989:56405206:C:T	56405206	T	RECxRecent_LESUM	767	0.06114	0.0589	-0.0543	0.1766	1.038	0.2996	0.0012	0.3582	0.02357
4	rs11726609:56400869:T:A	56400869	A	RECxRecent_LESUM	767	0.06114	0.0589	-0.0543	0.1766	1.038	0.2996	0.0012	0.3582	0.02357
4	rs17085889:56402115:G:A	56402115	A	RECxRecent_LESUM	767	0.06114	0.0589	-0.0543	0.1766	1.038	0.2996	0.0012	0.3582	0.02357
4	rs28525309:56406236:G:C	56406236	C	RECxRecent_LESUM	767	0.06114	0.0589	-0.0543	0.1766	1.038	0.2996	0.0012	0.3582	0.02357
4	rs28582059:56408404:G:C	56408404	C	RECxRecent_LESUM	767	0.06114	0.0589	-0.0543	0.1766	1.038	0.2996	0.0012	0.3582	0.02357
4	rs28790098:56398109:C:T	56398109	T	RECxRecent_LESUM	767	0.06114	0.0589	-0.0543	0.1766	1.038	0.2996	0.0012	0.3582	0.02357
4	rs4865008:56410855:T:G	56410855	G	RECxRecent_LESUM	767	0.06114	0.0589	-0.0543	0.1766	1.038	0.2996	0.0012	0.3582	0.02357
4	rs62309727:56391793:G:A	56391793	A	RECxRecent_LESUM	767	0.06114	0.0589	-0.0543	0.1766	1.038	0.2996	0.0012	0.3582	0.02357
4	rs6812042:56396079:G:T	56396079	T	RECxRecent_LESUM	767	0.06114	0.0589	-0.0543	0.1766	1.038	0.2996	0.0012	0.3582	0.02357
4	rs6815516:56399184:A:T	56399184	T	RECxRecent_LESUM	767	0.06114	0.0589	-0.0543	0.1766	1.038	0.2996	0.0012	0.3582	0.02357
4	rs6839788:56393040:G:T	56393040	T	RECxRecent_LESUM	767	0.06114	0.0589	-0.0543	0.1766	1.038	0.2996	0.0012	0.3582	0.02357
4	rs7673908:56394819:A:G	56394819	G	RECxRecent_LESUM	767	0.06114	0.0589	-0.0543	0.1766	1.038	0.2996	0.0012	0.3582	0.02357
4	rs9998038:56397849:C:T	56397849	T	RECxRecent_LESUM	767	0.06114	0.0589	-0.0543	0.1766	1.038	0.2996	0.0012	0.3582	0.02357
4	rs9998146:56397977:C:T	56397977	T	RECxRecent_LESUM	767	0.06114	0.0589	-0.0543	0.1766	1.038	0.2996	0.0012	0.3582	0.02357
4	rs1522107:56380773:A:T	56380773	A	RECxRecent_LESUM	764	0.06117	0.059	-0.05447	0.1768	1.037	0.3002	0.004802	0.3565	0.02807
4	rs1522108:56380733:T:C	56380733	T	RECxRecent_LESUM	764	0.06117	0.059	-0.05447	0.1768	1.037	0.3002	0.004802	0.3565	0.02807
4	rs6825994:56390411:C:A	56390411	A	RECxRecent_LESUM	751	0.06058	0.05896	-0.05499	0.1761	1.027	0.3046	0.02041	0.3585	0.01482
4	rs11133382:56316980:T:G	56316980	T	RECxRecent_LESUM	763	0.06074	0.05923	-0.05536	0.1768	1.025	0.3055	0.006002	0.3569	0.01898
4	rs11735267:56347287:C:T	56347287	C	RECxRecent_LESUM	763	0.05993	0.05857	-0.05486	0.1747	1.023	0.3065	0.007203	0.3609	0.03467
4	rs28670674:56407103:G:A	56407103	A	RECxRecent_LESUM	762	0.05902	0.0589	-0.05642	0.1745	1.002	0.3166	0.007203	0.3609	0.03467
4	rs3817444	56375981	A	RECxRecent_LESUM	768	0.05891	0.05906	-0.05686	0.1747	0.9973	0.3189	0	0.3577	0.03457
4	rs6554286:56400304:T:G	56400304	G	RECxRecent_LESUM	765	0.05903	0.05918	-0.05696	0.175	0.9975	0.3189	0.003601	0.3578	0.02839
4	rs6832769:56298194:G:A	56298194	G	RECxRecent_LESUM	761	0.05884	0.05928	-0.05735	0.175	0.9926	0.3212	0.008403	0.3571	0.02794
4	rs6554280:56374952:A:G	56374952	A	RECxRecent_LESUM	765	0.05823	0.05915	-0.05771	0.1742	0.9843	0.3253	0.003601	0.3566	0.0285
4	rs10034433:56421176:A:T	56421176	T	RECxRecent_LESUM	768	0.05531	0.05873	-0.0598	0.1704	0.9417	0.3466	0	0.3589	0.01954
4	rs11133399:56413831:A:G	56413831	G	RECxRecent_LESUM	768	0.05531	0.05873	-0.0598	0.1704	0.9417	0.3466	0	0.3589	0.01954
4	rs28463765:56412434:C:T	56412434	T	RECxRecent_LESUM	768	0.05531	0.05873	-0.0598	0.1704	0.9417	0.3466	0	0.3589	0.01954
4	rs4865010:56414962:A:C	56414962	C	RECxRecent_LESUM	768	0.05531	0.05873	-0.0598	0.1704	0.9417	0.3466	0	0.3589	0.01954
4	rs726967	56421713	A	RECxRecent_LESUM	768	0.05531	0.05873	-0.0598	0.1704	0.9417	0.3466	0	0.3589	0.01954
4	rs6851838:56420747:A:C	56420747	C	RECxRecent_LESUM	767	0.0553	0.05876	-0.05987	0.1705	0.9411	0.3469	0.0012	0.3594	0.01964
4	rs60797008:56388672:A:T	56388672	T	RECxRecent_LESUM	755	0.05286	0.05918	-0.06313	0.1689	0.8933	0.372	0.01921	0.3599	0.02263
4	rs10049561:56292790:A:G	56292790	A	RECxRecent_LESUM	767	0.005888	0.04378	-0.07992	0.09169	0.1345	0.8931	0.002401	0.4591	0.2946
4	rs6828454:56290496:C:T	56290496	C	RECxRecent_LESUM	766	0.002918	0.04378	-0.0829	0.08873	0.06664	0.9469	0.003601	0.459	0.2636
4	rs6810483:56290573:T:C	56290573	T	RECxRecent_LESUM	766	0.002548	0.04225	-0.08026	0.08536	0.06031	0.9519	0.003601	0.4982	0.2672
4	rs11732723:56290558:C:T	56290558	C	RECxRecent_LESUM	767	0.002578	0.04378	-0.08324	0.08839	0.05889	0.9531	0.002401	0.4597	0.236
4	rs6858749:56290437:T:C	56290437	T	RECxRecent_LESUM	767	0.002578	0.04378	-0.08324	0.08839	0.05889	0.9531	0.002401	0.4597	0.236
4	rs3749473:56294628:T:C	56294628	T	RECxRecent_LESUM	765	0.00158	0.04363	-0.08394	0.0871	0.0362	0.9711	0.004802	0.4596	0.209
4	rs6840236:56289785:T:C	56289785	T	RECxRecent_LESUM	764	-0.001537	0.04234	-0.08453	0.08145	-0.0363	0.9711	0.006002	0.4982	0.2379
4	rs6858684:56289778:C:T	56289778	C	RECxRecent_LESUM	764	-0.001061	0.04388	-0.08706	0.08494	-0.02418	0.9807	0.006002	0.4589	0.2344
4	rs3749472:56294032:A:G	56294032	A	RECxRecent_LESUM	765	0.0009021	0.04215	-0.08171	0.08351	0.0214	0.9829	0.004802	0.4982	0.2663
