# Supplementary material for: Every Night and Every Morn: Effect of Variation in CLOCK Gene on Depression Depends on Exposure to Early and Recent Stress
Source: Front Psychiatry. 2021 Aug 26;12:687487. doi: 10.3389/fpsyt.2021.687487 (PMC8428175; doi:10.3389/fpsyt.2021.687487)
Supplement: Supplementary Table 5 — Main effect of CLOCK SNPs in the NewMood database surviving quality control on recent negative life events (RLE). Results of linear regression models are shown. There were no nominally significant SNPs, significant clumps could not be identified. [file Table_5.xlsx]

## Sheet: additive
CHR	SNP	BP	A1	TEST	NMISS	BETA	SE	L95	U95	STAT	P
4	rs146471976:56293324:C:A	56293324	A	ADD	740	0.115	0.1213	-0.1227	0.3527	0.9482	0.3433
4	rs142902983:56406335:C:T	56406335	T	ADD	753	0.06285	0.08119	-0.09629	0.222	0.7741	0.4391
4	rs6850524:56381997:C:G	56381997	C	ADD	736	0.04629	0.05996	-0.07123	0.1638	0.772	0.4404
4	rs11133394:56383238:C:T	56383238	C	ADD	736	0.04629	0.05996	-0.07123	0.1638	0.772	0.4404
4	rs711533:56289379:C:A	56289379	C	ADD	772	0.03673	0.07947	-0.119	0.1925	0.4622	0.6441
4	rs530875:56289779:A:G	56289779	A	ADD	772	0.03673	0.07947	-0.119	0.1925	0.4622	0.6441
4	rs532768:56289999:A:G	56289999	A	ADD	772	0.03673	0.07947	-0.119	0.1925	0.4622	0.6441
4	rs534654	56290220	A	ADD	772	0.03673	0.07947	-0.119	0.1925	0.4622	0.6441
4	rs505861:56285166:T:G	56285166	T	ADD	770	0.03501	0.0796	-0.121	0.191	0.4398	0.6602
4	rs62309758:56423069:T:C	56423069	C	ADD	759	0.02867	0.06544	-0.09958	0.1569	0.4382	0.6614
4	rs504836:56285305:C:T	56285305	C	ADD	771	0.03482	0.07948	-0.121	0.1906	0.4381	0.6615
4	rs471546:56286613:A:T	56286613	A	ADD	771	0.03482	0.07948	-0.121	0.1906	0.4381	0.6615
4	rs549564:56286717:T:C	56286717	T	ADD	771	0.03482	0.07948	-0.121	0.1906	0.4381	0.6615
4	rs10049561:56292790:A:G	56292790	A	ADD	771	0.0229	0.05783	-0.09045	0.1363	0.396	0.6922
4	rs1488941:56383966:T:C	56383966	C	ADD	735	-0.02785	0.07215	-0.1693	0.1136	-0.386	0.6996
4	rs6858749:56290437:T:C	56290437	T	ADD	771	0.01998	0.05774	-0.09319	0.1331	0.346	0.7294
4	rs11732723:56290558:C:T	56290558	C	ADD	771	0.01998	0.05774	-0.09319	0.1331	0.346	0.7294
4	rs3749473:56294628:T:C	56294628	T	ADD	769	0.01985	0.0578	-0.09343	0.1331	0.3435	0.7313
4	rs6828454:56290496:C:T	56290496	C	ADD	770	0.01966	0.05787	-0.09376	0.1331	0.3398	0.7341
4	rs6858684:56289778:C:T	56289778	C	ADD	768	0.01767	0.05782	-0.09566	0.131	0.3056	0.76
4	rs56055342:56407095:T:C	56407095	C	ADD	763	0.01521	0.06253	-0.1074	0.1378	0.2432	0.8079
4	rs3749472:56294032:A:G	56294032	A	ADD	769	0.01246	0.05766	-0.1005	0.1255	0.2162	0.8289
4	rs62309728:56396815:G:A	56396815	A	ADD	746	-0.01459	0.07201	-0.1557	0.1265	-0.2026	0.8395
4	rs13115570:56387392:T:G	56387392	G	ADD	767	0.01248	0.06166	-0.1084	0.1333	0.2023	0.8397
4	rs1522114:56356062:A:G	56356062	G	ADD	765	0.01237	0.06186	-0.1089	0.1336	0.2	0.8415
4	rs4865001:56356343:T:C	56356343	C	ADD	765	0.01237	0.06186	-0.1089	0.1336	0.2	0.8415
4	rs4864543:56356395:C:T	56356395	T	ADD	765	0.01237	0.06186	-0.1089	0.1336	0.2	0.8415
4	rs6825774:56357317:G:T	56357317	T	ADD	765	0.01237	0.06186	-0.1089	0.1336	0.2	0.8415
4	rs10462028:56298300:G:A	56298300	A	ADD	772	-0.01146	0.06212	-0.1332	0.1103	-0.1845	0.8536
4	rs57826934:56323379:C:T	56323379	T	ADD	772	-0.01146	0.06212	-0.1332	0.1103	-0.1845	0.8536
4	rs62309730:56407697:A:G	56407697	G	ADD	747	-0.01299	0.07194	-0.154	0.128	-0.1806	0.8567
4	rs7699867:56349885:C:A	56349885	A	ADD	769	0.01111	0.06161	-0.1096	0.1319	0.1803	0.857
4	rs11133389:56352885:C:T	56352885	T	ADD	769	0.01111	0.06161	-0.1096	0.1319	0.1803	0.857
4	rs13128179:56358887:C:T	56358887	T	ADD	769	0.01111	0.06161	-0.1096	0.1319	0.1803	0.857
4	rs3805153:56359724:T:G	56359724	G	ADD	769	0.01111	0.06161	-0.1096	0.1319	0.1803	0.857
4	rs7658446:56361429:T:C	56361429	C	ADD	769	0.01111	0.06161	-0.1096	0.1319	0.1803	0.857
4	rs13124436:56368671:G:A	56368671	A	ADD	769	0.01111	0.06161	-0.1096	0.1319	0.1803	0.857
4	rs6843997:56375149:C:T	56375149	T	ADD	769	0.01111	0.06161	-0.1096	0.1319	0.1803	0.857
4	rs12508367:56375609:T:C	56375609	C	ADD	769	0.01111	0.06161	-0.1096	0.1319	0.1803	0.857
4	rs2272073:56376344:C:T	56376344	T	ADD	769	0.01111	0.06161	-0.1096	0.1319	0.1803	0.857
4	rs12649507:56380484:G:A	56380484	A	ADD	769	0.01111	0.06161	-0.1096	0.1319	0.1803	0.857
4	rs4865003:56380969:T:G	56380969	G	ADD	769	0.01111	0.06161	-0.1096	0.1319	0.1803	0.857
4	rs12510275:56382715:T:C	56382715	C	ADD	769	0.01111	0.06161	-0.1096	0.1319	0.1803	0.857
4	rs12510327:56382911:T:C	56382911	C	ADD	769	0.01111	0.06161	-0.1096	0.1319	0.1803	0.857
4	rs11939580:56383352:C:T	56383352	T	ADD	769	0.01111	0.06161	-0.1096	0.1319	0.1803	0.857
4	rs6830409:56388396:T:C	56388396	C	ADD	769	0.01111	0.06161	-0.1096	0.1319	0.1803	0.857
4	rs4864996:56319088:A:C	56319088	C	ADD	768	0.01085	0.06157	-0.1098	0.1315	0.1763	0.8601
4	rs13140173:56393331:C:T	56393331	T	ADD	764	0.01082	0.0619	-0.1105	0.1321	0.1748	0.8612
4	rs4864994:56318122:A:C	56318122	C	ADD	766	0.01009	0.05956	-0.1067	0.1268	0.1694	0.8655
4	rs12501746:56303605:C:T	56303605	T	ADD	770	0.01039	0.06146	-0.1101	0.1309	0.169	0.8658
4	rs28448438:56416665:C:T	56416665	T	ADD	771	0.009957	0.05929	-0.1062	0.1262	0.1679	0.8667
4	rs2035692:56394968:T:A	56394968	A	ADD	768	0.01034	0.06164	-0.1105	0.1312	0.1678	0.8668
4	rs4507426:56395554:T:C	56395554	C	ADD	768	0.01034	0.06164	-0.1105	0.1312	0.1678	0.8668
4	rs2035691:56395953:C:T	56395953	T	ADD	768	0.01034	0.06164	-0.1105	0.1312	0.1678	0.8668
4	rs11939652:56398709:T:A	56398709	A	ADD	768	0.01034	0.06164	-0.1105	0.1312	0.1678	0.8668
4	rs13107810:56408410:C:A	56408410	A	ADD	768	0.01034	0.06164	-0.1105	0.1312	0.1678	0.8668
4	rs6849474:56318462:G:A	56318462	A	ADD	769	0.01032	0.06154	-0.1103	0.1309	0.1677	0.8669
4	rs13128180:56286188:G:T	56286188	T	ADD	771	0.01013	0.06142	-0.1102	0.1305	0.1649	0.869
4	rs11932712:56302590:C:T	56302590	T	ADD	771	0.01013	0.06142	-0.1102	0.1305	0.1649	0.869
4	rs2412648:56321067:T:G	56321067	G	ADD	771	0.01013	0.06142	-0.1102	0.1305	0.1649	0.869
4	rs12512737:56321105:A:T	56321105	T	ADD	771	0.01013	0.06142	-0.1102	0.1305	0.1649	0.869
4	rs13125984:56321269:G:A	56321269	A	ADD	771	0.01013	0.06142	-0.1102	0.1305	0.1649	0.869
4	rs13132420:56392813:G:A	56392813	A	ADD	753	0.009941	0.06073	-0.1091	0.129	0.1637	0.87
4	rs11133385:56326652:G:A	56326652	A	ADD	771	0.009926	0.06136	-0.1103	0.1302	0.1618	0.8715
4	rs6810483:56290573:T:C	56290573	T	ADD	770	0.009105	0.05764	-0.1039	0.1221	0.158	0.8745
4	rs55869433:56410937:C:T	56410937	T	ADD	748	-0.01079	0.07192	-0.1517	0.1302	-0.15	0.8808
4	rs12504300:56348527:G:C	56348527	C	ADD	768	-0.009176	0.06407	-0.1348	0.1164	-0.1432	0.8862
4	rs7691799:56411741:C:A	56411741	A	ADD	772	-0.008134	0.05981	-0.1254	0.1091	-0.136	0.8919
4	rs12505266:56412169:C:T	56412169	T	ADD	772	-0.008134	0.05981	-0.1254	0.1091	-0.136	0.8919
4	rs56154935:56412545:C:G	56412545	G	ADD	772	-0.008134	0.05981	-0.1254	0.1091	-0.136	0.8919
4	rs7662966:56414428:G:C	56414428	C	ADD	772	-0.008134	0.05981	-0.1254	0.1091	-0.136	0.8919
4	rs13118520:56415283:G:C	56415283	C	ADD	772	-0.008134	0.05981	-0.1254	0.1091	-0.136	0.8919
4	rs13115828:56417614:T:C	56417614	C	ADD	772	-0.008134	0.05981	-0.1254	0.1091	-0.136	0.8919
4	rs13136282:56418012:C:G	56418012	G	ADD	772	-0.008134	0.05981	-0.1254	0.1091	-0.136	0.8919
4	rs11934897:56419563:T:C	56419563	C	ADD	772	-0.008134	0.05981	-0.1254	0.1091	-0.136	0.8919
4	rs11932293:56420192:G:C	56420192	C	ADD	772	-0.008134	0.05981	-0.1254	0.1091	-0.136	0.8919
4	rs4864549:56420547:G:T	56420547	T	ADD	772	-0.008134	0.05981	-0.1254	0.1091	-0.136	0.8919
4	rs4865011:56420623:A:G	56420623	G	ADD	772	-0.008134	0.05981	-0.1254	0.1091	-0.136	0.8919
4	rs4865004:56381285:G:A	56381285	A	ADD	770	-0.008034	0.0598	-0.1252	0.1092	-0.1343	0.8932
4	rs6840236:56289785:T:C	56289785	T	ADD	768	0.007622	0.0576	-0.1053	0.1205	0.1323	0.8948
4	rs6853192:56409254:T:A	56409254	A	ADD	770	0.007389	0.05959	-0.1094	0.1242	0.124	0.9013
4	rs11133383:56317045:C:T	56317045	C	ADD	764	-0.007351	0.05964	-0.1242	0.1095	-0.1232	0.9019
4	rs62303685:56285082:C:G	56285082	G	ADD	743	-0.008931	0.07251	-0.151	0.1332	-0.1232	0.902
4	rs4864548	56413803	A	ADD	772	-0.007113	0.05966	-0.124	0.1098	-0.1192	0.9051
4	rs7660980:56409115:C:A	56409115	A	ADD	771	-0.006687	0.05988	-0.124	0.1107	-0.1117	0.9111
4	rs6554280:56374952:A:G	56374952	A	ADD	769	0.005817	0.05989	-0.1116	0.1232	0.09713	0.9226
4	rs3792603:56302058:A:G	56302058	G	ADD	744	-0.006743	0.07249	-0.1488	0.1353	-0.09302	0.9259
4	rs62303690:56306005:T:C	56306005	C	ADD	744	-0.006743	0.07249	-0.1488	0.1353	-0.09302	0.9259
4	rs62303709:56315182:C:T	56315182	T	ADD	744	-0.006743	0.07249	-0.1488	0.1353	-0.09302	0.9259
4	rs7667741:56410788:T:C	56410788	C	ADD	769	0.005528	0.06149	-0.115	0.126	0.0899	0.9284
4	rs1979605:56418873:A:G	56418873	A	ADD	771	0.005714	0.06438	-0.1205	0.1319	0.08876	0.9293
4	rs11735267:56347287:C:T	56347287	C	ADD	767	-0.005035	0.05985	-0.1223	0.1123	-0.08413	0.933
4	rs6825994:56390411:C:A	56390411	A	ADD	755	0.005006	0.06019	-0.113	0.123	0.08318	0.9337
4	rs11133382:56316980:T:G	56316980	T	ADD	767	0.004679	0.05983	-0.1126	0.1219	0.07821	0.9377
4	rs3817444	56375981	A	ADD	772	0.004486	0.05965	-0.1124	0.1214	0.07521	0.9401
4	rs3762837:56377365:T:C	56377365	C	ADD	770	-0.004471	0.06013	-0.1223	0.1134	-0.07435	0.9408
4	rs28463765:56412434:C:T	56412434	T	ADD	772	0.004349	0.05941	-0.1121	0.1208	0.0732	0.9417
4	rs11133399:56413831:A:G	56413831	G	ADD	772	0.004349	0.05941	-0.1121	0.1208	0.0732	0.9417
4	rs4865010:56414962:A:C	56414962	C	ADD	772	0.004349	0.05941	-0.1121	0.1208	0.0732	0.9417
4	rs10034433:56421176:A:T	56421176	T	ADD	772	0.004349	0.05941	-0.1121	0.1208	0.0732	0.9417
4	rs726967	56421713	A	ADD	772	0.004349	0.05941	-0.1121	0.1208	0.0732	0.9417
4	rs6554286:56400304:T:G	56400304	G	ADD	769	0.00413	0.05975	-0.113	0.1212	0.06912	0.9449
4	rs4865005:56391948:T:A	56391948	A	ADD	769	-0.004054	0.06006	-0.1218	0.1137	-0.0675	0.9462
4	rs13140590:56414833:A:G	56414833	G	ADD	770	0.004145	0.06143	-0.1163	0.1246	0.06747	0.9462
4	rs12509047:56411412:T:A	56411412	T	ADD	772	0.004312	0.06435	-0.1218	0.1304	0.06701	0.9466
4	rs12505265:56412143:C:G	56412143	C	ADD	772	0.004312	0.06435	-0.1218	0.1304	0.06701	0.9466
4	rs1906676:56415344:A:G	56415344	A	ADD	772	0.004312	0.06435	-0.1218	0.1304	0.06701	0.9466
4	rs6554287:56416879:C:T	56416879	C	ADD	772	0.004312	0.06435	-0.1218	0.1304	0.06701	0.9466
4	rs1979604:56418755:A:C	56418755	A	ADD	772	0.004312	0.06435	-0.1218	0.1304	0.06701	0.9466
4	rs10866424:56419574:T:G	56419574	T	ADD	772	0.004312	0.06435	-0.1218	0.1304	0.06701	0.9466
4	rs4865012:56420786:C:T	56420786	C	ADD	772	0.004312	0.06435	-0.1218	0.1304	0.06701	0.9466
4	rs6851838:56420747:A:C	56420747	C	ADD	771	0.003947	0.05948	-0.1126	0.1205	0.06635	0.9471
4	rs62303715:56333060:A:C	56333060	C	ADD	743	-0.004047	0.07253	-0.1462	0.1381	-0.0558	0.9555
4	rs62303716:56334252:C:A	56334252	A	ADD	743	-0.004047	0.07253	-0.1462	0.1381	-0.0558	0.9555
4	rs6828474:56341907:A:T	56341907	T	ADD	743	-0.004047	0.07253	-0.1462	0.1381	-0.0558	0.9555
4	rs4864547:56404395:C:T	56404395	T	ADD	768	-0.00336	0.06016	-0.1213	0.1146	-0.05585	0.9555
4	rs67963898:56341687:A:G	56341687	G	ADD	770	0.003507	0.06439	-0.1227	0.1297	0.05446	0.9566
4	rs17722979:56346411:G:A	56346411	A	ADD	770	0.003371	0.06444	-0.1229	0.1297	0.05231	0.9583
4	rs1522108:56380733:T:C	56380733	T	ADD	768	0.003121	0.05996	-0.1144	0.1206	0.05205	0.9585
4	rs1522107:56380773:A:T	56380773	A	ADD	768	0.003121	0.05996	-0.1144	0.1206	0.05205	0.9585
4	rs10529258:56412869:G:A	56412869	A	ADD	761	0.003213	0.06416	-0.1225	0.129	0.05007	0.9601
4	rs115635692:56412873:A:C	56412873	C	ADD	761	0.003213	0.06416	-0.1225	0.129	0.05007	0.9601
4	rs116135676:56412874:G:T	56412874	T	ADD	761	0.003213	0.06416	-0.1225	0.129	0.05007	0.9601
4	rs564762:56284631:C:T	56284631	C	ADD	770	0.002754	0.05957	-0.114	0.1195	0.04624	0.9631
4	rs473005:56288125:A:C	56288125	A	ADD	770	0.002754	0.05957	-0.114	0.1195	0.04624	0.9631
4	rs12506788:56343593:C:T	56343593	T	ADD	769	-0.002751	0.06008	-0.1205	0.115	-0.0458	0.9635
4	rs62305269:56373404:C:A	56373404	A	ADD	745	-0.003253	0.07208	-0.1445	0.138	-0.04513	0.964
4	rs73236149:56373474:C:T	56373474	T	ADD	745	-0.003253	0.07208	-0.1445	0.138	-0.04513	0.964
4	rs79658500:56364754:T:C	56364754	C	ADD	769	-0.002888	0.06423	-0.1288	0.123	-0.04496	0.9642
4	rs11726198:56390002:T:C	56390002	C	ADD	770	-0.002411	0.06	-0.12	0.1152	-0.04019	0.968
4	rs11133396:56390413:A:C	56390413	C	ADD	770	-0.002411	0.06	-0.12	0.1152	-0.04019	0.968
4	rs7675109:56391756:G:A	56391756	A	ADD	770	-0.002411	0.06	-0.12	0.1152	-0.04019	0.968
4	rs13108499:56392681:A:C	56392681	C	ADD	770	-0.002411	0.06	-0.12	0.1152	-0.04019	0.968
4	rs13116194:56397317:G:A	56397317	A	ADD	770	-0.002411	0.06	-0.12	0.1152	-0.04019	0.968
4	rs13117836:56397385:C:T	56397385	T	ADD	770	-0.002411	0.06	-0.12	0.1152	-0.04019	0.968
4	rs7669635:56397820:C:T	56397820	T	ADD	770	-0.002411	0.06	-0.12	0.1152	-0.04019	0.968
4	rs7668429:56397978:G:A	56397978	A	ADD	770	-0.002411	0.06	-0.12	0.1152	-0.04019	0.968
4	rs13113518:56399648:T:C	56399648	C	ADD	770	-0.002411	0.06	-0.12	0.1152	-0.04019	0.968
4	rs13132084:56399912:G:A	56399912	A	ADD	770	-0.002411	0.06	-0.12	0.1152	-0.04019	0.968
4	rs13152173:56400955:G:T	56400955	T	ADD	770	-0.002411	0.06	-0.12	0.1152	-0.04019	0.968
4	rs13141049:56401656:T:C	56401656	C	ADD	770	-0.002411	0.06	-0.12	0.1152	-0.04019	0.968
4	rs12507722:56402588:G:A	56402588	A	ADD	770	-0.002411	0.06	-0.12	0.1152	-0.04019	0.968
4	rs7696832:56403247:A:G	56403247	G	ADD	770	-0.002411	0.06	-0.12	0.1152	-0.04019	0.968
4	rs4865007:56403717:C:T	56403717	T	ADD	770	-0.002411	0.06	-0.12	0.1152	-0.04019	0.968
4	rs4864546:56404127:G:A	56404127	A	ADD	770	-0.002411	0.06	-0.12	0.1152	-0.04019	0.968
4	rs7686058:56405164:C:T	56405164	T	ADD	770	-0.002411	0.06	-0.12	0.1152	-0.04019	0.968
4	rs34648901:56407426:C:T	56407426	T	ADD	770	-0.002411	0.06	-0.12	0.1152	-0.04019	0.968
4	rs13106406:56408486:G:C	56408486	C	ADD	770	-0.002411	0.06	-0.12	0.1152	-0.04019	0.968
4	rs13134752:56408511:A:T	56408511	T	ADD	770	-0.002411	0.06	-0.12	0.1152	-0.04019	0.968
4	rs4580704:56326707:G:C	56326707	G	ADD	772	0.002354	0.05954	-0.1143	0.119	0.03953	0.9685
4	rs13128582:56328944:C:G	56328944	C	ADD	772	0.002354	0.05954	-0.1143	0.119	0.03953	0.9685
4	rs4371676:56329008:G:A	56329008	G	ADD	772	0.002354	0.05954	-0.1143	0.119	0.03953	0.9685
4	rs62303714:56329018:A:T	56329018	A	ADD	772	0.002354	0.05954	-0.1143	0.119	0.03953	0.9685
4	rs1522111:56329563:T:A	56329563	T	ADD	772	0.002354	0.05954	-0.1143	0.119	0.03953	0.9685
4	rs4864998:56332606:A:G	56332606	A	ADD	772	0.002354	0.05954	-0.1143	0.119	0.03953	0.9685
4	rs6846427:56335448:C:G	56335448	C	ADD	772	0.002354	0.05954	-0.1143	0.119	0.03953	0.9685
4	rs6817267:56338541:G:A	56338541	G	ADD	772	0.002354	0.05954	-0.1143	0.119	0.03953	0.9685
4	rs11931061	56338793	G	ADD	772	0.002354	0.05954	-0.1143	0.119	0.03953	0.9685
4	rs2140077:56338953:A:G	56338953	A	ADD	772	0.002354	0.05954	-0.1143	0.119	0.03953	0.9685
4	rs7668147:56339384:C:T	56339384	C	ADD	772	0.002354	0.05954	-0.1143	0.119	0.03953	0.9685
4	rs11947476:56339751:T:C	56339751	T	ADD	772	0.002354	0.05954	-0.1143	0.119	0.03953	0.9685
4	rs13102385:56345255:T:C	56345255	T	ADD	772	0.002354	0.05954	-0.1143	0.119	0.03953	0.9685
4	rs35767091:56346723:G:A	56346723	G	ADD	772	0.002354	0.05954	-0.1143	0.119	0.03953	0.9685
4	rs9997288:56347227:T:C	56347227	T	ADD	772	0.002354	0.05954	-0.1143	0.119	0.03953	0.9685
4	rs11947623:56349190:C:A	56349190	C	ADD	772	0.002354	0.05954	-0.1143	0.119	0.03953	0.9685
4	rs7677526:56349908:A:T	56349908	A	ADD	772	0.002354	0.05954	-0.1143	0.119	0.03953	0.9685
4	rs6810948:56351192:A:G	56351192	A	ADD	772	0.002354	0.05954	-0.1143	0.119	0.03953	0.9685
4	rs7684810:56352794:C:T	56352794	C	ADD	772	0.002354	0.05954	-0.1143	0.119	0.03953	0.9685
4	rs13152650:56357858:T:C	56357858	T	ADD	772	0.002354	0.05954	-0.1143	0.119	0.03953	0.9685
4	rs11939815:56358283:T:G	56358283	T	ADD	772	0.002354	0.05954	-0.1143	0.119	0.03953	0.9685
4	rs58894703:56358538:G:A	56358538	G	ADD	772	0.002354	0.05954	-0.1143	0.119	0.03953	0.9685
4	rs3805152:56359658:C:T	56359658	C	ADD	772	0.002354	0.05954	-0.1143	0.119	0.03953	0.9685
4	rs13138697:56363309:G:A	56363309	G	ADD	772	0.002354	0.05954	-0.1143	0.119	0.03953	0.9685
4	rs3805154:56363927:C:T	56363927	C	ADD	772	0.002354	0.05954	-0.1143	0.119	0.03953	0.9685
4	rs3805157:56364103:A:G	56364103	A	ADD	772	0.002354	0.05954	-0.1143	0.119	0.03953	0.9685
4	rs2177129:56365414:C:T	56365414	C	ADD	772	0.002354	0.05954	-0.1143	0.119	0.03953	0.9685
4	rs6824057:56367278:G:C	56367278	G	ADD	772	0.002354	0.05954	-0.1143	0.119	0.03953	0.9685
4	rs1980273:56367401:C:G	56367401	C	ADD	772	0.002354	0.05954	-0.1143	0.119	0.03953	0.9685
4	rs7670225:56368018:C:T	56368018	C	ADD	772	0.002354	0.05954	-0.1143	0.119	0.03953	0.9685
4	rs12646078:56368204:T:C	56368204	T	ADD	772	0.002354	0.05954	-0.1143	0.119	0.03953	0.9685
4	rs6837710:56374455:C:T	56374455	C	ADD	772	0.002354	0.05954	-0.1143	0.119	0.03953	0.9685
4	rs6819660:56374577:T:G	56374577	T	ADD	772	0.002354	0.05954	-0.1143	0.119	0.03953	0.9685
4	rs3828481:56376664:T:C	56376664	T	ADD	772	0.002354	0.05954	-0.1143	0.119	0.03953	0.9685
4	rs10462035:56379178:G:A	56379178	G	ADD	772	0.002354	0.05954	-0.1143	0.119	0.03953	0.9685
4	rs2177127:56379959:A:C	56379959	A	ADD	772	0.002354	0.05954	-0.1143	0.119	0.03953	0.9685
4	rs1522110:56380283:C:T	56380283	C	ADD	772	0.002354	0.05954	-0.1143	0.119	0.03953	0.9685
4	rs9312662:56386371:T:C	56386371	C	ADD	772	0.002354	0.05954	-0.1143	0.119	0.03953	0.9685
4	rs7667849:56388199:A:G	56388199	G	ADD	772	0.002354	0.05954	-0.1143	0.119	0.03953	0.9685
4	rs41324951:56288743:C:G	56288743	G	ADD	769	0.002518	0.06449	-0.1239	0.1289	0.03905	0.9689
4	rs62303712:56326651:C:T	56326651	T	ADD	769	0.002518	0.06449	-0.1239	0.1289	0.03905	0.9689
4	rs62303722:56348243:A:C	56348243	C	ADD	769	0.002518	0.06449	-0.1239	0.1289	0.03905	0.9689
4	rs62303728:56361929:G:A	56361929	A	ADD	769	0.002518	0.06449	-0.1239	0.1289	0.03905	0.9689
4	rs62303730:56365115:A:C	56365115	C	ADD	769	0.002518	0.06449	-0.1239	0.1289	0.03905	0.9689
4	rs62309729:56402846:A:G	56402846	G	ADD	769	0.002518	0.06449	-0.1239	0.1289	0.03905	0.9689
4	rs1464490:56322787:T:C	56322787	C	ADD	770	0.002273	0.06	-0.1153	0.1199	0.03788	0.9698
4	rs11942279:56305819:T:C	56305819	C	ADD	770	0.00224	0.06002	-0.1154	0.1199	0.03732	0.9702
4	rs56056791:56328468:T:C	56328468	C	ADD	770	0.002233	0.06444	-0.1241	0.1285	0.03465	0.9724
4	rs6832769:56298194:G:A	56298194	G	ADD	765	0.002058	0.06003	-0.1156	0.1197	0.03428	0.9727
4	rs1965467:56322740:G:A	56322740	G	ADD	769	-0.002009	0.05976	-0.1191	0.1151	-0.03362	0.9732
4	rs60797008:56388672:A:T	56388672	T	ADD	758	0.001984	0.05997	-0.1156	0.1195	0.03308	0.9736
4	rs13114841:56352141:T:C	56352141	C	ADD	770	-0.001909	0.06005	-0.1196	0.1158	-0.0318	0.9746
4	rs12642716:56346163:G:A	56346163	A	ADD	770	-0.001897	0.06006	-0.1196	0.1158	-0.03158	0.9748
4	rs7659095:56401601:G:A	56401601	G	ADD	769	0.002003	0.06443	-0.1243	0.1283	0.03109	0.9752
4	rs62303713:56327743:G:A	56327743	A	ADD	771	0.001992	0.06438	-0.1242	0.1282	0.03094	0.9753
4	rs62303718:56342937:T:C	56342937	C	ADD	771	0.001992	0.06438	-0.1242	0.1282	0.03094	0.9753
4	rs17722870:56344686:A:G	56344686	G	ADD	771	0.001992	0.06438	-0.1242	0.1282	0.03094	0.9753
4	rs55885973:56346221:C:A	56346221	A	ADD	771	0.001992	0.06438	-0.1242	0.1282	0.03094	0.9753
4	rs17779627:56349942:T:C	56349942	C	ADD	771	0.001992	0.06438	-0.1242	0.1282	0.03094	0.9753
4	rs57338268:56351180:G:A	56351180	A	ADD	771	0.001992	0.06438	-0.1242	0.1282	0.03094	0.9753
4	rs2070062:56355598:A:C	56355598	C	ADD	771	0.001992	0.06438	-0.1242	0.1282	0.03094	0.9753
4	rs62303726:56356582:A:G	56356582	G	ADD	771	0.001992	0.06438	-0.1242	0.1282	0.03094	0.9753
4	rs55729020:56357848:C:G	56357848	G	ADD	771	0.001992	0.06438	-0.1242	0.1282	0.03094	0.9753
4	rs58476959:56362401:A:C	56362401	C	ADD	771	0.001992	0.06438	-0.1242	0.1282	0.03094	0.9753
4	rs3805156:56364092:G:A	56364092	A	ADD	771	0.001992	0.06438	-0.1242	0.1282	0.03094	0.9753
4	rs62303731:56365834:C:T	56365834	T	ADD	771	0.001992	0.06438	-0.1242	0.1282	0.03094	0.9753
4	rs62303732:56366035:A:G	56366035	G	ADD	771	0.001992	0.06438	-0.1242	0.1282	0.03094	0.9753
4	rs56196624:56366507:T:C	56366507	C	ADD	771	0.001992	0.06438	-0.1242	0.1282	0.03094	0.9753
4	rs62305264:56369135:A:G	56369135	G	ADD	771	0.001992	0.06438	-0.1242	0.1282	0.03094	0.9753
4	rs62305266:56371283:C:T	56371283	T	ADD	771	0.001992	0.06438	-0.1242	0.1282	0.03094	0.9753
4	rs62305267:56372979:C:T	56372979	T	ADD	771	0.001992	0.06438	-0.1242	0.1282	0.03094	0.9753
4	rs62305268:56373158:T:A	56373158	A	ADD	771	0.001992	0.06438	-0.1242	0.1282	0.03094	0.9753
4	rs62305270:56374009:G:C	56374009	C	ADD	771	0.001992	0.06438	-0.1242	0.1282	0.03094	0.9753
4	rs7681414:56375057:C:G	56375057	G	ADD	771	0.001992	0.06438	-0.1242	0.1282	0.03094	0.9753
4	rs62305271:56375882:G:T	56375882	T	ADD	771	0.001992	0.06438	-0.1242	0.1282	0.03094	0.9753
4	rs10462033:56377719:G:T	56377719	T	ADD	771	0.001992	0.06438	-0.1242	0.1282	0.03094	0.9753
4	rs1915905:56378548:T:G	56378548	G	ADD	771	0.001992	0.06438	-0.1242	0.1282	0.03094	0.9753
4	rs1522109:56380570:A:G	56380570	G	ADD	771	0.001992	0.06438	-0.1242	0.1282	0.03094	0.9753
4	rs6554282:56385979:A:G	56385979	A	ADD	771	0.001992	0.06438	-0.1242	0.1282	0.03094	0.9753
4	rs6554283:56387220:G:T	56387220	G	ADD	771	0.001992	0.06438	-0.1242	0.1282	0.03094	0.9753
4	rs7666895:56387478:T:C	56387478	T	ADD	771	0.001992	0.06438	-0.1242	0.1282	0.03094	0.9753
4	rs1546004:56387779:C:T	56387779	C	ADD	771	0.001992	0.06438	-0.1242	0.1282	0.03094	0.9753
4	rs4865006:56392279:C:T	56392279	C	ADD	771	0.001992	0.06438	-0.1242	0.1282	0.03094	0.9753
4	rs1021307:56395714:G:A	56395714	G	ADD	771	0.001992	0.06438	-0.1242	0.1282	0.03094	0.9753
4	rs1021306:56395944:T:G	56395944	T	ADD	771	0.001992	0.06438	-0.1242	0.1282	0.03094	0.9753
4	rs6554284:56399899:A:G	56399899	A	ADD	771	0.001992	0.06438	-0.1242	0.1282	0.03094	0.9753
4	rs6554285:56400120:C:T	56400120	C	ADD	771	0.001992	0.06438	-0.1242	0.1282	0.03094	0.9753
4	rs7660668:56401697:C:G	56401697	C	ADD	771	0.001992	0.06438	-0.1242	0.1282	0.03094	0.9753
4	rs7697067:56403380:A:T	56403380	A	ADD	771	0.001992	0.06438	-0.1242	0.1282	0.03094	0.9753
4	rs7698022:56407347:G:T	56407347	G	ADD	771	0.001992	0.06438	-0.1242	0.1282	0.03094	0.9753
4	rs13134079:56408188:A:G	56408188	A	ADD	771	0.001992	0.06438	-0.1242	0.1282	0.03094	0.9753
4	rs13133579:56326088:A:T	56326088	T	ADD	771	-0.001827	0.05997	-0.1194	0.1157	-0.03046	0.9757
4	rs11133386:56327487:A:T	56327487	T	ADD	771	-0.001827	0.05997	-0.1194	0.1157	-0.03046	0.9757
4	rs4340844:56328856:A:C	56328856	C	ADD	771	-0.001827	0.05997	-0.1194	0.1157	-0.03046	0.9757
4	rs1522112:56329773:T:C	56329773	C	ADD	771	-0.001827	0.05997	-0.1194	0.1157	-0.03046	0.9757
4	rs4864997:56332177:C:G	56332177	G	ADD	771	-0.001827	0.05997	-0.1194	0.1157	-0.03046	0.9757
4	rs960152:56333475:A:C	56333475	C	ADD	771	-0.001827	0.05997	-0.1194	0.1157	-0.03046	0.9757
4	rs12644948:56336433:C:T	56336433	T	ADD	771	-0.001827	0.05997	-0.1194	0.1157	-0.03046	0.9757
4	rs3805151:56337041:T:C	56337041	C	ADD	771	-0.001827	0.05997	-0.1194	0.1157	-0.03046	0.9757
4	rs13118237:56340426:T:G	56340426	G	ADD	771	-0.001827	0.05997	-0.1194	0.1157	-0.03046	0.9757
4	rs11133387:56341297:C:G	56341297	G	ADD	771	-0.001827	0.05997	-0.1194	0.1157	-0.03046	0.9757
4	rs9312661:56342326:G:A	56342326	A	ADD	771	-0.001827	0.05997	-0.1194	0.1157	-0.03046	0.9757
4	rs4864999:56342903:A:G	56342903	G	ADD	771	-0.001827	0.05997	-0.1194	0.1157	-0.03046	0.9757
4	rs10517344:56343712:A:C	56343712	C	ADD	771	-0.001827	0.05997	-0.1194	0.1157	-0.03046	0.9757
4	rs11133388:56344033:G:C	56344033	C	ADD	771	-0.001827	0.05997	-0.1194	0.1157	-0.03046	0.9757
4	rs10462032:56345236:T:C	56345236	C	ADD	771	-0.001827	0.05997	-0.1194	0.1157	-0.03046	0.9757
4	rs13122619:56345506:C:G	56345506	G	ADD	771	-0.001827	0.05997	-0.1194	0.1157	-0.03046	0.9757
4	rs11722049:56346901:A:G	56346901	G	ADD	771	-0.001827	0.05997	-0.1194	0.1157	-0.03046	0.9757
4	rs12501636:56348484:T:A	56348484	A	ADD	771	-0.001827	0.05997	-0.1194	0.1157	-0.03046	0.9757
4	rs6858803:56350701:T:C	56350701	C	ADD	771	-0.001827	0.05997	-0.1194	0.1157	-0.03046	0.9757
4	rs13107988:56351378:T:C	56351378	C	ADD	771	-0.001827	0.05997	-0.1194	0.1157	-0.03046	0.9757
4	rs939823:56353535:C:T	56353535	T	ADD	771	-0.001827	0.05997	-0.1194	0.1157	-0.03046	0.9757
4	rs4864542:56354087:C:G	56354087	G	ADD	771	-0.001827	0.05997	-0.1194	0.1157	-0.03046	0.9757
4	rs6838882:56355477:A:G	56355477	G	ADD	771	-0.001827	0.05997	-0.1194	0.1157	-0.03046	0.9757
4	rs13146987:56357795:A:G	56357795	G	ADD	771	-0.001827	0.05997	-0.1194	0.1157	-0.03046	0.9757
4	rs7677085:56361968:C:T	56361968	T	ADD	771	-0.001827	0.05997	-0.1194	0.1157	-0.03046	0.9757
4	rs12510681:56362904:C:T	56362904	T	ADD	771	-0.001827	0.05997	-0.1194	0.1157	-0.03046	0.9757
4	rs12500162:56363100:T:C	56363100	C	ADD	771	-0.001827	0.05997	-0.1194	0.1157	-0.03046	0.9757
4	rs3805155:56364009:T:C	56364009	C	ADD	771	-0.001827	0.05997	-0.1194	0.1157	-0.03046	0.9757
4	rs7686261:56366391:A:G	56366391	G	ADD	771	-0.001827	0.05997	-0.1194	0.1157	-0.03046	0.9757
4	rs11724094:56367646:C:A	56367646	A	ADD	771	-0.001827	0.05997	-0.1194	0.1157	-0.03046	0.9757
4	rs11729220:56367796:T:G	56367796	G	ADD	771	-0.001827	0.05997	-0.1194	0.1157	-0.03046	0.9757
4	rs11133390:56367893:A:G	56367893	G	ADD	771	-0.001827	0.05997	-0.1194	0.1157	-0.03046	0.9757
4	rs11133391:56367955:T:C	56367955	C	ADD	771	-0.001827	0.05997	-0.1194	0.1157	-0.03046	0.9757
4	rs13133484:56370343:T:C	56370343	C	ADD	771	-0.001827	0.05997	-0.1194	0.1157	-0.03046	0.9757
4	rs13127906:56370368:A:G	56370368	G	ADD	771	-0.001827	0.05997	-0.1194	0.1157	-0.03046	0.9757
4	rs6849433:56372665:A:G	56372665	G	ADD	771	-0.001827	0.05997	-0.1194	0.1157	-0.03046	0.9757
4	rs12501327:56373415:C:G	56373415	G	ADD	771	-0.001827	0.05997	-0.1194	0.1157	-0.03046	0.9757
4	rs11133392:56373896:T:A	56373896	A	ADD	771	-0.001827	0.05997	-0.1194	0.1157	-0.03046	0.9757
4	rs6838305:56374754:C:T	56374754	T	ADD	771	-0.001827	0.05997	-0.1194	0.1157	-0.03046	0.9757
4	rs6838499:56374828:C:T	56374828	T	ADD	771	-0.001827	0.05997	-0.1194	0.1157	-0.03046	0.9757
4	rs12503578:56375534:C:G	56375534	G	ADD	771	-0.001827	0.05997	-0.1194	0.1157	-0.03046	0.9757
4	rs3828480:56376519:T:C	56376519	C	ADD	771	-0.001827	0.05997	-0.1194	0.1157	-0.03046	0.9757
4	rs3828482:56376691:G:T	56376691	T	ADD	771	-0.001827	0.05997	-0.1194	0.1157	-0.03046	0.9757
4	rs4864544:56381459:C:T	56381459	T	ADD	771	-0.001827	0.05997	-0.1194	0.1157	-0.03046	0.9757
4	rs4864545:56381830:G:A	56381830	A	ADD	771	-0.001827	0.05997	-0.1194	0.1157	-0.03046	0.9757
4	rs11133395:56383651:C:T	56383651	T	ADD	771	-0.001827	0.05997	-0.1194	0.1157	-0.03046	0.9757
4	rs6847529:56384943:A:T	56384943	T	ADD	771	-0.001827	0.05997	-0.1194	0.1157	-0.03046	0.9757
4	rs6822740:56385089:C:G	56385089	G	ADD	771	-0.001827	0.05997	-0.1194	0.1157	-0.03046	0.9757
4	rs13108409:56386445:T:C	56386445	C	ADD	771	-0.001827	0.05997	-0.1194	0.1157	-0.03046	0.9757
4	rs12651640:56320321:T:A	56320321	A	ADD	771	0.001794	0.05991	-0.1156	0.1192	0.02994	0.9761
4	rs62309727:56391793:G:A	56391793	A	ADD	771	0.001717	0.05957	-0.115	0.1185	0.02882	0.977
4	rs6839788:56393040:G:T	56393040	T	ADD	771	0.001717	0.05957	-0.115	0.1185	0.02882	0.977
4	rs7673908:56394819:A:G	56394819	G	ADD	771	0.001717	0.05957	-0.115	0.1185	0.02882	0.977
4	rs10002541:56395011:T:C	56395011	C	ADD	771	0.001717	0.05957	-0.115	0.1185	0.02882	0.977
4	rs6812042:56396079:G:T	56396079	T	ADD	771	0.001717	0.05957	-0.115	0.1185	0.02882	0.977
4	rs9998038:56397849:C:T	56397849	T	ADD	771	0.001717	0.05957	-0.115	0.1185	0.02882	0.977
4	rs9998146:56397977:C:T	56397977	T	ADD	771	0.001717	0.05957	-0.115	0.1185	0.02882	0.977
4	rs28790098:56398109:C:T	56398109	T	ADD	771	0.001717	0.05957	-0.115	0.1185	0.02882	0.977
4	rs6815516:56399184:A:T	56399184	T	ADD	771	0.001717	0.05957	-0.115	0.1185	0.02882	0.977
4	rs11726609:56400869:T:A	56400869	A	ADD	771	0.001717	0.05957	-0.115	0.1185	0.02882	0.977
4	rs17085889:56402115:G:A	56402115	A	ADD	771	0.001717	0.05957	-0.115	0.1185	0.02882	0.977
4	rs10005989:56405206:C:T	56405206	T	ADD	771	0.001717	0.05957	-0.115	0.1185	0.02882	0.977
4	rs28525309:56406236:G:C	56406236	C	ADD	771	0.001717	0.05957	-0.115	0.1185	0.02882	0.977
4	rs28582059:56408404:G:C	56408404	C	ADD	771	0.001717	0.05957	-0.115	0.1185	0.02882	0.977
4	rs4865008:56410855:T:G	56410855	G	ADD	771	0.001717	0.05957	-0.115	0.1185	0.02882	0.977
4	rs11133379:56306111:G:A	56306111	G	ADD	771	0.001702	0.05957	-0.115	0.1184	0.02858	0.9772
4	rs3805147:56306730:C:T	56306730	C	ADD	771	0.001702	0.05957	-0.115	0.1184	0.02858	0.9772
4	rs1522106:56307214:C:A	56307214	C	ADD	771	0.001702	0.05957	-0.115	0.1184	0.02858	0.9772
4	rs3736544:56309992:A:G	56309992	A	ADD	771	0.001702	0.05957	-0.115	0.1184	0.02858	0.9772
4	rs3736545:56310343:C:G	56310343	C	ADD	771	0.001702	0.05957	-0.115	0.1184	0.02858	0.9772
4	rs12643926:56310621:C:T	56310621	C	ADD	771	0.001702	0.05957	-0.115	0.1184	0.02858	0.9772
4	rs12647034:56310622:A:G	56310622	A	ADD	771	0.001702	0.05957	-0.115	0.1184	0.02858	0.9772
4	rs13121235:56311947:A:G	56311947	A	ADD	771	0.001702	0.05957	-0.115	0.1184	0.02858	0.9772
4	rs6811520:56315178:T:C	56315178	T	ADD	771	0.001702	0.05957	-0.115	0.1184	0.02858	0.9772
4	rs2412646:56318772:T:C	56318772	T	ADD	771	0.001702	0.05957	-0.115	0.1184	0.02858	0.9772
4	rs2412647:56319105:C:T	56319105	C	ADD	771	0.001702	0.05957	-0.115	0.1184	0.02858	0.9772
4	rs11733864:56321530:C:T	56321530	C	ADD	771	0.001702	0.05957	-0.115	0.1184	0.02858	0.9772
4	rs62305265:56369641:G:A	56369641	A	ADD	770	0.001799	0.06444	-0.1245	0.1281	0.02791	0.9777
4	rs62303724:56351281:C:A	56351281	A	ADD	743	-0.001654	0.07256	-0.1439	0.1406	-0.0228	0.9818
4	rs11133397:56400333:C:A	56400333	A	ADD	768	-0.001297	0.06019	-0.1193	0.1167	-0.02155	0.9828
4	rs11133398:56400347:C:T	56400347	T	ADD	768	-0.001297	0.06019	-0.1193	0.1167	-0.02155	0.9828
4	rs6843722:56331332:A:C	56331332	C	ADD	764	-0.001313	0.06166	-0.1222	0.1195	-0.0213	0.983
4	rs7677952:56291479:C:T	56291479	T	ADD	771	-0.001274	0.06004	-0.1189	0.1164	-0.02121	0.9831
4	rs1047354:56295583:A:G	56295583	G	ADD	771	-0.001274	0.06004	-0.1189	0.1164	-0.02121	0.9831
4	rs1056547:56296763:T:G	56296763	G	ADD	771	-0.001274	0.06004	-0.1189	0.1164	-0.02121	0.9831
4	rs6828570:56297762:C:G	56297762	G	ADD	771	-0.001274	0.06004	-0.1189	0.1164	-0.02121	0.9831
4	rs3749474:56300685:C:T	56300685	T	ADD	771	-0.001274	0.06004	-0.1189	0.1164	-0.02121	0.9831
4	rs1474271:56302079:C:T	56302079	T	ADD	771	-0.001274	0.06004	-0.1189	0.1164	-0.02121	0.9831
4	rs11937487:56302743:A:G	56302743	G	ADD	771	-0.001274	0.06004	-0.1189	0.1164	-0.02121	0.9831
4	rs3805146:56303152:C:T	56303152	T	ADD	771	-0.001274	0.06004	-0.1189	0.1164	-0.02121	0.9831
4	rs11133378:56305639:C:T	56305639	T	ADD	771	-0.001274	0.06004	-0.1189	0.1164	-0.02121	0.9831
4	rs3805148:56306810:A:C	56306810	C	ADD	771	-0.001274	0.06004	-0.1189	0.1164	-0.02121	0.9831
4	rs11133380:56307277:A:G	56307277	G	ADD	771	-0.001274	0.06004	-0.1189	0.1164	-0.02121	0.9831
4	rs12510110:56307734:A:G	56307734	G	ADD	771	-0.001274	0.06004	-0.1189	0.1164	-0.02121	0.9831
4	rs12510990:56308074:T:C	56308074	C	ADD	771	-0.001274	0.06004	-0.1189	0.1164	-0.02121	0.9831
4	rs3805149:56308351:C:T	56308351	T	ADD	771	-0.001274	0.06004	-0.1189	0.1164	-0.02121	0.9831
4	rs11945370:56309042:A:G	56309042	G	ADD	771	-0.001274	0.06004	-0.1189	0.1164	-0.02121	0.9831
4	rs12647677:56310420:T:C	56310420	C	ADD	771	-0.001274	0.06004	-0.1189	0.1164	-0.02121	0.9831
4	rs3805150:56313036:C:T	56313036	T	ADD	771	-0.001274	0.06004	-0.1189	0.1164	-0.02121	0.9831
4	rs4864990:56313690:A:G	56313690	G	ADD	771	-0.001274	0.06004	-0.1189	0.1164	-0.02121	0.9831
4	rs11133381:56316979:T:C	56316979	C	ADD	771	-0.001274	0.06004	-0.1189	0.1164	-0.02121	0.9831
4	rs4864995:56319020:A:G	56319020	G	ADD	771	-0.001274	0.06004	-0.1189	0.1164	-0.02121	0.9831
4	rs1554483:56321817:C:G	56321817	G	ADD	771	-0.001274	0.06004	-0.1189	0.1164	-0.02121	0.9831
4	rs10517346:56323194:G:C	56323194	C	ADD	771	-0.001274	0.06004	-0.1189	0.1164	-0.02121	0.9831
4	rs11133384:56323253:C:G	56323253	G	ADD	771	-0.001274	0.06004	-0.1189	0.1164	-0.02121	0.9831
4	rs1554484:56324339:T:C	56324339	C	ADD	771	-0.001274	0.06004	-0.1189	0.1164	-0.02121	0.9831
4	rs55699500:56407079:G:T	56407079	T	ADD	765	0.001288	0.06075	-0.1178	0.1203	0.02121	0.9831
4	rs56362210:56407139:C:T	56407139	T	ADD	765	0.001288	0.06075	-0.1178	0.1203	0.02121	0.9831
4	rs12648271:56368122:G:C	56368122	C	ADD	762	0.001126	0.0643	-0.1249	0.1272	0.01751	0.986
4	rs6802:56292101:A:T	56292101	T	ADD	770	0.0009749	0.06449	-0.1254	0.1274	0.01512	0.9879
4	rs73236140:56306216:T:C	56306216	C	ADD	770	0.0009749	0.06449	-0.1254	0.1274	0.01512	0.9879
4	rs62303691:56308252:C:T	56308252	T	ADD	770	0.0009749	0.06449	-0.1254	0.1274	0.01512	0.9879
4	rs62303692:56311447:C:T	56311447	T	ADD	770	0.0009749	0.06449	-0.1254	0.1274	0.01512	0.9879
4	rs62303708:56313484:T:C	56313484	C	ADD	770	0.0009749	0.06449	-0.1254	0.1274	0.01512	0.9879
4	rs17721497:56311248:A:T	56311248	T	ADD	768	-0.0009162	0.06462	-0.1276	0.1257	-0.01418	0.9887
4	rs28670674:56407103:G:A	56407103	A	ADD	766	-0.000628	0.05986	-0.118	0.1167	-0.01049	0.9916
4	rs6824955:56317136:T:G	56317136	T	ADD	768	-0.0005628	0.0597	-0.1176	0.1164	-0.009428	0.9925
4	rs62303686:56293659:G:A	56293659	A	ADD	772	0.0004597	0.06437	-0.1257	0.1266	0.007141	0.9943
4	rs1048004:56300209:C:A	56300209	A	ADD	772	0.0004597	0.06437	-0.1257	0.1266	0.007141	0.9943
4	rs1801260	56301369	G	ADD	772	0.0004597	0.06437	-0.1257	0.1266	0.007141	0.9943
4	rs17721215:56303787:T:C	56303787	C	ADD	772	0.0004597	0.06437	-0.1257	0.1266	0.007141	0.9943
4	rs73236142:56312310:G:T	56312310	T	ADD	772	0.0004597	0.06437	-0.1257	0.1266	0.007141	0.9943
4	rs11240:56319350:C:G	56319350	G	ADD	772	0.0004597	0.06437	-0.1257	0.1266	0.007141	0.9943
4	rs7676245:56321317:G:A	56321317	A	ADD	772	0.0004597	0.06437	-0.1257	0.1266	0.007141	0.9943
4	rs62303711:56324492:G:C	56324492	C	ADD	772	0.0004597	0.06437	-0.1257	0.1266	0.007141	0.9943
4	rs10016506:56396674:G:T	56396674	T	ADD	770	-0.0004086	0.0596	-0.1172	0.1164	-0.006856	0.9945
4	rs6834676:56298414:C:G	56298414	C	ADD	769	0.0003931	0.05934	-0.1159	0.1167	0.006625	0.9947
4	rs11932880:56398077:C:A	56398077	A	ADD	770	0.0001866	0.06013	-0.1177	0.118	0.003103	0.9975
4	rs1056545:56296897:G:A	56296897	A	ADD	767	0.0001303	0.06031	-0.1181	0.1183	0.002161	0.9983
4	rs5863:56296907:A:G	56296907	G	ADD	767	0.0001303	0.06031	-0.1181	0.1183	0.002161	0.9983

## Sheet: dominant
CHR	SNP	BP	A1	TEST	NMISS	BETA	SE	L95	U95	STAT	P
4	rs56055342:56407095:T:C	56407095	C	DOM	763	0.1039	0.08408	-0.06092	0.2687	1.235	0.217
4	rs6850524:56381997:C:G	56381997	C	DOM	736	0.1099	0.09011	-0.06671	0.2865	1.22	0.223
4	rs11133394:56383238:C:T	56383238	C	DOM	736	0.1099	0.09011	-0.06671	0.2865	1.22	0.223
4	rs13115570:56387392:T:G	56387392	G	DOM	767	0.1019	0.08381	-0.06237	0.2662	1.216	0.2245
4	rs1522114:56356062:A:G	56356062	G	DOM	765	0.1005	0.08406	-0.06422	0.2653	1.196	0.2321
4	rs4865001:56356343:T:C	56356343	C	DOM	765	0.1005	0.08406	-0.06422	0.2653	1.196	0.2321
4	rs4864543:56356395:C:T	56356395	T	DOM	765	0.1005	0.08406	-0.06422	0.2653	1.196	0.2321
4	rs6825774:56357317:G:T	56357317	T	DOM	765	0.1005	0.08406	-0.06422	0.2653	1.196	0.2321
4	rs7699867:56349885:C:A	56349885	A	DOM	769	0.09831	0.08367	-0.06568	0.2623	1.175	0.2404
4	rs11133389:56352885:C:T	56352885	T	DOM	769	0.09831	0.08367	-0.06568	0.2623	1.175	0.2404
4	rs13128179:56358887:C:T	56358887	T	DOM	769	0.09831	0.08367	-0.06568	0.2623	1.175	0.2404
4	rs3805153:56359724:T:G	56359724	G	DOM	769	0.09831	0.08367	-0.06568	0.2623	1.175	0.2404
4	rs7658446:56361429:T:C	56361429	C	DOM	769	0.09831	0.08367	-0.06568	0.2623	1.175	0.2404
4	rs13124436:56368671:G:A	56368671	A	DOM	769	0.09831	0.08367	-0.06568	0.2623	1.175	0.2404
4	rs6843997:56375149:C:T	56375149	T	DOM	769	0.09831	0.08367	-0.06568	0.2623	1.175	0.2404
4	rs12508367:56375609:T:C	56375609	C	DOM	769	0.09831	0.08367	-0.06568	0.2623	1.175	0.2404
4	rs2272073:56376344:C:T	56376344	T	DOM	769	0.09831	0.08367	-0.06568	0.2623	1.175	0.2404
4	rs12649507:56380484:G:A	56380484	A	DOM	769	0.09831	0.08367	-0.06568	0.2623	1.175	0.2404
4	rs4865003:56380969:T:G	56380969	G	DOM	769	0.09831	0.08367	-0.06568	0.2623	1.175	0.2404
4	rs12510275:56382715:T:C	56382715	C	DOM	769	0.09831	0.08367	-0.06568	0.2623	1.175	0.2404
4	rs12510327:56382911:T:C	56382911	C	DOM	769	0.09831	0.08367	-0.06568	0.2623	1.175	0.2404
4	rs11939580:56383352:C:T	56383352	T	DOM	769	0.09831	0.08367	-0.06568	0.2623	1.175	0.2404
4	rs6830409:56388396:T:C	56388396	C	DOM	769	0.09831	0.08367	-0.06568	0.2623	1.175	0.2404
4	rs13140173:56393331:C:T	56393331	T	DOM	764	0.09865	0.08417	-0.06633	0.2636	1.172	0.2416
4	rs11133385:56326652:G:A	56326652	A	DOM	771	0.0969	0.08347	-0.0667	0.2605	1.161	0.2461
4	rs12501746:56303605:C:T	56303605	T	DOM	770	0.09677	0.08362	-0.06712	0.2607	1.157	0.2475
4	rs6849474:56318462:G:A	56318462	A	DOM	769	0.09678	0.08373	-0.06733	0.2609	1.156	0.2481
4	rs4864996:56319088:A:C	56319088	C	DOM	768	0.09659	0.08379	-0.06762	0.2608	1.153	0.2493
4	rs2035692:56394968:T:A	56394968	A	DOM	768	0.09655	0.08375	-0.06761	0.2607	1.153	0.2494
4	rs4507426:56395554:T:C	56395554	C	DOM	768	0.09655	0.08375	-0.06761	0.2607	1.153	0.2494
4	rs2035691:56395953:C:T	56395953	T	DOM	768	0.09655	0.08375	-0.06761	0.2607	1.153	0.2494
4	rs11939652:56398709:T:A	56398709	A	DOM	768	0.09655	0.08375	-0.06761	0.2607	1.153	0.2494
4	rs13107810:56408410:C:A	56408410	A	DOM	768	0.09655	0.08375	-0.06761	0.2607	1.153	0.2494
4	rs13128180:56286188:G:T	56286188	T	DOM	771	0.09602	0.08352	-0.06768	0.2597	1.15	0.2506
4	rs11932712:56302590:C:T	56302590	T	DOM	771	0.09602	0.08352	-0.06768	0.2597	1.15	0.2506
4	rs2412648:56321067:T:G	56321067	G	DOM	771	0.09602	0.08352	-0.06768	0.2597	1.15	0.2506
4	rs12512737:56321105:A:T	56321105	T	DOM	771	0.09602	0.08352	-0.06768	0.2597	1.15	0.2506
4	rs13125984:56321269:G:A	56321269	A	DOM	771	0.09602	0.08352	-0.06768	0.2597	1.15	0.2506
4	rs7667741:56410788:T:C	56410788	C	DOM	769	0.09334	0.08372	-0.07075	0.2574	1.115	0.2652
4	rs13140590:56414833:A:G	56414833	G	DOM	770	0.09112	0.08363	-0.07279	0.255	1.09	0.2762
4	rs146471976:56293324:C:A	56293324	A	DOM	740	0.1379	0.1292	-0.1153	0.3912	1.068	0.2861
4	rs4864994:56318122:A:C	56318122	C	DOM	766	0.0889	0.08371	-0.07517	0.253	1.062	0.2886
4	rs13132420:56392813:G:A	56392813	A	DOM	753	0.08368	0.08452	-0.08196	0.2493	0.9901	0.3224
4	rs6843722:56331332:A:C	56331332	C	DOM	764	0.08086	0.08399	-0.08376	0.2455	0.9627	0.336
4	rs1464490:56322787:T:C	56322787	C	DOM	770	0.07628	0.08426	-0.08888	0.2414	0.9052	0.3656
4	rs11942279:56305819:T:C	56305819	C	DOM	770	0.07605	0.08429	-0.08916	0.2413	0.9022	0.3672
4	rs55699500:56407079:G:T	56407079	T	DOM	765	0.07555	0.08459	-0.09025	0.2413	0.8931	0.3721
4	rs56362210:56407139:C:T	56407139	T	DOM	765	0.07555	0.08459	-0.09025	0.2413	0.8931	0.3721
4	rs1056545:56296897:G:A	56296897	A	DOM	767	0.07307	0.08475	-0.09305	0.2392	0.8621	0.3889
4	rs5863:56296907:A:G	56296907	G	DOM	767	0.07307	0.08475	-0.09305	0.2392	0.8621	0.3889
4	rs6853192:56409254:T:A	56409254	A	DOM	770	0.07188	0.08454	-0.09381	0.2376	0.8502	0.3955
4	rs6825994:56390411:C:A	56390411	A	DOM	755	0.07264	0.08565	-0.09524	0.2405	0.848	0.3967
4	rs60797008:56388672:A:T	56388672	T	DOM	758	0.07205	0.08524	-0.09502	0.2391	0.8453	0.3982
4	rs13133579:56326088:A:T	56326088	T	DOM	771	0.0708	0.08423	-0.09429	0.2359	0.8406	0.4009
4	rs11133386:56327487:A:T	56327487	T	DOM	771	0.0708	0.08423	-0.09429	0.2359	0.8406	0.4009
4	rs4340844:56328856:A:C	56328856	C	DOM	771	0.0708	0.08423	-0.09429	0.2359	0.8406	0.4009
4	rs1522112:56329773:T:C	56329773	C	DOM	771	0.0708	0.08423	-0.09429	0.2359	0.8406	0.4009
4	rs4864997:56332177:C:G	56332177	G	DOM	771	0.0708	0.08423	-0.09429	0.2359	0.8406	0.4009
4	rs960152:56333475:A:C	56333475	C	DOM	771	0.0708	0.08423	-0.09429	0.2359	0.8406	0.4009
4	rs12644948:56336433:C:T	56336433	T	DOM	771	0.0708	0.08423	-0.09429	0.2359	0.8406	0.4009
4	rs3805151:56337041:T:C	56337041	C	DOM	771	0.0708	0.08423	-0.09429	0.2359	0.8406	0.4009
4	rs13118237:56340426:T:G	56340426	G	DOM	771	0.0708	0.08423	-0.09429	0.2359	0.8406	0.4009
4	rs11133387:56341297:C:G	56341297	G	DOM	771	0.0708	0.08423	-0.09429	0.2359	0.8406	0.4009
4	rs9312661:56342326:G:A	56342326	A	DOM	771	0.0708	0.08423	-0.09429	0.2359	0.8406	0.4009
4	rs4864999:56342903:A:G	56342903	G	DOM	771	0.0708	0.08423	-0.09429	0.2359	0.8406	0.4009
4	rs10517344:56343712:A:C	56343712	C	DOM	771	0.0708	0.08423	-0.09429	0.2359	0.8406	0.4009
4	rs11133388:56344033:G:C	56344033	C	DOM	771	0.0708	0.08423	-0.09429	0.2359	0.8406	0.4009
4	rs10462032:56345236:T:C	56345236	C	DOM	771	0.0708	0.08423	-0.09429	0.2359	0.8406	0.4009
4	rs13122619:56345506:C:G	56345506	G	DOM	771	0.0708	0.08423	-0.09429	0.2359	0.8406	0.4009
4	rs11722049:56346901:A:G	56346901	G	DOM	771	0.0708	0.08423	-0.09429	0.2359	0.8406	0.4009
4	rs12501636:56348484:T:A	56348484	A	DOM	771	0.0708	0.08423	-0.09429	0.2359	0.8406	0.4009
4	rs6858803:56350701:T:C	56350701	C	DOM	771	0.0708	0.08423	-0.09429	0.2359	0.8406	0.4009
4	rs13107988:56351378:T:C	56351378	C	DOM	771	0.0708	0.08423	-0.09429	0.2359	0.8406	0.4009
4	rs939823:56353535:C:T	56353535	T	DOM	771	0.0708	0.08423	-0.09429	0.2359	0.8406	0.4009
4	rs4864542:56354087:C:G	56354087	G	DOM	771	0.0708	0.08423	-0.09429	0.2359	0.8406	0.4009
4	rs6838882:56355477:A:G	56355477	G	DOM	771	0.0708	0.08423	-0.09429	0.2359	0.8406	0.4009
4	rs13146987:56357795:A:G	56357795	G	DOM	771	0.0708	0.08423	-0.09429	0.2359	0.8406	0.4009
4	rs7677085:56361968:C:T	56361968	T	DOM	771	0.0708	0.08423	-0.09429	0.2359	0.8406	0.4009
4	rs12510681:56362904:C:T	56362904	T	DOM	771	0.0708	0.08423	-0.09429	0.2359	0.8406	0.4009
4	rs12500162:56363100:T:C	56363100	C	DOM	771	0.0708	0.08423	-0.09429	0.2359	0.8406	0.4009
4	rs3805155:56364009:T:C	56364009	C	DOM	771	0.0708	0.08423	-0.09429	0.2359	0.8406	0.4009
4	rs7686261:56366391:A:G	56366391	G	DOM	771	0.0708	0.08423	-0.09429	0.2359	0.8406	0.4009
4	rs11724094:56367646:C:A	56367646	A	DOM	771	0.0708	0.08423	-0.09429	0.2359	0.8406	0.4009
4	rs11729220:56367796:T:G	56367796	G	DOM	771	0.0708	0.08423	-0.09429	0.2359	0.8406	0.4009
4	rs11133390:56367893:A:G	56367893	G	DOM	771	0.0708	0.08423	-0.09429	0.2359	0.8406	0.4009
4	rs11133391:56367955:T:C	56367955	C	DOM	771	0.0708	0.08423	-0.09429	0.2359	0.8406	0.4009
4	rs13133484:56370343:T:C	56370343	C	DOM	771	0.0708	0.08423	-0.09429	0.2359	0.8406	0.4009
4	rs13127906:56370368:A:G	56370368	G	DOM	771	0.0708	0.08423	-0.09429	0.2359	0.8406	0.4009
4	rs6849433:56372665:A:G	56372665	G	DOM	771	0.0708	0.08423	-0.09429	0.2359	0.8406	0.4009
4	rs12501327:56373415:C:G	56373415	G	DOM	771	0.0708	0.08423	-0.09429	0.2359	0.8406	0.4009
4	rs11133392:56373896:T:A	56373896	A	DOM	771	0.0708	0.08423	-0.09429	0.2359	0.8406	0.4009
4	rs6838305:56374754:C:T	56374754	T	DOM	771	0.0708	0.08423	-0.09429	0.2359	0.8406	0.4009
4	rs6838499:56374828:C:T	56374828	T	DOM	771	0.0708	0.08423	-0.09429	0.2359	0.8406	0.4009
4	rs12503578:56375534:C:G	56375534	G	DOM	771	0.0708	0.08423	-0.09429	0.2359	0.8406	0.4009
4	rs3828480:56376519:T:C	56376519	C	DOM	771	0.0708	0.08423	-0.09429	0.2359	0.8406	0.4009
4	rs3828482:56376691:G:T	56376691	T	DOM	771	0.0708	0.08423	-0.09429	0.2359	0.8406	0.4009
4	rs4864544:56381459:C:T	56381459	T	DOM	771	0.0708	0.08423	-0.09429	0.2359	0.8406	0.4009
4	rs4864545:56381830:G:A	56381830	A	DOM	771	0.0708	0.08423	-0.09429	0.2359	0.8406	0.4009
4	rs11133395:56383651:C:T	56383651	T	DOM	771	0.0708	0.08423	-0.09429	0.2359	0.8406	0.4009
4	rs6847529:56384943:A:T	56384943	T	DOM	771	0.0708	0.08423	-0.09429	0.2359	0.8406	0.4009
4	rs6822740:56385089:C:G	56385089	G	DOM	771	0.0708	0.08423	-0.09429	0.2359	0.8406	0.4009
4	rs13108409:56386445:T:C	56386445	C	DOM	771	0.0708	0.08423	-0.09429	0.2359	0.8406	0.4009
4	rs12642716:56346163:G:A	56346163	A	DOM	770	0.07082	0.08436	-0.09453	0.2362	0.8395	0.4014
4	rs13114841:56352141:T:C	56352141	C	DOM	770	0.07079	0.08436	-0.09455	0.2361	0.8391	0.4016
4	rs4864548	56413803	A	DOM	772	0.07049	0.08414	-0.09443	0.2354	0.8378	0.4024
4	rs7677952:56291479:C:T	56291479	T	DOM	771	0.07039	0.08431	-0.09484	0.2356	0.835	0.404
4	rs1047354:56295583:A:G	56295583	G	DOM	771	0.07039	0.08431	-0.09484	0.2356	0.835	0.404
4	rs1056547:56296763:T:G	56296763	G	DOM	771	0.07039	0.08431	-0.09484	0.2356	0.835	0.404
4	rs6828570:56297762:C:G	56297762	G	DOM	771	0.07039	0.08431	-0.09484	0.2356	0.835	0.404
4	rs3749474:56300685:C:T	56300685	T	DOM	771	0.07039	0.08431	-0.09484	0.2356	0.835	0.404
4	rs1474271:56302079:C:T	56302079	T	DOM	771	0.07039	0.08431	-0.09484	0.2356	0.835	0.404
4	rs11937487:56302743:A:G	56302743	G	DOM	771	0.07039	0.08431	-0.09484	0.2356	0.835	0.404
4	rs3805146:56303152:C:T	56303152	T	DOM	771	0.07039	0.08431	-0.09484	0.2356	0.835	0.404
4	rs11133378:56305639:C:T	56305639	T	DOM	771	0.07039	0.08431	-0.09484	0.2356	0.835	0.404
4	rs3805148:56306810:A:C	56306810	C	DOM	771	0.07039	0.08431	-0.09484	0.2356	0.835	0.404
4	rs11133380:56307277:A:G	56307277	G	DOM	771	0.07039	0.08431	-0.09484	0.2356	0.835	0.404
4	rs12510110:56307734:A:G	56307734	G	DOM	771	0.07039	0.08431	-0.09484	0.2356	0.835	0.404
4	rs12510990:56308074:T:C	56308074	C	DOM	771	0.07039	0.08431	-0.09484	0.2356	0.835	0.404
4	rs3805149:56308351:C:T	56308351	T	DOM	771	0.07039	0.08431	-0.09484	0.2356	0.835	0.404
4	rs11945370:56309042:A:G	56309042	G	DOM	771	0.07039	0.08431	-0.09484	0.2356	0.835	0.404
4	rs12647677:56310420:T:C	56310420	C	DOM	771	0.07039	0.08431	-0.09484	0.2356	0.835	0.404
4	rs3805150:56313036:C:T	56313036	T	DOM	771	0.07039	0.08431	-0.09484	0.2356	0.835	0.404
4	rs4864990:56313690:A:G	56313690	G	DOM	771	0.07039	0.08431	-0.09484	0.2356	0.835	0.404
4	rs11133381:56316979:T:C	56316979	C	DOM	771	0.07039	0.08431	-0.09484	0.2356	0.835	0.404
4	rs4864995:56319020:A:G	56319020	G	DOM	771	0.07039	0.08431	-0.09484	0.2356	0.835	0.404
4	rs12651640:56320321:T:A	56320321	A	DOM	771	0.07039	0.08431	-0.09484	0.2356	0.835	0.404
4	rs1554483:56321817:C:G	56321817	G	DOM	771	0.07039	0.08431	-0.09484	0.2356	0.835	0.404
4	rs10517346:56323194:G:C	56323194	C	DOM	771	0.07039	0.08431	-0.09484	0.2356	0.835	0.404
4	rs11133384:56323253:C:G	56323253	G	DOM	771	0.07039	0.08431	-0.09484	0.2356	0.835	0.404
4	rs1554484:56324339:T:C	56324339	C	DOM	771	0.07039	0.08431	-0.09484	0.2356	0.835	0.404
4	rs142902983:56406335:C:T	56406335	T	DOM	753	0.0757	0.09121	-0.1031	0.2545	0.83	0.4068
4	rs3762837:56377365:T:C	56377365	C	DOM	770	0.06914	0.08431	-0.09611	0.2344	0.82	0.4124
4	rs11726198:56390002:T:C	56390002	C	DOM	770	0.06914	0.08431	-0.09611	0.2344	0.82	0.4124
4	rs11133396:56390413:A:C	56390413	C	DOM	770	0.06914	0.08431	-0.09611	0.2344	0.82	0.4124
4	rs7675109:56391756:G:A	56391756	A	DOM	770	0.06914	0.08431	-0.09611	0.2344	0.82	0.4124
4	rs13108499:56392681:A:C	56392681	C	DOM	770	0.06914	0.08431	-0.09611	0.2344	0.82	0.4124
4	rs13116194:56397317:G:A	56397317	A	DOM	770	0.06914	0.08431	-0.09611	0.2344	0.82	0.4124
4	rs13117836:56397385:C:T	56397385	T	DOM	770	0.06914	0.08431	-0.09611	0.2344	0.82	0.4124
4	rs7669635:56397820:C:T	56397820	T	DOM	770	0.06914	0.08431	-0.09611	0.2344	0.82	0.4124
4	rs7668429:56397978:G:A	56397978	A	DOM	770	0.06914	0.08431	-0.09611	0.2344	0.82	0.4124
4	rs11932880:56398077:C:A	56398077	A	DOM	770	0.06914	0.08431	-0.09611	0.2344	0.82	0.4124
4	rs13113518:56399648:T:C	56399648	C	DOM	770	0.06914	0.08431	-0.09611	0.2344	0.82	0.4124
4	rs13132084:56399912:G:A	56399912	A	DOM	770	0.06914	0.08431	-0.09611	0.2344	0.82	0.4124
4	rs13152173:56400955:G:T	56400955	T	DOM	770	0.06914	0.08431	-0.09611	0.2344	0.82	0.4124
4	rs13141049:56401656:T:C	56401656	C	DOM	770	0.06914	0.08431	-0.09611	0.2344	0.82	0.4124
4	rs12507722:56402588:G:A	56402588	A	DOM	770	0.06914	0.08431	-0.09611	0.2344	0.82	0.4124
4	rs7696832:56403247:A:G	56403247	G	DOM	770	0.06914	0.08431	-0.09611	0.2344	0.82	0.4124
4	rs4865007:56403717:C:T	56403717	T	DOM	770	0.06914	0.08431	-0.09611	0.2344	0.82	0.4124
4	rs4864546:56404127:G:A	56404127	A	DOM	770	0.06914	0.08431	-0.09611	0.2344	0.82	0.4124
4	rs7686058:56405164:C:T	56405164	T	DOM	770	0.06914	0.08431	-0.09611	0.2344	0.82	0.4124
4	rs34648901:56407426:C:T	56407426	T	DOM	770	0.06914	0.08431	-0.09611	0.2344	0.82	0.4124
4	rs13106406:56408486:G:C	56408486	C	DOM	770	0.06914	0.08431	-0.09611	0.2344	0.82	0.4124
4	rs13134752:56408511:A:T	56408511	T	DOM	770	0.06914	0.08431	-0.09611	0.2344	0.82	0.4124
4	rs1488941:56383966:T:C	56383966	C	DOM	735	-0.07207	0.08827	-0.2451	0.1009	-0.8165	0.4145
4	rs12506788:56343593:C:T	56343593	T	DOM	769	0.0686	0.08443	-0.09688	0.2341	0.8125	0.4168
4	rs11133397:56400333:C:A	56400333	A	DOM	768	0.06787	0.08443	-0.09762	0.2333	0.8038	0.4218
4	rs11133398:56400347:C:T	56400347	T	DOM	768	0.06787	0.08443	-0.09762	0.2333	0.8038	0.4218
4	rs4864547:56404395:C:T	56404395	T	DOM	768	0.06789	0.08456	-0.09785	0.2336	0.8029	0.4223
4	rs4865005:56391948:T:A	56391948	A	DOM	769	0.06659	0.0844	-0.09884	0.232	0.789	0.4304
4	rs7660980:56409115:C:A	56409115	A	DOM	771	0.06621	0.08428	-0.09897	0.2314	0.7856	0.4323
4	rs28448438:56416665:C:T	56416665	T	DOM	771	0.06619	0.08448	-0.0994	0.2318	0.7835	0.4336
4	rs6554280:56374952:A:G	56374952	A	DOM	769	0.06627	0.0847	-0.09973	0.2323	0.7825	0.4342
4	rs564762:56284631:C:T	56284631	C	DOM	770	0.06448	0.08456	-0.1012	0.2302	0.7626	0.4459
4	rs473005:56288125:A:C	56288125	A	DOM	770	0.06448	0.08456	-0.1012	0.2302	0.7626	0.4459
4	rs7691799:56411741:C:A	56411741	A	DOM	772	0.06381	0.08418	-0.1012	0.2288	0.758	0.4487
4	rs12505266:56412169:C:T	56412169	T	DOM	772	0.06381	0.08418	-0.1012	0.2288	0.758	0.4487
4	rs56154935:56412545:C:G	56412545	G	DOM	772	0.06381	0.08418	-0.1012	0.2288	0.758	0.4487
4	rs7662966:56414428:G:C	56414428	C	DOM	772	0.06381	0.08418	-0.1012	0.2288	0.758	0.4487
4	rs13118520:56415283:G:C	56415283	C	DOM	772	0.06381	0.08418	-0.1012	0.2288	0.758	0.4487
4	rs13115828:56417614:T:C	56417614	C	DOM	772	0.06381	0.08418	-0.1012	0.2288	0.758	0.4487
4	rs13136282:56418012:C:G	56418012	G	DOM	772	0.06381	0.08418	-0.1012	0.2288	0.758	0.4487
4	rs11934897:56419563:T:C	56419563	C	DOM	772	0.06381	0.08418	-0.1012	0.2288	0.758	0.4487
4	rs11932293:56420192:G:C	56420192	C	DOM	772	0.06381	0.08418	-0.1012	0.2288	0.758	0.4487
4	rs4864549:56420547:G:T	56420547	T	DOM	772	0.06381	0.08418	-0.1012	0.2288	0.758	0.4487
4	rs4865011:56420623:A:G	56420623	G	DOM	772	0.06381	0.08418	-0.1012	0.2288	0.758	0.4487
4	rs4580704:56326707:G:C	56326707	G	DOM	772	0.06325	0.08445	-0.1023	0.2288	0.749	0.4541
4	rs13128582:56328944:C:G	56328944	C	DOM	772	0.06325	0.08445	-0.1023	0.2288	0.749	0.4541
4	rs4371676:56329008:G:A	56329008	G	DOM	772	0.06325	0.08445	-0.1023	0.2288	0.749	0.4541
4	rs62303714:56329018:A:T	56329018	A	DOM	772	0.06325	0.08445	-0.1023	0.2288	0.749	0.4541
4	rs1522111:56329563:T:A	56329563	T	DOM	772	0.06325	0.08445	-0.1023	0.2288	0.749	0.4541
4	rs4864998:56332606:A:G	56332606	A	DOM	772	0.06325	0.08445	-0.1023	0.2288	0.749	0.4541
4	rs6846427:56335448:C:G	56335448	C	DOM	772	0.06325	0.08445	-0.1023	0.2288	0.749	0.4541
4	rs6817267:56338541:G:A	56338541	G	DOM	772	0.06325	0.08445	-0.1023	0.2288	0.749	0.4541
4	rs11931061	56338793	G	DOM	772	0.06325	0.08445	-0.1023	0.2288	0.749	0.4541
4	rs2140077:56338953:A:G	56338953	A	DOM	772	0.06325	0.08445	-0.1023	0.2288	0.749	0.4541
4	rs7668147:56339384:C:T	56339384	C	DOM	772	0.06325	0.08445	-0.1023	0.2288	0.749	0.4541
4	rs11947476:56339751:T:C	56339751	T	DOM	772	0.06325	0.08445	-0.1023	0.2288	0.749	0.4541
4	rs13102385:56345255:T:C	56345255	T	DOM	772	0.06325	0.08445	-0.1023	0.2288	0.749	0.4541
4	rs35767091:56346723:G:A	56346723	G	DOM	772	0.06325	0.08445	-0.1023	0.2288	0.749	0.4541
4	rs9997288:56347227:T:C	56347227	T	DOM	772	0.06325	0.08445	-0.1023	0.2288	0.749	0.4541
4	rs11947623:56349190:C:A	56349190	C	DOM	772	0.06325	0.08445	-0.1023	0.2288	0.749	0.4541
4	rs7677526:56349908:A:T	56349908	A	DOM	772	0.06325	0.08445	-0.1023	0.2288	0.749	0.4541
4	rs6810948:56351192:A:G	56351192	A	DOM	772	0.06325	0.08445	-0.1023	0.2288	0.749	0.4541
4	rs7684810:56352794:C:T	56352794	C	DOM	772	0.06325	0.08445	-0.1023	0.2288	0.749	0.4541
4	rs13152650:56357858:T:C	56357858	T	DOM	772	0.06325	0.08445	-0.1023	0.2288	0.749	0.4541
4	rs11939815:56358283:T:G	56358283	T	DOM	772	0.06325	0.08445	-0.1023	0.2288	0.749	0.4541
4	rs58894703:56358538:G:A	56358538	G	DOM	772	0.06325	0.08445	-0.1023	0.2288	0.749	0.4541
4	rs3805152:56359658:C:T	56359658	C	DOM	772	0.06325	0.08445	-0.1023	0.2288	0.749	0.4541
4	rs13138697:56363309:G:A	56363309	G	DOM	772	0.06325	0.08445	-0.1023	0.2288	0.749	0.4541
4	rs3805154:56363927:C:T	56363927	C	DOM	772	0.06325	0.08445	-0.1023	0.2288	0.749	0.4541
4	rs3805157:56364103:A:G	56364103	A	DOM	772	0.06325	0.08445	-0.1023	0.2288	0.749	0.4541
4	rs2177129:56365414:C:T	56365414	C	DOM	772	0.06325	0.08445	-0.1023	0.2288	0.749	0.4541
4	rs6824057:56367278:G:C	56367278	G	DOM	772	0.06325	0.08445	-0.1023	0.2288	0.749	0.4541
4	rs1980273:56367401:C:G	56367401	C	DOM	772	0.06325	0.08445	-0.1023	0.2288	0.749	0.4541
4	rs7670225:56368018:C:T	56368018	C	DOM	772	0.06325	0.08445	-0.1023	0.2288	0.749	0.4541
4	rs12646078:56368204:T:C	56368204	T	DOM	772	0.06325	0.08445	-0.1023	0.2288	0.749	0.4541
4	rs6837710:56374455:C:T	56374455	C	DOM	772	0.06325	0.08445	-0.1023	0.2288	0.749	0.4541
4	rs6819660:56374577:T:G	56374577	T	DOM	772	0.06325	0.08445	-0.1023	0.2288	0.749	0.4541
4	rs3817444	56375981	A	DOM	772	0.06325	0.08445	-0.1023	0.2288	0.749	0.4541
4	rs3828481:56376664:T:C	56376664	T	DOM	772	0.06325	0.08445	-0.1023	0.2288	0.749	0.4541
4	rs10462035:56379178:G:A	56379178	G	DOM	772	0.06325	0.08445	-0.1023	0.2288	0.749	0.4541
4	rs2177127:56379959:A:C	56379959	A	DOM	772	0.06325	0.08445	-0.1023	0.2288	0.749	0.4541
4	rs1522110:56380283:C:T	56380283	C	DOM	772	0.06325	0.08445	-0.1023	0.2288	0.749	0.4541
4	rs9312662:56386371:T:C	56386371	C	DOM	772	0.06325	0.08445	-0.1023	0.2288	0.749	0.4541
4	rs7667849:56388199:A:G	56388199	G	DOM	772	0.06325	0.08445	-0.1023	0.2288	0.749	0.4541
4	rs28463765:56412434:C:T	56412434	T	DOM	772	0.06325	0.08445	-0.1023	0.2288	0.749	0.4541
4	rs11133399:56413831:A:G	56413831	G	DOM	772	0.06325	0.08445	-0.1023	0.2288	0.749	0.4541
4	rs4865010:56414962:A:C	56414962	C	DOM	772	0.06325	0.08445	-0.1023	0.2288	0.749	0.4541
4	rs10034433:56421176:A:T	56421176	T	DOM	772	0.06325	0.08445	-0.1023	0.2288	0.749	0.4541
4	rs726967	56421713	A	DOM	772	0.06325	0.08445	-0.1023	0.2288	0.749	0.4541
4	rs6851838:56420747:A:C	56420747	C	DOM	771	0.06269	0.08457	-0.1031	0.2284	0.7413	0.4587
4	rs1522108:56380733:T:C	56380733	T	DOM	768	0.06282	0.08482	-0.1034	0.2291	0.7406	0.4592
4	rs1522107:56380773:A:T	56380773	A	DOM	768	0.06282	0.08482	-0.1034	0.2291	0.7406	0.4592
4	rs11133382:56316980:T:G	56316980	T	DOM	767	0.06278	0.08486	-0.1035	0.2291	0.7398	0.4596
4	rs4865004:56381285:G:A	56381285	A	DOM	770	0.06199	0.08436	-0.1033	0.2273	0.7349	0.4626
4	rs62309727:56391793:G:A	56391793	A	DOM	771	0.06151	0.08452	-0.1042	0.2272	0.7277	0.467
4	rs6839788:56393040:G:T	56393040	T	DOM	771	0.06151	0.08452	-0.1042	0.2272	0.7277	0.467
4	rs7673908:56394819:A:G	56394819	G	DOM	771	0.06151	0.08452	-0.1042	0.2272	0.7277	0.467
4	rs10002541:56395011:T:C	56395011	C	DOM	771	0.06151	0.08452	-0.1042	0.2272	0.7277	0.467
4	rs6812042:56396079:G:T	56396079	T	DOM	771	0.06151	0.08452	-0.1042	0.2272	0.7277	0.467
4	rs9998038:56397849:C:T	56397849	T	DOM	771	0.06151	0.08452	-0.1042	0.2272	0.7277	0.467
4	rs9998146:56397977:C:T	56397977	T	DOM	771	0.06151	0.08452	-0.1042	0.2272	0.7277	0.467
4	rs28790098:56398109:C:T	56398109	T	DOM	771	0.06151	0.08452	-0.1042	0.2272	0.7277	0.467
4	rs6815516:56399184:A:T	56399184	T	DOM	771	0.06151	0.08452	-0.1042	0.2272	0.7277	0.467
4	rs11726609:56400869:T:A	56400869	A	DOM	771	0.06151	0.08452	-0.1042	0.2272	0.7277	0.467
4	rs17085889:56402115:G:A	56402115	A	DOM	771	0.06151	0.08452	-0.1042	0.2272	0.7277	0.467
4	rs10005989:56405206:C:T	56405206	T	DOM	771	0.06151	0.08452	-0.1042	0.2272	0.7277	0.467
4	rs28525309:56406236:G:C	56406236	C	DOM	771	0.06151	0.08452	-0.1042	0.2272	0.7277	0.467
4	rs28582059:56408404:G:C	56408404	C	DOM	771	0.06151	0.08452	-0.1042	0.2272	0.7277	0.467
4	rs4865008:56410855:T:G	56410855	G	DOM	771	0.06151	0.08452	-0.1042	0.2272	0.7277	0.467
4	rs11133379:56306111:G:A	56306111	G	DOM	771	0.06145	0.08452	-0.1042	0.2271	0.727	0.4674
4	rs3805147:56306730:C:T	56306730	C	DOM	771	0.06145	0.08452	-0.1042	0.2271	0.727	0.4674
4	rs1522106:56307214:C:A	56307214	C	DOM	771	0.06145	0.08452	-0.1042	0.2271	0.727	0.4674
4	rs3736544:56309992:A:G	56309992	A	DOM	771	0.06145	0.08452	-0.1042	0.2271	0.727	0.4674
4	rs3736545:56310343:C:G	56310343	C	DOM	771	0.06145	0.08452	-0.1042	0.2271	0.727	0.4674
4	rs12643926:56310621:C:T	56310621	C	DOM	771	0.06145	0.08452	-0.1042	0.2271	0.727	0.4674
4	rs12647034:56310622:A:G	56310622	A	DOM	771	0.06145	0.08452	-0.1042	0.2271	0.727	0.4674
4	rs13121235:56311947:A:G	56311947	A	DOM	771	0.06145	0.08452	-0.1042	0.2271	0.727	0.4674
4	rs6811520:56315178:T:C	56315178	T	DOM	771	0.06145	0.08452	-0.1042	0.2271	0.727	0.4674
4	rs2412646:56318772:T:C	56318772	T	DOM	771	0.06145	0.08452	-0.1042	0.2271	0.727	0.4674
4	rs2412647:56319105:C:T	56319105	C	DOM	771	0.06145	0.08452	-0.1042	0.2271	0.727	0.4674
4	rs11733864:56321530:C:T	56321530	C	DOM	771	0.06145	0.08452	-0.1042	0.2271	0.727	0.4674
4	rs6554286:56400304:T:G	56400304	G	DOM	769	0.06144	0.08466	-0.1045	0.2274	0.7257	0.4682
4	rs6832769:56298194:G:A	56298194	G	DOM	765	0.06091	0.08499	-0.1057	0.2275	0.7167	0.4738
4	rs28670674:56407103:G:A	56407103	A	DOM	766	0.05933	0.08501	-0.1073	0.226	0.6979	0.4855
4	rs10016506:56396674:G:T	56396674	T	DOM	770	0.05818	0.0846	-0.1076	0.224	0.6877	0.4918
4	rs6824955:56317136:T:G	56317136	T	DOM	768	0.05784	0.08479	-0.1083	0.224	0.6822	0.4953
4	rs6858749:56290437:T:C	56290437	T	DOM	771	0.06124	0.09075	-0.1166	0.2391	0.6748	0.5
4	rs11732723:56290558:C:T	56290558	C	DOM	771	0.06124	0.09075	-0.1166	0.2391	0.6748	0.5
4	rs10049561:56292790:A:G	56292790	A	DOM	771	0.06104	0.09076	-0.1168	0.2389	0.6726	0.5014
4	rs6828454:56290496:C:T	56290496	C	DOM	770	0.06102	0.09083	-0.117	0.2391	0.6717	0.5019
4	rs3749473:56294628:T:C	56294628	T	DOM	769	0.06012	0.09089	-0.118	0.2383	0.6615	0.5085
4	rs62309728:56396815:G:A	56396815	A	DOM	746	-0.05727	0.08848	-0.2307	0.1161	-0.6473	0.5177
4	rs1965467:56322740:G:A	56322740	G	DOM	769	0.05454	0.08482	-0.1117	0.2208	0.643	0.5204
4	rs62309730:56407697:A:G	56407697	G	DOM	747	-0.05446	0.08835	-0.2276	0.1187	-0.6164	0.5378
4	rs11735267:56347287:C:T	56347287	C	DOM	767	0.05215	0.08498	-0.1144	0.2187	0.6137	0.5396
4	rs11133383:56317045:C:T	56317045	C	DOM	764	0.05231	0.0853	-0.1149	0.2195	0.6132	0.5399
4	rs6858684:56289778:C:T	56289778	C	DOM	768	0.05536	0.09083	-0.1227	0.2334	0.6095	0.5424
4	rs6834676:56298414:C:G	56298414	C	DOM	769	0.05095	0.08475	-0.1152	0.2171	0.6012	0.5479
4	rs55869433:56410937:C:T	56410937	T	DOM	748	-0.05161	0.08832	-0.2247	0.1215	-0.5843	0.5592
4	rs711533:56289379:C:A	56289379	C	DOM	772	0.05049	0.08934	-0.1246	0.2256	0.5651	0.5722
4	rs530875:56289779:A:G	56289779	A	DOM	772	0.05049	0.08934	-0.1246	0.2256	0.5651	0.5722
4	rs532768:56289999:A:G	56289999	A	DOM	772	0.05049	0.08934	-0.1246	0.2256	0.5651	0.5722
4	rs534654	56290220	A	DOM	772	0.05049	0.08934	-0.1246	0.2256	0.5651	0.5722
4	rs62303685:56285082:C:G	56285082	G	DOM	743	-0.04997	0.08891	-0.2242	0.1243	-0.562	0.5743
4	rs505861:56285166:T:G	56285166	T	DOM	770	0.04861	0.08952	-0.1268	0.2241	0.543	0.5873
4	rs504836:56285305:C:T	56285305	C	DOM	771	0.04833	0.08936	-0.1268	0.2235	0.5408	0.5888
4	rs471546:56286613:A:T	56286613	A	DOM	771	0.04833	0.08936	-0.1268	0.2235	0.5408	0.5888
4	rs549564:56286717:T:C	56286717	T	DOM	771	0.04833	0.08936	-0.1268	0.2235	0.5408	0.5888
4	rs6810483:56290573:T:C	56290573	T	DOM	770	0.05111	0.09453	-0.1342	0.2364	0.5407	0.5889
4	rs3749472:56294032:A:G	56294032	A	DOM	769	0.05024	0.09459	-0.1351	0.2356	0.5312	0.5955
4	rs3792603:56302058:A:G	56302058	G	DOM	744	-0.04715	0.08888	-0.2214	0.1271	-0.5304	0.596
4	rs62303690:56306005:T:C	56306005	C	DOM	744	-0.04715	0.08888	-0.2214	0.1271	-0.5304	0.596
4	rs62303709:56315182:C:T	56315182	T	DOM	744	-0.04715	0.08888	-0.2214	0.1271	-0.5304	0.596
4	rs62309758:56423069:T:C	56423069	C	DOM	759	0.04269	0.08459	-0.1231	0.2085	0.5047	0.6139
4	rs6840236:56289785:T:C	56289785	T	DOM	768	0.04565	0.09452	-0.1396	0.2309	0.483	0.6292
4	rs62303715:56333060:A:C	56333060	C	DOM	743	-0.04268	0.08898	-0.2171	0.1317	-0.4797	0.6316
4	rs62303716:56334252:C:A	56334252	A	DOM	743	-0.04268	0.08898	-0.2171	0.1317	-0.4797	0.6316
4	rs6828474:56341907:A:T	56341907	T	DOM	743	-0.04268	0.08898	-0.2171	0.1317	-0.4797	0.6316
4	rs62305269:56373404:C:A	56373404	A	DOM	745	-0.0398	0.0887	-0.2137	0.134	-0.4487	0.6538
4	rs73236149:56373474:C:T	56373474	T	DOM	745	-0.0398	0.0887	-0.2137	0.134	-0.4487	0.6538
4	rs62303724:56351281:C:A	56351281	A	DOM	743	-0.03886	0.08903	-0.2134	0.1356	-0.4364	0.6627
4	rs12648271:56368122:G:C	56368122	C	DOM	762	0.02016	0.08408	-0.1446	0.1849	0.2398	0.8105
4	rs1979605:56418873:A:G	56418873	A	DOM	771	0.01531	0.08356	-0.1485	0.1791	0.1832	0.8547
4	rs12509047:56411412:T:A	56411412	T	DOM	772	0.01241	0.08349	-0.1512	0.176	0.1486	0.8819
4	rs12505265:56412143:C:G	56412143	C	DOM	772	0.01241	0.08349	-0.1512	0.176	0.1486	0.8819
4	rs1906676:56415344:A:G	56415344	A	DOM	772	0.01241	0.08349	-0.1512	0.176	0.1486	0.8819
4	rs6554287:56416879:C:T	56416879	C	DOM	772	0.01241	0.08349	-0.1512	0.176	0.1486	0.8819
4	rs1979604:56418755:A:C	56418755	A	DOM	772	0.01241	0.08349	-0.1512	0.176	0.1486	0.8819
4	rs10866424:56419574:T:G	56419574	T	DOM	772	0.01241	0.08349	-0.1512	0.176	0.1486	0.8819
4	rs4865012:56420786:C:T	56420786	C	DOM	772	0.01241	0.08349	-0.1512	0.176	0.1486	0.8819
4	rs67963898:56341687:A:G	56341687	G	DOM	770	0.01236	0.08359	-0.1515	0.1762	0.1479	0.8824
4	rs17722979:56346411:G:A	56346411	A	DOM	770	0.01111	0.08362	-0.1528	0.175	0.1329	0.8943
4	rs41324951:56288743:C:G	56288743	G	DOM	769	0.01031	0.08375	-0.1538	0.1745	0.1231	0.902
4	rs62303712:56326651:C:T	56326651	T	DOM	769	0.01031	0.08375	-0.1538	0.1745	0.1231	0.902
4	rs62303722:56348243:A:C	56348243	C	DOM	769	0.01031	0.08375	-0.1538	0.1745	0.1231	0.902
4	rs62303728:56361929:G:A	56361929	A	DOM	769	0.01031	0.08375	-0.1538	0.1745	0.1231	0.902
4	rs62303730:56365115:A:C	56365115	C	DOM	769	0.01031	0.08375	-0.1538	0.1745	0.1231	0.902
4	rs62309729:56402846:A:G	56402846	G	DOM	769	0.01031	0.08375	-0.1538	0.1745	0.1231	0.902
4	rs56056791:56328468:T:C	56328468	C	DOM	770	0.0097	0.08364	-0.1542	0.1736	0.116	0.9077
4	rs7659095:56401601:G:A	56401601	G	DOM	769	0.009411	0.08366	-0.1546	0.1734	0.1125	0.9105
4	rs62303713:56327743:G:A	56327743	A	DOM	771	0.00919	0.08353	-0.1545	0.1729	0.11	0.9124
4	rs62303718:56342937:T:C	56342937	C	DOM	771	0.00919	0.08353	-0.1545	0.1729	0.11	0.9124
4	rs17722870:56344686:A:G	56344686	G	DOM	771	0.00919	0.08353	-0.1545	0.1729	0.11	0.9124
4	rs55885973:56346221:C:A	56346221	A	DOM	771	0.00919	0.08353	-0.1545	0.1729	0.11	0.9124
4	rs17779627:56349942:T:C	56349942	C	DOM	771	0.00919	0.08353	-0.1545	0.1729	0.11	0.9124
4	rs57338268:56351180:G:A	56351180	A	DOM	771	0.00919	0.08353	-0.1545	0.1729	0.11	0.9124
4	rs2070062:56355598:A:C	56355598	C	DOM	771	0.00919	0.08353	-0.1545	0.1729	0.11	0.9124
4	rs62303726:56356582:A:G	56356582	G	DOM	771	0.00919	0.08353	-0.1545	0.1729	0.11	0.9124
4	rs55729020:56357848:C:G	56357848	G	DOM	771	0.00919	0.08353	-0.1545	0.1729	0.11	0.9124
4	rs58476959:56362401:A:C	56362401	C	DOM	771	0.00919	0.08353	-0.1545	0.1729	0.11	0.9124
4	rs3805156:56364092:G:A	56364092	A	DOM	771	0.00919	0.08353	-0.1545	0.1729	0.11	0.9124
4	rs62303731:56365834:C:T	56365834	T	DOM	771	0.00919	0.08353	-0.1545	0.1729	0.11	0.9124
4	rs62303732:56366035:A:G	56366035	G	DOM	771	0.00919	0.08353	-0.1545	0.1729	0.11	0.9124
4	rs56196624:56366507:T:C	56366507	C	DOM	771	0.00919	0.08353	-0.1545	0.1729	0.11	0.9124
4	rs62305264:56369135:A:G	56369135	G	DOM	771	0.00919	0.08353	-0.1545	0.1729	0.11	0.9124
4	rs62305266:56371283:C:T	56371283	T	DOM	771	0.00919	0.08353	-0.1545	0.1729	0.11	0.9124
4	rs62305267:56372979:C:T	56372979	T	DOM	771	0.00919	0.08353	-0.1545	0.1729	0.11	0.9124
4	rs62305268:56373158:T:A	56373158	A	DOM	771	0.00919	0.08353	-0.1545	0.1729	0.11	0.9124
4	rs62305270:56374009:G:C	56374009	C	DOM	771	0.00919	0.08353	-0.1545	0.1729	0.11	0.9124
4	rs7681414:56375057:C:G	56375057	G	DOM	771	0.00919	0.08353	-0.1545	0.1729	0.11	0.9124
4	rs62305271:56375882:G:T	56375882	T	DOM	771	0.00919	0.08353	-0.1545	0.1729	0.11	0.9124
4	rs10462033:56377719:G:T	56377719	T	DOM	771	0.00919	0.08353	-0.1545	0.1729	0.11	0.9124
4	rs1915905:56378548:T:G	56378548	G	DOM	771	0.00919	0.08353	-0.1545	0.1729	0.11	0.9124
4	rs1522109:56380570:A:G	56380570	G	DOM	771	0.00919	0.08353	-0.1545	0.1729	0.11	0.9124
4	rs6554282:56385979:A:G	56385979	A	DOM	771	0.00919	0.08353	-0.1545	0.1729	0.11	0.9124
4	rs6554283:56387220:G:T	56387220	G	DOM	771	0.00919	0.08353	-0.1545	0.1729	0.11	0.9124
4	rs7666895:56387478:T:C	56387478	T	DOM	771	0.00919	0.08353	-0.1545	0.1729	0.11	0.9124
4	rs1546004:56387779:C:T	56387779	C	DOM	771	0.00919	0.08353	-0.1545	0.1729	0.11	0.9124
4	rs4865006:56392279:C:T	56392279	C	DOM	771	0.00919	0.08353	-0.1545	0.1729	0.11	0.9124
4	rs1021307:56395714:G:A	56395714	G	DOM	771	0.00919	0.08353	-0.1545	0.1729	0.11	0.9124
4	rs1021306:56395944:T:G	56395944	T	DOM	771	0.00919	0.08353	-0.1545	0.1729	0.11	0.9124
4	rs6554284:56399899:A:G	56399899	A	DOM	771	0.00919	0.08353	-0.1545	0.1729	0.11	0.9124
4	rs6554285:56400120:C:T	56400120	C	DOM	771	0.00919	0.08353	-0.1545	0.1729	0.11	0.9124
4	rs7660668:56401697:C:G	56401697	C	DOM	771	0.00919	0.08353	-0.1545	0.1729	0.11	0.9124
4	rs7697067:56403380:A:T	56403380	A	DOM	771	0.00919	0.08353	-0.1545	0.1729	0.11	0.9124
4	rs7698022:56407347:G:T	56407347	G	DOM	771	0.00919	0.08353	-0.1545	0.1729	0.11	0.9124
4	rs13134079:56408188:A:G	56408188	A	DOM	771	0.00919	0.08353	-0.1545	0.1729	0.11	0.9124
4	rs62305265:56369641:G:A	56369641	A	DOM	770	0.00884	0.08365	-0.1551	0.1728	0.1057	0.9159
4	rs6802:56292101:A:T	56292101	T	DOM	770	0.007017	0.08371	-0.157	0.1711	0.08382	0.9332
4	rs73236140:56306216:T:C	56306216	C	DOM	770	0.007017	0.08371	-0.157	0.1711	0.08382	0.9332
4	rs62303691:56308252:C:T	56308252	T	DOM	770	0.007017	0.08371	-0.157	0.1711	0.08382	0.9332
4	rs62303692:56311447:C:T	56311447	T	DOM	770	0.007017	0.08371	-0.157	0.1711	0.08382	0.9332
4	rs62303708:56313484:T:C	56313484	C	DOM	770	0.007017	0.08371	-0.157	0.1711	0.08382	0.9332
4	rs10529258:56412869:G:A	56412869	A	DOM	761	0.006249	0.08336	-0.1571	0.1696	0.07496	0.9403
4	rs115635692:56412873:A:C	56412873	C	DOM	761	0.006249	0.08336	-0.1571	0.1696	0.07496	0.9403
4	rs116135676:56412874:G:T	56412874	T	DOM	761	0.006249	0.08336	-0.1571	0.1696	0.07496	0.9403
4	rs62303686:56293659:G:A	56293659	A	DOM	772	0.005923	0.08349	-0.1577	0.1696	0.07094	0.9435
4	rs1048004:56300209:C:A	56300209	A	DOM	772	0.005923	0.08349	-0.1577	0.1696	0.07094	0.9435
4	rs1801260	56301369	G	DOM	772	0.005923	0.08349	-0.1577	0.1696	0.07094	0.9435
4	rs17721215:56303787:T:C	56303787	C	DOM	772	0.005923	0.08349	-0.1577	0.1696	0.07094	0.9435
4	rs73236142:56312310:G:T	56312310	T	DOM	772	0.005923	0.08349	-0.1577	0.1696	0.07094	0.9435
4	rs11240:56319350:C:G	56319350	G	DOM	772	0.005923	0.08349	-0.1577	0.1696	0.07094	0.9435
4	rs7676245:56321317:G:A	56321317	A	DOM	772	0.005923	0.08349	-0.1577	0.1696	0.07094	0.9435
4	rs62303711:56324492:G:C	56324492	C	DOM	772	0.005923	0.08349	-0.1577	0.1696	0.07094	0.9435
4	rs10462028:56298300:G:A	56298300	A	DOM	772	-0.004971	0.08366	-0.1689	0.159	-0.05941	0.9526
4	rs57826934:56323379:C:T	56323379	T	DOM	772	-0.004971	0.08366	-0.1689	0.159	-0.05941	0.9526
4	rs12504300:56348527:G:C	56348527	C	DOM	768	0.004161	0.08386	-0.1602	0.1685	0.04962	0.9604
4	rs17721497:56311248:A:T	56311248	T	DOM	768	0.003579	0.08389	-0.1609	0.168	0.04266	0.966
4	rs79658500:56364754:T:C	56364754	C	DOM	769	-0.0001356	0.08339	-0.1636	0.1633	-0.001626	0.9987

## Sheet: recessive
CHR	SNP	BP	A1	TEST	NMISS	BETA	SE	L95	U95	STAT	P
4	rs13140590:56414833:A:G	56414833	G	REC	770	-0.2042	0.1307	-0.4605	0.05202	-1.562	0.1187
4	rs7667741:56410788:T:C	56410788	C	REC	769	-0.2031	0.1308	-0.4595	0.05327	-1.553	0.1209
4	rs6843722:56331332:A:C	56331332	C	REC	764	-0.2024	0.1308	-0.4587	0.05398	-1.547	0.1222
4	rs13115570:56387392:T:G	56387392	G	REC	767	-0.1942	0.1315	-0.4519	0.06357	-1.477	0.1402
4	rs11133385:56326652:G:A	56326652	A	REC	771	-0.1923	0.1306	-0.4482	0.06362	-1.473	0.1412
4	rs13140173:56393331:C:T	56393331	T	REC	764	-0.1929	0.1318	-0.4512	0.06542	-1.464	0.1437
4	rs7699867:56349885:C:A	56349885	A	REC	769	-0.1921	0.1314	-0.4496	0.06549	-1.462	0.1443
4	rs11133389:56352885:C:T	56352885	T	REC	769	-0.1921	0.1314	-0.4496	0.06549	-1.462	0.1443
4	rs13128179:56358887:C:T	56358887	T	REC	769	-0.1921	0.1314	-0.4496	0.06549	-1.462	0.1443
4	rs3805153:56359724:T:G	56359724	G	REC	769	-0.1921	0.1314	-0.4496	0.06549	-1.462	0.1443
4	rs7658446:56361429:T:C	56361429	C	REC	769	-0.1921	0.1314	-0.4496	0.06549	-1.462	0.1443
4	rs13124436:56368671:G:A	56368671	A	REC	769	-0.1921	0.1314	-0.4496	0.06549	-1.462	0.1443
4	rs6843997:56375149:C:T	56375149	T	REC	769	-0.1921	0.1314	-0.4496	0.06549	-1.462	0.1443
4	rs12508367:56375609:T:C	56375609	C	REC	769	-0.1921	0.1314	-0.4496	0.06549	-1.462	0.1443
4	rs2272073:56376344:C:T	56376344	T	REC	769	-0.1921	0.1314	-0.4496	0.06549	-1.462	0.1443
4	rs12649507:56380484:G:A	56380484	A	REC	769	-0.1921	0.1314	-0.4496	0.06549	-1.462	0.1443
4	rs4865003:56380969:T:G	56380969	G	REC	769	-0.1921	0.1314	-0.4496	0.06549	-1.462	0.1443
4	rs12510275:56382715:T:C	56382715	C	REC	769	-0.1921	0.1314	-0.4496	0.06549	-1.462	0.1443
4	rs12510327:56382911:T:C	56382911	C	REC	769	-0.1921	0.1314	-0.4496	0.06549	-1.462	0.1443
4	rs11939580:56383352:C:T	56383352	T	REC	769	-0.1921	0.1314	-0.4496	0.06549	-1.462	0.1443
4	rs6830409:56388396:T:C	56388396	C	REC	769	-0.1921	0.1314	-0.4496	0.06549	-1.462	0.1443
4	rs56055342:56407095:T:C	56407095	C	REC	763	-0.1971	0.1351	-0.4618	0.06762	-1.459	0.1449
4	rs2035692:56394968:T:A	56394968	A	REC	768	-0.1909	0.1315	-0.4486	0.06673	-1.452	0.1468
4	rs4507426:56395554:T:C	56395554	C	REC	768	-0.1909	0.1315	-0.4486	0.06673	-1.452	0.1468
4	rs2035691:56395953:C:T	56395953	T	REC	768	-0.1909	0.1315	-0.4486	0.06673	-1.452	0.1468
4	rs11939652:56398709:T:A	56398709	A	REC	768	-0.1909	0.1315	-0.4486	0.06673	-1.452	0.1468
4	rs13107810:56408410:C:A	56408410	A	REC	768	-0.1909	0.1315	-0.4486	0.06673	-1.452	0.1468
4	rs12501746:56303605:C:T	56303605	T	REC	770	-0.1896	0.1307	-0.4459	0.0666	-1.451	0.1473
4	rs6849474:56318462:G:A	56318462	A	REC	769	-0.1897	0.1308	-0.4462	0.06668	-1.45	0.1474
4	rs13128180:56286188:G:T	56286188	T	REC	771	-0.1892	0.1306	-0.4453	0.06684	-1.448	0.1479
4	rs11932712:56302590:C:T	56302590	T	REC	771	-0.1892	0.1306	-0.4453	0.06684	-1.448	0.1479
4	rs2412648:56321067:T:G	56321067	G	REC	771	-0.1892	0.1306	-0.4453	0.06684	-1.448	0.1479
4	rs12512737:56321105:A:T	56321105	T	REC	771	-0.1892	0.1306	-0.4453	0.06684	-1.448	0.1479
4	rs13125984:56321269:G:A	56321269	A	REC	771	-0.1892	0.1306	-0.4453	0.06684	-1.448	0.1479
4	rs1522114:56356062:A:G	56356062	G	REC	765	-0.1907	0.1317	-0.4489	0.06737	-1.448	0.1479
4	rs4865001:56356343:T:C	56356343	C	REC	765	-0.1907	0.1317	-0.4489	0.06737	-1.448	0.1479
4	rs4864543:56356395:C:T	56356395	T	REC	765	-0.1907	0.1317	-0.4489	0.06737	-1.448	0.1479
4	rs6825774:56357317:G:T	56357317	T	REC	765	-0.1907	0.1317	-0.4489	0.06737	-1.448	0.1479
4	rs4864548	56413803	A	REC	772	-0.1717	0.1197	-0.4064	0.06296	-1.434	0.1519
4	rs4864996:56319088:A:C	56319088	C	REC	768	-0.1866	0.1308	-0.443	0.06983	-1.426	0.1542
4	rs7691799:56411741:C:A	56411741	A	REC	772	-0.1632	0.1202	-0.3988	0.07235	-1.358	0.1748
4	rs12505266:56412169:C:T	56412169	T	REC	772	-0.1632	0.1202	-0.3988	0.07235	-1.358	0.1748
4	rs56154935:56412545:C:G	56412545	G	REC	772	-0.1632	0.1202	-0.3988	0.07235	-1.358	0.1748
4	rs7662966:56414428:G:C	56414428	C	REC	772	-0.1632	0.1202	-0.3988	0.07235	-1.358	0.1748
4	rs13118520:56415283:G:C	56415283	C	REC	772	-0.1632	0.1202	-0.3988	0.07235	-1.358	0.1748
4	rs13115828:56417614:T:C	56417614	C	REC	772	-0.1632	0.1202	-0.3988	0.07235	-1.358	0.1748
4	rs13136282:56418012:C:G	56418012	G	REC	772	-0.1632	0.1202	-0.3988	0.07235	-1.358	0.1748
4	rs11934897:56419563:T:C	56419563	C	REC	772	-0.1632	0.1202	-0.3988	0.07235	-1.358	0.1748
4	rs11932293:56420192:G:C	56420192	C	REC	772	-0.1632	0.1202	-0.3988	0.07235	-1.358	0.1748
4	rs4864549:56420547:G:T	56420547	T	REC	772	-0.1632	0.1202	-0.3988	0.07235	-1.358	0.1748
4	rs4865011:56420623:A:G	56420623	G	REC	772	-0.1632	0.1202	-0.3988	0.07235	-1.358	0.1748
4	rs7660980:56409115:C:A	56409115	A	REC	771	-0.1621	0.1203	-0.3978	0.07364	-1.348	0.1782
4	rs3762837:56377365:T:C	56377365	C	REC	770	-0.1613	0.1212	-0.3988	0.07626	-1.331	0.1837
4	rs4865004:56381285:G:A	56381285	A	REC	770	-0.1575	0.1198	-0.3922	0.07728	-1.315	0.189
4	rs13133579:56326088:A:T	56326088	T	REC	771	-0.1529	0.1207	-0.3894	0.08362	-1.267	0.2055
4	rs11133386:56327487:A:T	56327487	T	REC	771	-0.1529	0.1207	-0.3894	0.08362	-1.267	0.2055
4	rs4340844:56328856:A:C	56328856	C	REC	771	-0.1529	0.1207	-0.3894	0.08362	-1.267	0.2055
4	rs1522112:56329773:T:C	56329773	C	REC	771	-0.1529	0.1207	-0.3894	0.08362	-1.267	0.2055
4	rs4864997:56332177:C:G	56332177	G	REC	771	-0.1529	0.1207	-0.3894	0.08362	-1.267	0.2055
4	rs960152:56333475:A:C	56333475	C	REC	771	-0.1529	0.1207	-0.3894	0.08362	-1.267	0.2055
4	rs12644948:56336433:C:T	56336433	T	REC	771	-0.1529	0.1207	-0.3894	0.08362	-1.267	0.2055
4	rs3805151:56337041:T:C	56337041	C	REC	771	-0.1529	0.1207	-0.3894	0.08362	-1.267	0.2055
4	rs13118237:56340426:T:G	56340426	G	REC	771	-0.1529	0.1207	-0.3894	0.08362	-1.267	0.2055
4	rs11133387:56341297:C:G	56341297	G	REC	771	-0.1529	0.1207	-0.3894	0.08362	-1.267	0.2055
4	rs9312661:56342326:G:A	56342326	A	REC	771	-0.1529	0.1207	-0.3894	0.08362	-1.267	0.2055
4	rs4864999:56342903:A:G	56342903	G	REC	771	-0.1529	0.1207	-0.3894	0.08362	-1.267	0.2055
4	rs10517344:56343712:A:C	56343712	C	REC	771	-0.1529	0.1207	-0.3894	0.08362	-1.267	0.2055
4	rs11133388:56344033:G:C	56344033	C	REC	771	-0.1529	0.1207	-0.3894	0.08362	-1.267	0.2055
4	rs10462032:56345236:T:C	56345236	C	REC	771	-0.1529	0.1207	-0.3894	0.08362	-1.267	0.2055
4	rs13122619:56345506:C:G	56345506	G	REC	771	-0.1529	0.1207	-0.3894	0.08362	-1.267	0.2055
4	rs11722049:56346901:A:G	56346901	G	REC	771	-0.1529	0.1207	-0.3894	0.08362	-1.267	0.2055
4	rs12501636:56348484:T:A	56348484	A	REC	771	-0.1529	0.1207	-0.3894	0.08362	-1.267	0.2055
4	rs6858803:56350701:T:C	56350701	C	REC	771	-0.1529	0.1207	-0.3894	0.08362	-1.267	0.2055
4	rs13107988:56351378:T:C	56351378	C	REC	771	-0.1529	0.1207	-0.3894	0.08362	-1.267	0.2055
4	rs939823:56353535:C:T	56353535	T	REC	771	-0.1529	0.1207	-0.3894	0.08362	-1.267	0.2055
4	rs4864542:56354087:C:G	56354087	G	REC	771	-0.1529	0.1207	-0.3894	0.08362	-1.267	0.2055
4	rs6838882:56355477:A:G	56355477	G	REC	771	-0.1529	0.1207	-0.3894	0.08362	-1.267	0.2055
4	rs13146987:56357795:A:G	56357795	G	REC	771	-0.1529	0.1207	-0.3894	0.08362	-1.267	0.2055
4	rs7677085:56361968:C:T	56361968	T	REC	771	-0.1529	0.1207	-0.3894	0.08362	-1.267	0.2055
4	rs12510681:56362904:C:T	56362904	T	REC	771	-0.1529	0.1207	-0.3894	0.08362	-1.267	0.2055
4	rs12500162:56363100:T:C	56363100	C	REC	771	-0.1529	0.1207	-0.3894	0.08362	-1.267	0.2055
4	rs3805155:56364009:T:C	56364009	C	REC	771	-0.1529	0.1207	-0.3894	0.08362	-1.267	0.2055
4	rs7686261:56366391:A:G	56366391	G	REC	771	-0.1529	0.1207	-0.3894	0.08362	-1.267	0.2055
4	rs11724094:56367646:C:A	56367646	A	REC	771	-0.1529	0.1207	-0.3894	0.08362	-1.267	0.2055
4	rs11729220:56367796:T:G	56367796	G	REC	771	-0.1529	0.1207	-0.3894	0.08362	-1.267	0.2055
4	rs11133390:56367893:A:G	56367893	G	REC	771	-0.1529	0.1207	-0.3894	0.08362	-1.267	0.2055
4	rs11133391:56367955:T:C	56367955	C	REC	771	-0.1529	0.1207	-0.3894	0.08362	-1.267	0.2055
4	rs13133484:56370343:T:C	56370343	C	REC	771	-0.1529	0.1207	-0.3894	0.08362	-1.267	0.2055
4	rs13127906:56370368:A:G	56370368	G	REC	771	-0.1529	0.1207	-0.3894	0.08362	-1.267	0.2055
4	rs6849433:56372665:A:G	56372665	G	REC	771	-0.1529	0.1207	-0.3894	0.08362	-1.267	0.2055
4	rs12501327:56373415:C:G	56373415	G	REC	771	-0.1529	0.1207	-0.3894	0.08362	-1.267	0.2055
4	rs11133392:56373896:T:A	56373896	A	REC	771	-0.1529	0.1207	-0.3894	0.08362	-1.267	0.2055
4	rs6838305:56374754:C:T	56374754	T	REC	771	-0.1529	0.1207	-0.3894	0.08362	-1.267	0.2055
4	rs6838499:56374828:C:T	56374828	T	REC	771	-0.1529	0.1207	-0.3894	0.08362	-1.267	0.2055
4	rs12503578:56375534:C:G	56375534	G	REC	771	-0.1529	0.1207	-0.3894	0.08362	-1.267	0.2055
4	rs3828480:56376519:T:C	56376519	C	REC	771	-0.1529	0.1207	-0.3894	0.08362	-1.267	0.2055
4	rs3828482:56376691:G:T	56376691	T	REC	771	-0.1529	0.1207	-0.3894	0.08362	-1.267	0.2055
4	rs4864544:56381459:C:T	56381459	T	REC	771	-0.1529	0.1207	-0.3894	0.08362	-1.267	0.2055
4	rs4864545:56381830:G:A	56381830	A	REC	771	-0.1529	0.1207	-0.3894	0.08362	-1.267	0.2055
4	rs11133395:56383651:C:T	56383651	T	REC	771	-0.1529	0.1207	-0.3894	0.08362	-1.267	0.2055
4	rs6847529:56384943:A:T	56384943	T	REC	771	-0.1529	0.1207	-0.3894	0.08362	-1.267	0.2055
4	rs6822740:56385089:C:G	56385089	G	REC	771	-0.1529	0.1207	-0.3894	0.08362	-1.267	0.2055
4	rs13108409:56386445:T:C	56386445	C	REC	771	-0.1529	0.1207	-0.3894	0.08362	-1.267	0.2055
4	rs12642716:56346163:G:A	56346163	A	REC	770	-0.153	0.1208	-0.3897	0.08371	-1.267	0.2056
4	rs13114841:56352141:T:C	56352141	C	REC	770	-0.153	0.1208	-0.3897	0.08371	-1.267	0.2056
4	rs4865005:56391948:T:A	56391948	A	REC	769	-0.153	0.1208	-0.3897	0.08376	-1.266	0.2057
4	rs4864547:56404395:C:T	56404395	T	REC	768	-0.1526	0.1209	-0.3896	0.0844	-1.262	0.2074
4	rs55699500:56407079:G:T	56407079	T	REC	765	-0.1555	0.1234	-0.3973	0.08627	-1.261	0.2078
4	rs56362210:56407139:C:T	56407139	T	REC	765	-0.1555	0.1234	-0.3973	0.08627	-1.261	0.2078
4	rs11726198:56390002:T:C	56390002	C	REC	770	-0.1517	0.1207	-0.3884	0.0849	-1.257	0.2092
4	rs11133396:56390413:A:C	56390413	C	REC	770	-0.1517	0.1207	-0.3884	0.0849	-1.257	0.2092
4	rs7675109:56391756:G:A	56391756	A	REC	770	-0.1517	0.1207	-0.3884	0.0849	-1.257	0.2092
4	rs13108499:56392681:A:C	56392681	C	REC	770	-0.1517	0.1207	-0.3884	0.0849	-1.257	0.2092
4	rs13116194:56397317:G:A	56397317	A	REC	770	-0.1517	0.1207	-0.3884	0.0849	-1.257	0.2092
4	rs13117836:56397385:C:T	56397385	T	REC	770	-0.1517	0.1207	-0.3884	0.0849	-1.257	0.2092
4	rs7669635:56397820:C:T	56397820	T	REC	770	-0.1517	0.1207	-0.3884	0.0849	-1.257	0.2092
4	rs7668429:56397978:G:A	56397978	A	REC	770	-0.1517	0.1207	-0.3884	0.0849	-1.257	0.2092
4	rs13113518:56399648:T:C	56399648	C	REC	770	-0.1517	0.1207	-0.3884	0.0849	-1.257	0.2092
4	rs13132084:56399912:G:A	56399912	A	REC	770	-0.1517	0.1207	-0.3884	0.0849	-1.257	0.2092
4	rs13152173:56400955:G:T	56400955	T	REC	770	-0.1517	0.1207	-0.3884	0.0849	-1.257	0.2092
4	rs13141049:56401656:T:C	56401656	C	REC	770	-0.1517	0.1207	-0.3884	0.0849	-1.257	0.2092
4	rs12507722:56402588:G:A	56402588	A	REC	770	-0.1517	0.1207	-0.3884	0.0849	-1.257	0.2092
4	rs7696832:56403247:A:G	56403247	G	REC	770	-0.1517	0.1207	-0.3884	0.0849	-1.257	0.2092
4	rs4865007:56403717:C:T	56403717	T	REC	770	-0.1517	0.1207	-0.3884	0.0849	-1.257	0.2092
4	rs4864546:56404127:G:A	56404127	A	REC	770	-0.1517	0.1207	-0.3884	0.0849	-1.257	0.2092
4	rs7686058:56405164:C:T	56405164	T	REC	770	-0.1517	0.1207	-0.3884	0.0849	-1.257	0.2092
4	rs34648901:56407426:C:T	56407426	T	REC	770	-0.1517	0.1207	-0.3884	0.0849	-1.257	0.2092
4	rs13106406:56408486:G:C	56408486	C	REC	770	-0.1517	0.1207	-0.3884	0.0849	-1.257	0.2092
4	rs13134752:56408511:A:T	56408511	T	REC	770	-0.1517	0.1207	-0.3884	0.0849	-1.257	0.2092
4	rs12506788:56343593:C:T	56343593	T	REC	769	-0.1518	0.1208	-0.3885	0.08501	-1.256	0.2094
4	rs7677952:56291479:C:T	56291479	T	REC	771	-0.1497	0.1207	-0.3863	0.08694	-1.24	0.2154
4	rs1047354:56295583:A:G	56295583	G	REC	771	-0.1497	0.1207	-0.3863	0.08694	-1.24	0.2154
4	rs1056547:56296763:T:G	56296763	G	REC	771	-0.1497	0.1207	-0.3863	0.08694	-1.24	0.2154
4	rs6828570:56297762:C:G	56297762	G	REC	771	-0.1497	0.1207	-0.3863	0.08694	-1.24	0.2154
4	rs3749474:56300685:C:T	56300685	T	REC	771	-0.1497	0.1207	-0.3863	0.08694	-1.24	0.2154
4	rs1474271:56302079:C:T	56302079	T	REC	771	-0.1497	0.1207	-0.3863	0.08694	-1.24	0.2154
4	rs11937487:56302743:A:G	56302743	G	REC	771	-0.1497	0.1207	-0.3863	0.08694	-1.24	0.2154
4	rs3805146:56303152:C:T	56303152	T	REC	771	-0.1497	0.1207	-0.3863	0.08694	-1.24	0.2154
4	rs11133378:56305639:C:T	56305639	T	REC	771	-0.1497	0.1207	-0.3863	0.08694	-1.24	0.2154
4	rs3805148:56306810:A:C	56306810	C	REC	771	-0.1497	0.1207	-0.3863	0.08694	-1.24	0.2154
4	rs11133380:56307277:A:G	56307277	G	REC	771	-0.1497	0.1207	-0.3863	0.08694	-1.24	0.2154
4	rs12510110:56307734:A:G	56307734	G	REC	771	-0.1497	0.1207	-0.3863	0.08694	-1.24	0.2154
4	rs12510990:56308074:T:C	56308074	C	REC	771	-0.1497	0.1207	-0.3863	0.08694	-1.24	0.2154
4	rs3805149:56308351:C:T	56308351	T	REC	771	-0.1497	0.1207	-0.3863	0.08694	-1.24	0.2154
4	rs11945370:56309042:A:G	56309042	G	REC	771	-0.1497	0.1207	-0.3863	0.08694	-1.24	0.2154
4	rs12647677:56310420:T:C	56310420	C	REC	771	-0.1497	0.1207	-0.3863	0.08694	-1.24	0.2154
4	rs3805150:56313036:C:T	56313036	T	REC	771	-0.1497	0.1207	-0.3863	0.08694	-1.24	0.2154
4	rs4864990:56313690:A:G	56313690	G	REC	771	-0.1497	0.1207	-0.3863	0.08694	-1.24	0.2154
4	rs11133381:56316979:T:C	56316979	C	REC	771	-0.1497	0.1207	-0.3863	0.08694	-1.24	0.2154
4	rs4864995:56319020:A:G	56319020	G	REC	771	-0.1497	0.1207	-0.3863	0.08694	-1.24	0.2154
4	rs1554483:56321817:C:G	56321817	G	REC	771	-0.1497	0.1207	-0.3863	0.08694	-1.24	0.2154
4	rs10517346:56323194:G:C	56323194	C	REC	771	-0.1497	0.1207	-0.3863	0.08694	-1.24	0.2154
4	rs11133384:56323253:C:G	56323253	G	REC	771	-0.1497	0.1207	-0.3863	0.08694	-1.24	0.2154
4	rs1554484:56324339:T:C	56324339	C	REC	771	-0.1497	0.1207	-0.3863	0.08694	-1.24	0.2154
4	rs1056545:56296897:G:A	56296897	A	REC	767	-0.1486	0.121	-0.3858	0.08859	-1.228	0.2199
4	rs5863:56296907:A:G	56296907	G	REC	767	-0.1486	0.121	-0.3858	0.08859	-1.228	0.2199
4	rs1464490:56322787:T:C	56322787	C	REC	770	-0.1472	0.1206	-0.3836	0.08919	-1.22	0.2227
4	rs11942279:56305819:T:C	56305819	C	REC	770	-0.1469	0.1206	-0.3833	0.0896	-1.217	0.2239
4	rs11133397:56400333:C:A	56400333	A	REC	768	-0.1455	0.1213	-0.3832	0.09225	-1.199	0.2308
4	rs11133398:56400347:C:T	56400347	T	REC	768	-0.1455	0.1213	-0.3832	0.09225	-1.199	0.2308
4	rs4864994:56318122:A:C	56318122	C	REC	766	-0.1406	0.1195	-0.3749	0.09368	-1.176	0.2399
4	rs11932880:56398077:C:A	56398077	A	REC	770	-0.1423	0.1212	-0.3799	0.09529	-1.174	0.2408
4	rs12651640:56320321:T:A	56320321	A	REC	771	-0.1361	0.1203	-0.3719	0.09959	-1.132	0.258
4	rs13132420:56392813:G:A	56392813	A	REC	753	-0.14	0.1246	-0.3842	0.1042	-1.124	0.2615
4	rs60797008:56388672:A:T	56388672	T	REC	758	-0.133	0.1191	-0.3665	0.1005	-1.116	0.2646
4	rs11133383:56317045:C:T	56317045	C	REC	764	-0.1285	0.1178	-0.3594	0.1023	-1.091	0.2754
4	rs11735267:56347287:C:T	56347287	C	REC	767	-0.1219	0.1188	-0.3547	0.111	-1.026	0.3053
4	rs6825994:56390411:C:A	56390411	A	REC	755	-0.1219	0.1196	-0.3563	0.1125	-1.019	0.3085
4	rs28670674:56407103:G:A	56407103	A	REC	766	-0.1183	0.1187	-0.351	0.1144	-0.9962	0.3194
4	rs10016506:56396674:G:T	56396674	T	REC	770	-0.116	0.1186	-0.3484	0.1164	-0.9783	0.3282
4	rs564762:56284631:C:T	56284631	C	REC	770	-0.1159	0.1186	-0.3483	0.1165	-0.9777	0.3285
4	rs473005:56288125:A:C	56288125	A	REC	770	-0.1159	0.1186	-0.3483	0.1165	-0.9777	0.3285
4	rs6824955:56317136:T:G	56317136	T	REC	768	-0.1158	0.1188	-0.3486	0.117	-0.975	0.3299
4	rs4580704:56326707:G:C	56326707	G	REC	772	-0.1153	0.1185	-0.3476	0.117	-0.9729	0.3309
4	rs13128582:56328944:C:G	56328944	C	REC	772	-0.1153	0.1185	-0.3476	0.117	-0.9729	0.3309
4	rs4371676:56329008:G:A	56329008	G	REC	772	-0.1153	0.1185	-0.3476	0.117	-0.9729	0.3309
4	rs62303714:56329018:A:T	56329018	A	REC	772	-0.1153	0.1185	-0.3476	0.117	-0.9729	0.3309
4	rs1522111:56329563:T:A	56329563	T	REC	772	-0.1153	0.1185	-0.3476	0.117	-0.9729	0.3309
4	rs4864998:56332606:A:G	56332606	A	REC	772	-0.1153	0.1185	-0.3476	0.117	-0.9729	0.3309
4	rs6846427:56335448:C:G	56335448	C	REC	772	-0.1153	0.1185	-0.3476	0.117	-0.9729	0.3309
4	rs6817267:56338541:G:A	56338541	G	REC	772	-0.1153	0.1185	-0.3476	0.117	-0.9729	0.3309
4	rs11931061	56338793	G	REC	772	-0.1153	0.1185	-0.3476	0.117	-0.9729	0.3309
4	rs2140077:56338953:A:G	56338953	A	REC	772	-0.1153	0.1185	-0.3476	0.117	-0.9729	0.3309
4	rs7668147:56339384:C:T	56339384	C	REC	772	-0.1153	0.1185	-0.3476	0.117	-0.9729	0.3309
4	rs11947476:56339751:T:C	56339751	T	REC	772	-0.1153	0.1185	-0.3476	0.117	-0.9729	0.3309
4	rs13102385:56345255:T:C	56345255	T	REC	772	-0.1153	0.1185	-0.3476	0.117	-0.9729	0.3309
4	rs35767091:56346723:G:A	56346723	G	REC	772	-0.1153	0.1185	-0.3476	0.117	-0.9729	0.3309
4	rs9997288:56347227:T:C	56347227	T	REC	772	-0.1153	0.1185	-0.3476	0.117	-0.9729	0.3309
4	rs11947623:56349190:C:A	56349190	C	REC	772	-0.1153	0.1185	-0.3476	0.117	-0.9729	0.3309
4	rs7677526:56349908:A:T	56349908	A	REC	772	-0.1153	0.1185	-0.3476	0.117	-0.9729	0.3309
4	rs6810948:56351192:A:G	56351192	A	REC	772	-0.1153	0.1185	-0.3476	0.117	-0.9729	0.3309
4	rs7684810:56352794:C:T	56352794	C	REC	772	-0.1153	0.1185	-0.3476	0.117	-0.9729	0.3309
4	rs13152650:56357858:T:C	56357858	T	REC	772	-0.1153	0.1185	-0.3476	0.117	-0.9729	0.3309
4	rs11939815:56358283:T:G	56358283	T	REC	772	-0.1153	0.1185	-0.3476	0.117	-0.9729	0.3309
4	rs58894703:56358538:G:A	56358538	G	REC	772	-0.1153	0.1185	-0.3476	0.117	-0.9729	0.3309
4	rs3805152:56359658:C:T	56359658	C	REC	772	-0.1153	0.1185	-0.3476	0.117	-0.9729	0.3309
4	rs13138697:56363309:G:A	56363309	G	REC	772	-0.1153	0.1185	-0.3476	0.117	-0.9729	0.3309
4	rs3805154:56363927:C:T	56363927	C	REC	772	-0.1153	0.1185	-0.3476	0.117	-0.9729	0.3309
4	rs3805157:56364103:A:G	56364103	A	REC	772	-0.1153	0.1185	-0.3476	0.117	-0.9729	0.3309
4	rs2177129:56365414:C:T	56365414	C	REC	772	-0.1153	0.1185	-0.3476	0.117	-0.9729	0.3309
4	rs6824057:56367278:G:C	56367278	G	REC	772	-0.1153	0.1185	-0.3476	0.117	-0.9729	0.3309
4	rs1980273:56367401:C:G	56367401	C	REC	772	-0.1153	0.1185	-0.3476	0.117	-0.9729	0.3309
4	rs7670225:56368018:C:T	56368018	C	REC	772	-0.1153	0.1185	-0.3476	0.117	-0.9729	0.3309
4	rs12646078:56368204:T:C	56368204	T	REC	772	-0.1153	0.1185	-0.3476	0.117	-0.9729	0.3309
4	rs6837710:56374455:C:T	56374455	C	REC	772	-0.1153	0.1185	-0.3476	0.117	-0.9729	0.3309
4	rs6819660:56374577:T:G	56374577	T	REC	772	-0.1153	0.1185	-0.3476	0.117	-0.9729	0.3309
4	rs3828481:56376664:T:C	56376664	T	REC	772	-0.1153	0.1185	-0.3476	0.117	-0.9729	0.3309
4	rs10462035:56379178:G:A	56379178	G	REC	772	-0.1153	0.1185	-0.3476	0.117	-0.9729	0.3309
4	rs2177127:56379959:A:C	56379959	A	REC	772	-0.1153	0.1185	-0.3476	0.117	-0.9729	0.3309
4	rs1522110:56380283:C:T	56380283	C	REC	772	-0.1153	0.1185	-0.3476	0.117	-0.9729	0.3309
4	rs9312662:56386371:T:C	56386371	C	REC	772	-0.1153	0.1185	-0.3476	0.117	-0.9729	0.3309
4	rs7667849:56388199:A:G	56388199	G	REC	772	-0.1153	0.1185	-0.3476	0.117	-0.9729	0.3309
4	rs1965467:56322740:G:A	56322740	G	REC	769	-0.1147	0.1186	-0.3473	0.1178	-0.9669	0.3339
4	rs62309727:56391793:G:A	56391793	A	REC	771	-0.1143	0.1186	-0.3467	0.1181	-0.964	0.3354
4	rs6839788:56393040:G:T	56393040	T	REC	771	-0.1143	0.1186	-0.3467	0.1181	-0.964	0.3354
4	rs7673908:56394819:A:G	56394819	G	REC	771	-0.1143	0.1186	-0.3467	0.1181	-0.964	0.3354
4	rs10002541:56395011:T:C	56395011	C	REC	771	-0.1143	0.1186	-0.3467	0.1181	-0.964	0.3354
4	rs6812042:56396079:G:T	56396079	T	REC	771	-0.1143	0.1186	-0.3467	0.1181	-0.964	0.3354
4	rs9998038:56397849:C:T	56397849	T	REC	771	-0.1143	0.1186	-0.3467	0.1181	-0.964	0.3354
4	rs9998146:56397977:C:T	56397977	T	REC	771	-0.1143	0.1186	-0.3467	0.1181	-0.964	0.3354
4	rs28790098:56398109:C:T	56398109	T	REC	771	-0.1143	0.1186	-0.3467	0.1181	-0.964	0.3354
4	rs6815516:56399184:A:T	56399184	T	REC	771	-0.1143	0.1186	-0.3467	0.1181	-0.964	0.3354
4	rs11726609:56400869:T:A	56400869	A	REC	771	-0.1143	0.1186	-0.3467	0.1181	-0.964	0.3354
4	rs17085889:56402115:G:A	56402115	A	REC	771	-0.1143	0.1186	-0.3467	0.1181	-0.964	0.3354
4	rs10005989:56405206:C:T	56405206	T	REC	771	-0.1143	0.1186	-0.3467	0.1181	-0.964	0.3354
4	rs28525309:56406236:G:C	56406236	C	REC	771	-0.1143	0.1186	-0.3467	0.1181	-0.964	0.3354
4	rs28582059:56408404:G:C	56408404	C	REC	771	-0.1143	0.1186	-0.3467	0.1181	-0.964	0.3354
4	rs4865008:56410855:T:G	56410855	G	REC	771	-0.1143	0.1186	-0.3467	0.1181	-0.964	0.3354
4	rs11133379:56306111:G:A	56306111	G	REC	771	-0.1142	0.1186	-0.3466	0.1182	-0.9635	0.3356
4	rs3805147:56306730:C:T	56306730	C	REC	771	-0.1142	0.1186	-0.3466	0.1182	-0.9635	0.3356
4	rs1522106:56307214:C:A	56307214	C	REC	771	-0.1142	0.1186	-0.3466	0.1182	-0.9635	0.3356
4	rs3736544:56309992:A:G	56309992	A	REC	771	-0.1142	0.1186	-0.3466	0.1182	-0.9635	0.3356
4	rs3736545:56310343:C:G	56310343	C	REC	771	-0.1142	0.1186	-0.3466	0.1182	-0.9635	0.3356
4	rs12643926:56310621:C:T	56310621	C	REC	771	-0.1142	0.1186	-0.3466	0.1182	-0.9635	0.3356
4	rs12647034:56310622:A:G	56310622	A	REC	771	-0.1142	0.1186	-0.3466	0.1182	-0.9635	0.3356
4	rs13121235:56311947:A:G	56311947	A	REC	771	-0.1142	0.1186	-0.3466	0.1182	-0.9635	0.3356
4	rs6811520:56315178:T:C	56315178	T	REC	771	-0.1142	0.1186	-0.3466	0.1182	-0.9635	0.3356
4	rs2412646:56318772:T:C	56318772	T	REC	771	-0.1142	0.1186	-0.3466	0.1182	-0.9635	0.3356
4	rs2412647:56319105:C:T	56319105	C	REC	771	-0.1142	0.1186	-0.3466	0.1182	-0.9635	0.3356
4	rs11733864:56321530:C:T	56321530	C	REC	771	-0.1142	0.1186	-0.3466	0.1182	-0.9635	0.3356
4	rs6853192:56409254:T:A	56409254	A	REC	770	-0.112	0.1185	-0.3442	0.1203	-0.945	0.3449
4	rs1522108:56380733:T:C	56380733	T	REC	768	-0.1128	0.1198	-0.3475	0.1219	-0.9421	0.3464
4	rs1522107:56380773:A:T	56380773	A	REC	768	-0.1128	0.1198	-0.3475	0.1219	-0.9421	0.3464
4	rs6832769:56298194:G:A	56298194	G	REC	765	-0.1128	0.1198	-0.3476	0.1219	-0.942	0.3465
4	rs6554280:56374952:A:G	56374952	A	REC	769	-0.109	0.1196	-0.3434	0.1254	-0.9112	0.3625
4	rs3817444	56375981	A	REC	772	-0.1077	0.1189	-0.3408	0.1255	-0.9051	0.3657
4	rs6851838:56420747:A:C	56420747	C	REC	771	-0.1068	0.1182	-0.3384	0.1248	-0.9041	0.3662
4	rs28463765:56412434:C:T	56412434	T	REC	772	-0.1065	0.1181	-0.3379	0.1249	-0.902	0.3674
4	rs11133399:56413831:A:G	56413831	G	REC	772	-0.1065	0.1181	-0.3379	0.1249	-0.902	0.3674
4	rs4865010:56414962:A:C	56414962	C	REC	772	-0.1065	0.1181	-0.3379	0.1249	-0.902	0.3674
4	rs10034433:56421176:A:T	56421176	T	REC	772	-0.1065	0.1181	-0.3379	0.1249	-0.902	0.3674
4	rs726967	56421713	A	REC	772	-0.1065	0.1181	-0.3379	0.1249	-0.902	0.3674
4	rs3792603:56302058:A:G	56302058	G	REC	744	0.1727	0.192	-0.2035	0.5489	0.8998	0.3685
4	rs62303690:56306005:T:C	56306005	C	REC	744	0.1727	0.192	-0.2035	0.5489	0.8998	0.3685
4	rs62303709:56315182:C:T	56315182	T	REC	744	0.1727	0.192	-0.2035	0.5489	0.8998	0.3685
4	rs62303685:56285082:C:G	56285082	G	REC	743	0.1704	0.192	-0.2058	0.5466	0.8878	0.3749
4	rs62303715:56333060:A:C	56333060	C	REC	743	0.1704	0.192	-0.2058	0.5466	0.8878	0.3749
4	rs62303716:56334252:C:A	56334252	A	REC	743	0.1704	0.192	-0.2058	0.5466	0.8878	0.3749
4	rs6828474:56341907:A:T	56341907	T	REC	743	0.1704	0.192	-0.2058	0.5466	0.8878	0.3749
4	rs11133382:56316980:T:G	56316980	T	REC	767	-0.1055	0.1193	-0.3393	0.1283	-0.8842	0.3769
4	rs6554286:56400304:T:G	56400304	G	REC	769	-0.1052	0.1191	-0.3386	0.1282	-0.8833	0.3774
4	rs62303724:56351281:C:A	56351281	A	REC	743	0.1693	0.192	-0.2071	0.5457	0.8817	0.3782
4	rs55869433:56410937:C:T	56410937	T	REC	748	0.1627	0.1895	-0.2087	0.5341	0.8587	0.3908
4	rs62309728:56396815:G:A	56396815	A	REC	746	0.1618	0.1896	-0.2097	0.5334	0.8535	0.3936
4	rs62309730:56407697:A:G	56407697	G	REC	747	0.1604	0.1895	-0.211	0.5318	0.8465	0.3975
4	rs62305269:56373404:C:A	56373404	A	REC	745	0.1594	0.1896	-0.2122	0.5309	0.8408	0.4007
4	rs73236149:56373474:C:T	56373474	T	REC	745	0.1594	0.1896	-0.2122	0.5309	0.8408	0.4007
4	rs6834676:56298414:C:G	56298414	C	REC	769	-0.09625	0.1174	-0.3263	0.1338	-0.8199	0.4125
4	rs28448438:56416665:C:T	56416665	T	REC	771	-0.08911	0.1176	-0.3197	0.1415	-0.7574	0.449
4	rs1488941:56383966:T:C	56383966	C	REC	735	0.1406	0.19	-0.2318	0.513	0.7401	0.4595
4	rs12504300:56348527:G:C	56348527	C	REC	768	-0.05985	0.1455	-0.345	0.2253	-0.4114	0.6809
4	rs12648271:56368122:G:C	56368122	C	REC	762	-0.05521	0.1463	-0.3419	0.2315	-0.3775	0.7059
4	rs10462028:56298300:G:A	56298300	A	REC	772	-0.03979	0.1327	-0.2998	0.2202	-0.2999	0.7643
4	rs57826934:56323379:C:T	56323379	T	REC	772	-0.03979	0.1327	-0.2998	0.2202	-0.2999	0.7643
4	rs6810483:56290573:T:C	56290573	T	REC	770	-0.02708	0.09536	-0.214	0.1598	-0.284	0.7765
4	rs6840236:56289785:T:C	56289785	T	REC	768	-0.02555	0.09532	-0.2124	0.1613	-0.268	0.7888
4	rs146471976:56293324:C:A	56293324	A	REC	740	-0.1507	0.5843	-1.296	0.9946	-0.2579	0.7966
4	rs3749472:56294032:A:G	56294032	A	REC	769	-0.01697	0.0954	-0.204	0.17	-0.1779	0.8588
4	rs6828454:56290496:C:T	56290496	C	REC	770	-0.01531	0.1003	-0.212	0.1814	-0.1526	0.8788
4	rs505861:56285166:T:G	56285166	T	REC	770	-0.0393	0.2698	-0.5681	0.4895	-0.1456	0.8842
4	rs504836:56285305:C:T	56285305	C	REC	771	-0.03923	0.2696	-0.5677	0.4892	-0.1455	0.8843
4	rs471546:56286613:A:T	56286613	A	REC	771	-0.03923	0.2696	-0.5677	0.4892	-0.1455	0.8843
4	rs549564:56286717:T:C	56286717	T	REC	771	-0.03923	0.2696	-0.5677	0.4892	-0.1455	0.8843
4	rs6858749:56290437:T:C	56290437	T	REC	771	-0.01441	0.1	-0.2104	0.1816	-0.1441	0.8855
4	rs11732723:56290558:C:T	56290558	C	REC	771	-0.01441	0.1	-0.2104	0.1816	-0.1441	0.8855
4	rs6858684:56289778:C:T	56289778	C	REC	768	-0.01431	0.1003	-0.2108	0.1822	-0.1428	0.8865
4	rs711533:56289379:C:A	56289379	C	REC	772	-0.03696	0.2696	-0.5655	0.4915	-0.1371	0.891
4	rs530875:56289779:A:G	56289779	A	REC	772	-0.03696	0.2696	-0.5655	0.4915	-0.1371	0.891
4	rs532768:56289999:A:G	56289999	A	REC	772	-0.03696	0.2696	-0.5655	0.4915	-0.1371	0.891
4	rs534654	56290220	A	REC	772	-0.03696	0.2696	-0.5655	0.4915	-0.1371	0.891
4	rs67963898:56341687:A:G	56341687	G	REC	770	-0.0201	0.1475	-0.3092	0.269	-0.1363	0.8917
4	rs3749473:56294628:T:C	56294628	T	REC	769	-0.01336	0.1002	-0.2097	0.1829	-0.1334	0.8939
4	rs41324951:56288743:C:G	56288743	G	REC	769	-0.01887	0.1477	-0.3084	0.2706	-0.1277	0.8984
4	rs62303712:56326651:C:T	56326651	T	REC	769	-0.01887	0.1477	-0.3084	0.2706	-0.1277	0.8984
4	rs62303722:56348243:A:C	56348243	C	REC	769	-0.01887	0.1477	-0.3084	0.2706	-0.1277	0.8984
4	rs62303728:56361929:G:A	56361929	A	REC	769	-0.01887	0.1477	-0.3084	0.2706	-0.1277	0.8984
4	rs62303730:56365115:A:C	56365115	C	REC	769	-0.01887	0.1477	-0.3084	0.2706	-0.1277	0.8984
4	rs62309729:56402846:A:G	56402846	G	REC	769	-0.01887	0.1477	-0.3084	0.2706	-0.1277	0.8984
4	rs7659095:56401601:G:A	56401601	G	REC	769	-0.01876	0.1475	-0.3079	0.2704	-0.1272	0.8988
4	rs56056791:56328468:T:C	56328468	C	REC	770	-0.01849	0.1476	-0.3078	0.2708	-0.1253	0.9003
4	rs62303713:56327743:G:A	56327743	A	REC	771	-0.01819	0.1475	-0.3073	0.2709	-0.1234	0.9019
4	rs62303718:56342937:T:C	56342937	C	REC	771	-0.01819	0.1475	-0.3073	0.2709	-0.1234	0.9019
4	rs17722870:56344686:A:G	56344686	G	REC	771	-0.01819	0.1475	-0.3073	0.2709	-0.1234	0.9019
4	rs55885973:56346221:C:A	56346221	A	REC	771	-0.01819	0.1475	-0.3073	0.2709	-0.1234	0.9019
4	rs17779627:56349942:T:C	56349942	C	REC	771	-0.01819	0.1475	-0.3073	0.2709	-0.1234	0.9019
4	rs57338268:56351180:G:A	56351180	A	REC	771	-0.01819	0.1475	-0.3073	0.2709	-0.1234	0.9019
4	rs2070062:56355598:A:C	56355598	C	REC	771	-0.01819	0.1475	-0.3073	0.2709	-0.1234	0.9019
4	rs62303726:56356582:A:G	56356582	G	REC	771	-0.01819	0.1475	-0.3073	0.2709	-0.1234	0.9019
4	rs55729020:56357848:C:G	56357848	G	REC	771	-0.01819	0.1475	-0.3073	0.2709	-0.1234	0.9019
4	rs58476959:56362401:A:C	56362401	C	REC	771	-0.01819	0.1475	-0.3073	0.2709	-0.1234	0.9019
4	rs3805156:56364092:G:A	56364092	A	REC	771	-0.01819	0.1475	-0.3073	0.2709	-0.1234	0.9019
4	rs62303731:56365834:C:T	56365834	T	REC	771	-0.01819	0.1475	-0.3073	0.2709	-0.1234	0.9019
4	rs62303732:56366035:A:G	56366035	G	REC	771	-0.01819	0.1475	-0.3073	0.2709	-0.1234	0.9019
4	rs56196624:56366507:T:C	56366507	C	REC	771	-0.01819	0.1475	-0.3073	0.2709	-0.1234	0.9019
4	rs62305264:56369135:A:G	56369135	G	REC	771	-0.01819	0.1475	-0.3073	0.2709	-0.1234	0.9019
4	rs62305266:56371283:C:T	56371283	T	REC	771	-0.01819	0.1475	-0.3073	0.2709	-0.1234	0.9019
4	rs62305267:56372979:C:T	56372979	T	REC	771	-0.01819	0.1475	-0.3073	0.2709	-0.1234	0.9019
4	rs62305268:56373158:T:A	56373158	A	REC	771	-0.01819	0.1475	-0.3073	0.2709	-0.1234	0.9019
4	rs62305270:56374009:G:C	56374009	C	REC	771	-0.01819	0.1475	-0.3073	0.2709	-0.1234	0.9019
4	rs7681414:56375057:C:G	56375057	G	REC	771	-0.01819	0.1475	-0.3073	0.2709	-0.1234	0.9019
4	rs62305271:56375882:G:T	56375882	T	REC	771	-0.01819	0.1475	-0.3073	0.2709	-0.1234	0.9019
4	rs10462033:56377719:G:T	56377719	T	REC	771	-0.01819	0.1475	-0.3073	0.2709	-0.1234	0.9019
4	rs1915905:56378548:T:G	56378548	G	REC	771	-0.01819	0.1475	-0.3073	0.2709	-0.1234	0.9019
4	rs1522109:56380570:A:G	56380570	G	REC	771	-0.01819	0.1475	-0.3073	0.2709	-0.1234	0.9019
4	rs6554282:56385979:A:G	56385979	A	REC	771	-0.01819	0.1475	-0.3073	0.2709	-0.1234	0.9019
4	rs6554283:56387220:G:T	56387220	G	REC	771	-0.01819	0.1475	-0.3073	0.2709	-0.1234	0.9019
4	rs7666895:56387478:T:C	56387478	T	REC	771	-0.01819	0.1475	-0.3073	0.2709	-0.1234	0.9019
4	rs1546004:56387779:C:T	56387779	C	REC	771	-0.01819	0.1475	-0.3073	0.2709	-0.1234	0.9019
4	rs4865006:56392279:C:T	56392279	C	REC	771	-0.01819	0.1475	-0.3073	0.2709	-0.1234	0.9019
4	rs1021307:56395714:G:A	56395714	G	REC	771	-0.01819	0.1475	-0.3073	0.2709	-0.1234	0.9019
4	rs1021306:56395944:T:G	56395944	T	REC	771	-0.01819	0.1475	-0.3073	0.2709	-0.1234	0.9019
4	rs6554284:56399899:A:G	56399899	A	REC	771	-0.01819	0.1475	-0.3073	0.2709	-0.1234	0.9019
4	rs6554285:56400120:C:T	56400120	C	REC	771	-0.01819	0.1475	-0.3073	0.2709	-0.1234	0.9019
4	rs7660668:56401697:C:G	56401697	C	REC	771	-0.01819	0.1475	-0.3073	0.2709	-0.1234	0.9019
4	rs7697067:56403380:A:T	56403380	A	REC	771	-0.01819	0.1475	-0.3073	0.2709	-0.1234	0.9019
4	rs7698022:56407347:G:T	56407347	G	REC	771	-0.01819	0.1475	-0.3073	0.2709	-0.1234	0.9019
4	rs13134079:56408188:A:G	56408188	A	REC	771	-0.01819	0.1475	-0.3073	0.2709	-0.1234	0.9019
4	rs62305265:56369641:G:A	56369641	A	REC	770	-0.01809	0.1476	-0.3074	0.2712	-0.1225	0.9025
4	rs142902983:56406335:C:T	56406335	T	REC	753	0.03341	0.2773	-0.5101	0.5769	0.1205	0.9041
4	rs1979605:56418873:A:G	56418873	A	REC	771	-0.0177	0.1475	-0.3068	0.2714	-0.12	0.9045
4	rs17722979:56346411:G:A	56346411	A	REC	770	-0.01693	0.1476	-0.3061	0.2723	-0.1147	0.9087
4	rs6802:56292101:A:T	56292101	T	REC	770	-0.01673	0.1477	-0.3062	0.2728	-0.1133	0.9098
4	rs73236140:56306216:T:C	56306216	C	REC	770	-0.01673	0.1477	-0.3062	0.2728	-0.1133	0.9098
4	rs62303691:56308252:C:T	56308252	T	REC	770	-0.01673	0.1477	-0.3062	0.2728	-0.1133	0.9098
4	rs62303692:56311447:C:T	56311447	T	REC	770	-0.01673	0.1477	-0.3062	0.2728	-0.1133	0.9098
4	rs62303708:56313484:T:C	56313484	C	REC	770	-0.01673	0.1477	-0.3062	0.2728	-0.1133	0.9098
4	rs62309758:56423069:T:C	56423069	C	REC	759	0.0169	0.1521	-0.2812	0.315	0.1111	0.9116
4	rs62303686:56293659:G:A	56293659	A	REC	772	-0.01607	0.1475	-0.3052	0.273	-0.109	0.9133
4	rs1048004:56300209:C:A	56300209	A	REC	772	-0.01607	0.1475	-0.3052	0.273	-0.109	0.9133
4	rs1801260	56301369	G	REC	772	-0.01607	0.1475	-0.3052	0.273	-0.109	0.9133
4	rs17721215:56303787:T:C	56303787	C	REC	772	-0.01607	0.1475	-0.3052	0.273	-0.109	0.9133
4	rs73236142:56312310:G:T	56312310	T	REC	772	-0.01607	0.1475	-0.3052	0.273	-0.109	0.9133
4	rs11240:56319350:C:G	56319350	G	REC	772	-0.01607	0.1475	-0.3052	0.273	-0.109	0.9133
4	rs7676245:56321317:G:A	56321317	A	REC	772	-0.01607	0.1475	-0.3052	0.273	-0.109	0.9133
4	rs62303711:56324492:G:C	56324492	C	REC	772	-0.01607	0.1475	-0.3052	0.273	-0.109	0.9133
4	rs12509047:56411412:T:A	56411412	T	REC	772	-0.01607	0.1475	-0.3052	0.273	-0.109	0.9133
4	rs12505265:56412143:C:G	56412143	C	REC	772	-0.01607	0.1475	-0.3052	0.273	-0.109	0.9133
4	rs1906676:56415344:A:G	56415344	A	REC	772	-0.01607	0.1475	-0.3052	0.273	-0.109	0.9133
4	rs6554287:56416879:C:T	56416879	C	REC	772	-0.01607	0.1475	-0.3052	0.273	-0.109	0.9133
4	rs1979604:56418755:A:C	56418755	A	REC	772	-0.01607	0.1475	-0.3052	0.273	-0.109	0.9133
4	rs10866424:56419574:T:G	56419574	T	REC	772	-0.01607	0.1475	-0.3052	0.273	-0.109	0.9133
4	rs4865012:56420786:C:T	56420786	C	REC	772	-0.01607	0.1475	-0.3052	0.273	-0.109	0.9133
4	rs17721497:56311248:A:T	56311248	T	REC	768	-0.01592	0.1479	-0.3058	0.2739	-0.1076	0.9143
4	rs79658500:56364754:T:C	56364754	C	REC	769	-0.01472	0.1471	-0.303	0.2735	-0.1001	0.9203
4	rs6850524:56381997:C:G	56381997	C	REC	736	-0.007714	0.1096	-0.2226	0.2072	-0.07036	0.9439
4	rs11133394:56383238:C:T	56383238	C	REC	736	-0.007714	0.1096	-0.2226	0.2072	-0.07036	0.9439
4	rs10049561:56292790:A:G	56292790	A	REC	771	-0.005617	0.1002	-0.2021	0.1909	-0.05603	0.9553
4	rs10529258:56412869:G:A	56412869	A	REC	761	-0.002576	0.1472	-0.2911	0.286	-0.0175	0.986
4	rs115635692:56412873:A:C	56412873	C	REC	761	-0.002576	0.1472	-0.2911	0.286	-0.0175	0.986
4	rs116135676:56412874:G:T	56412874	T	REC	761	-0.002576	0.1472	-0.2911	0.286	-0.0175	0.986
