# Supplementary material for: Every Night and Every Morn: Effect of Variation in CLOCK Gene on Depression Depends on Exposure to Early and Recent Stress
Source: Front Psychiatry. 2021 Aug 26;12:687487. doi: 10.3389/fpsyt.2021.687487 (PMC8428175; doi:10.3389/fpsyt.2021.687487)
Supplement: Supplementary Table 6 — Main effect of CLOCK SNPs in the NewMood database surviving quality control on childhood adversities (CHA). Results of linear regression models are shown. There were no nominally significant SNPs, significant clumps could not be identified. [file Table_6.xlsx]

## Sheet: additive
CHR	SNP	BP	A1	TEST	NMISS	BETA	SE	L95	U95	STAT	P
4	rs504836:56285305:C:T	56285305	C	ADD	771	-0.2244	0.1943	-0.6053	0.1565	-1.155	0.2485
4	rs471546:56286613:A:T	56286613	A	ADD	771	-0.2244	0.1943	-0.6053	0.1565	-1.155	0.2485
4	rs549564:56286717:T:C	56286717	T	ADD	771	-0.2244	0.1943	-0.6053	0.1565	-1.155	0.2485
4	rs711533:56289379:C:A	56289379	C	ADD	772	-0.2238	0.1941	-0.6043	0.1567	-1.153	0.2494
4	rs530875:56289779:A:G	56289779	A	ADD	772	-0.2238	0.1941	-0.6043	0.1567	-1.153	0.2494
4	rs532768:56289999:A:G	56289999	A	ADD	772	-0.2238	0.1941	-0.6043	0.1567	-1.153	0.2494
4	rs534654	56290220	A	ADD	772	-0.2238	0.1941	-0.6043	0.1567	-1.153	0.2494
4	rs505861:56285166:T:G	56285166	T	ADD	770	-0.2174	0.1945	-0.5987	0.1638	-1.118	0.264
4	rs3749473:56294628:T:C	56294628	T	ADD	769	-0.1567	0.1412	-0.4334	0.12	-1.11	0.2675
4	rs6858749:56290437:T:C	56290437	T	ADD	771	-0.1564	0.1412	-0.4331	0.1203	-1.108	0.2681
4	rs11732723:56290558:C:T	56290558	C	ADD	771	-0.1564	0.1412	-0.4331	0.1203	-1.108	0.2681
4	rs10049561:56292790:A:G	56292790	A	ADD	771	-0.1549	0.1414	-0.432	0.1222	-1.096	0.2736
4	rs6858684:56289778:C:T	56289778	C	ADD	768	-0.1508	0.1416	-0.4283	0.1267	-1.065	0.2872
4	rs6828454:56290496:C:T	56290496	C	ADD	770	-0.1462	0.1413	-0.4233	0.1308	-1.035	0.3012
4	rs146471976:56293324:C:A	56293324	A	ADD	740	-0.2999	0.2964	-0.8808	0.2809	-1.012	0.3119
4	rs142902983:56406335:C:T	56406335	T	ADD	753	-0.1803	0.1971	-0.5667	0.2061	-0.9145	0.3607
4	rs62303724:56351281:C:A	56351281	A	ADD	744	0.129	0.1775	-0.2188	0.4769	0.7269	0.4675
4	rs56055342:56407095:T:C	56407095	C	ADD	764	-0.1009	0.1517	-0.3982	0.1965	-0.6649	0.5063
4	rs3792603:56302058:A:G	56302058	G	ADD	744	0.1142	0.177	-0.2327	0.4611	0.6451	0.5191
4	rs62303690:56306005:T:C	56306005	C	ADD	744	0.1142	0.177	-0.2327	0.4611	0.6451	0.5191
4	rs62303709:56315182:C:T	56315182	T	ADD	744	0.1142	0.177	-0.2327	0.4611	0.6451	0.5191
4	rs62303715:56333060:A:C	56333060	C	ADD	744	0.1142	0.177	-0.2327	0.4611	0.6451	0.5191
4	rs62303716:56334252:C:A	56334252	A	ADD	744	0.1142	0.177	-0.2327	0.4611	0.6451	0.5191
4	rs6828474:56341907:A:T	56341907	T	ADD	744	0.1142	0.177	-0.2327	0.4611	0.6451	0.5191
4	rs62303685:56285082:C:G	56285082	G	ADD	743	0.1137	0.1772	-0.2336	0.461	0.6416	0.5213
4	rs62305269:56373404:C:A	56373404	A	ADD	746	0.1119	0.1764	-0.2338	0.4577	0.6346	0.5259
4	rs73236149:56373474:C:T	56373474	T	ADD	746	0.1119	0.1764	-0.2338	0.4577	0.6346	0.5259
4	rs62309730:56407697:A:G	56407697	G	ADD	748	0.1042	0.1759	-0.2406	0.449	0.5925	0.5537
4	rs55869433:56410937:C:T	56410937	T	ADD	748	0.1042	0.1759	-0.2406	0.449	0.5925	0.5537
4	rs62309728:56396815:G:A	56396815	A	ADD	747	0.103	0.1761	-0.2422	0.4482	0.5851	0.5587
4	rs3749472:56294032:A:G	56294032	A	ADD	769	-0.07706	0.1409	-0.3533	0.1991	-0.5468	0.5846
4	rs6840236:56289785:T:C	56289785	T	ADD	768	-0.07497	0.1411	-0.3516	0.2016	-0.5312	0.5954
4	rs6810483:56290573:T:C	56290573	T	ADD	770	-0.07085	0.1409	-0.3469	0.2052	-0.503	0.6151
4	rs11133385:56326652:G:A	56326652	A	ADD	772	-0.05344	0.15	-0.3474	0.2406	-0.3563	0.7217
4	rs1464490:56322787:T:C	56322787	C	ADD	770	0.05092	0.1463	-0.2357	0.3376	0.3481	0.7278
4	rs12504300:56348527:G:C	56348527	C	ADD	769	-0.0542	0.1565	-0.3609	0.2525	-0.3464	0.7291
4	rs1522114:56356062:A:G	56356062	G	ADD	766	-0.05143	0.1512	-0.3478	0.245	-0.34	0.7339
4	rs4865001:56356343:T:C	56356343	C	ADD	766	-0.05143	0.1512	-0.3478	0.245	-0.34	0.7339
4	rs4864543:56356395:C:T	56356395	T	ADD	766	-0.05143	0.1512	-0.3478	0.245	-0.34	0.7339
4	rs6825774:56357317:G:T	56357317	T	ADD	766	-0.05143	0.1512	-0.3478	0.245	-0.34	0.7339
4	rs7659095:56401601:G:A	56401601	G	ADD	770	-0.05334	0.157	-0.3611	0.2544	-0.3397	0.7341
4	rs7699867:56349885:C:A	56349885	A	ADD	770	-0.05075	0.1506	-0.3459	0.2444	-0.337	0.7362
4	rs11133389:56352885:C:T	56352885	T	ADD	770	-0.05075	0.1506	-0.3459	0.2444	-0.337	0.7362
4	rs13128179:56358887:C:T	56358887	T	ADD	770	-0.05075	0.1506	-0.3459	0.2444	-0.337	0.7362
4	rs3805153:56359724:T:G	56359724	G	ADD	770	-0.05075	0.1506	-0.3459	0.2444	-0.337	0.7362
4	rs7658446:56361429:T:C	56361429	C	ADD	770	-0.05075	0.1506	-0.3459	0.2444	-0.337	0.7362
4	rs13124436:56368671:G:A	56368671	A	ADD	770	-0.05075	0.1506	-0.3459	0.2444	-0.337	0.7362
4	rs6843997:56375149:C:T	56375149	T	ADD	770	-0.05075	0.1506	-0.3459	0.2444	-0.337	0.7362
4	rs12508367:56375609:T:C	56375609	C	ADD	770	-0.05075	0.1506	-0.3459	0.2444	-0.337	0.7362
4	rs2272073:56376344:C:T	56376344	T	ADD	770	-0.05075	0.1506	-0.3459	0.2444	-0.337	0.7362
4	rs12649507:56380484:G:A	56380484	A	ADD	770	-0.05075	0.1506	-0.3459	0.2444	-0.337	0.7362
4	rs4865003:56380969:T:G	56380969	G	ADD	770	-0.05075	0.1506	-0.3459	0.2444	-0.337	0.7362
4	rs12510275:56382715:T:C	56382715	C	ADD	770	-0.05075	0.1506	-0.3459	0.2444	-0.337	0.7362
4	rs12510327:56382911:T:C	56382911	C	ADD	770	-0.05075	0.1506	-0.3459	0.2444	-0.337	0.7362
4	rs11939580:56383352:C:T	56383352	T	ADD	770	-0.05075	0.1506	-0.3459	0.2444	-0.337	0.7362
4	rs6830409:56388396:T:C	56388396	C	ADD	770	-0.05075	0.1506	-0.3459	0.2444	-0.337	0.7362
4	rs13115570:56387392:T:G	56387392	G	ADD	768	-0.04948	0.1507	-0.3449	0.2459	-0.3283	0.7428
4	rs79658500:56364754:T:C	56364754	C	ADD	770	-0.05127	0.1575	-0.3599	0.2573	-0.3256	0.7448
4	rs2035692:56394968:T:A	56394968	A	ADD	769	-0.04835	0.1506	-0.3436	0.2469	-0.3209	0.7483
4	rs4507426:56395554:T:C	56395554	C	ADD	769	-0.04835	0.1506	-0.3436	0.2469	-0.3209	0.7483
4	rs2035691:56395953:C:T	56395953	T	ADD	769	-0.04835	0.1506	-0.3436	0.2469	-0.3209	0.7483
4	rs11939652:56398709:T:A	56398709	A	ADD	769	-0.04835	0.1506	-0.3436	0.2469	-0.3209	0.7483
4	rs13107810:56408410:C:A	56408410	A	ADD	769	-0.04835	0.1506	-0.3436	0.2469	-0.3209	0.7483
4	rs7667741:56410788:T:C	56410788	C	ADD	769	-0.04835	0.1506	-0.3436	0.2469	-0.3209	0.7483
4	rs28670674:56407103:G:A	56407103	A	ADD	766	0.04629	0.1453	-0.2384	0.331	0.3187	0.7501
4	rs1488941:56383966:T:C	56383966	C	ADD	736	0.0559	0.1769	-0.2909	0.4027	0.3159	0.7521
4	rs67963898:56341687:A:G	56341687	G	ADD	771	-0.04951	0.1575	-0.3582	0.2591	-0.3144	0.7533
4	rs12648271:56368122:G:C	56368122	C	ADD	763	-0.04916	0.1576	-0.3581	0.2598	-0.3119	0.7552
4	rs62303686:56293659:G:A	56293659	A	ADD	772	-0.04764	0.1574	-0.3561	0.2608	-0.3027	0.7622
4	rs1048004:56300209:C:A	56300209	A	ADD	772	-0.04764	0.1574	-0.3561	0.2608	-0.3027	0.7622
4	rs1801260	56301369	G	ADD	772	-0.04764	0.1574	-0.3561	0.2608	-0.3027	0.7622
4	rs17721215:56303787:T:C	56303787	C	ADD	772	-0.04764	0.1574	-0.3561	0.2608	-0.3027	0.7622
4	rs73236142:56312310:G:T	56312310	T	ADD	772	-0.04764	0.1574	-0.3561	0.2608	-0.3027	0.7622
4	rs11240:56319350:C:G	56319350	G	ADD	772	-0.04764	0.1574	-0.3561	0.2608	-0.3027	0.7622
4	rs7676245:56321317:G:A	56321317	A	ADD	772	-0.04764	0.1574	-0.3561	0.2608	-0.3027	0.7622
4	rs62303711:56324492:G:C	56324492	C	ADD	772	-0.04764	0.1574	-0.3561	0.2608	-0.3027	0.7622
4	rs62303713:56327743:G:A	56327743	A	ADD	772	-0.04764	0.1574	-0.3561	0.2608	-0.3027	0.7622
4	rs62303718:56342937:T:C	56342937	C	ADD	772	-0.04764	0.1574	-0.3561	0.2608	-0.3027	0.7622
4	rs17722870:56344686:A:G	56344686	G	ADD	772	-0.04764	0.1574	-0.3561	0.2608	-0.3027	0.7622
4	rs55885973:56346221:C:A	56346221	A	ADD	772	-0.04764	0.1574	-0.3561	0.2608	-0.3027	0.7622
4	rs17779627:56349942:T:C	56349942	C	ADD	772	-0.04764	0.1574	-0.3561	0.2608	-0.3027	0.7622
4	rs57338268:56351180:G:A	56351180	A	ADD	772	-0.04764	0.1574	-0.3561	0.2608	-0.3027	0.7622
4	rs2070062:56355598:A:C	56355598	C	ADD	772	-0.04764	0.1574	-0.3561	0.2608	-0.3027	0.7622
4	rs62303726:56356582:A:G	56356582	G	ADD	772	-0.04764	0.1574	-0.3561	0.2608	-0.3027	0.7622
4	rs55729020:56357848:C:G	56357848	G	ADD	772	-0.04764	0.1574	-0.3561	0.2608	-0.3027	0.7622
4	rs58476959:56362401:A:C	56362401	C	ADD	772	-0.04764	0.1574	-0.3561	0.2608	-0.3027	0.7622
4	rs3805156:56364092:G:A	56364092	A	ADD	772	-0.04764	0.1574	-0.3561	0.2608	-0.3027	0.7622
4	rs62303731:56365834:C:T	56365834	T	ADD	772	-0.04764	0.1574	-0.3561	0.2608	-0.3027	0.7622
4	rs62303732:56366035:A:G	56366035	G	ADD	772	-0.04764	0.1574	-0.3561	0.2608	-0.3027	0.7622
4	rs56196624:56366507:T:C	56366507	C	ADD	772	-0.04764	0.1574	-0.3561	0.2608	-0.3027	0.7622
4	rs62305264:56369135:A:G	56369135	G	ADD	772	-0.04764	0.1574	-0.3561	0.2608	-0.3027	0.7622
4	rs62305266:56371283:C:T	56371283	T	ADD	772	-0.04764	0.1574	-0.3561	0.2608	-0.3027	0.7622
4	rs62305267:56372979:C:T	56372979	T	ADD	772	-0.04764	0.1574	-0.3561	0.2608	-0.3027	0.7622
4	rs62305268:56373158:T:A	56373158	A	ADD	772	-0.04764	0.1574	-0.3561	0.2608	-0.3027	0.7622
4	rs62305270:56374009:G:C	56374009	C	ADD	772	-0.04764	0.1574	-0.3561	0.2608	-0.3027	0.7622
4	rs7681414:56375057:C:G	56375057	G	ADD	772	-0.04764	0.1574	-0.3561	0.2608	-0.3027	0.7622
4	rs62305271:56375882:G:T	56375882	T	ADD	772	-0.04764	0.1574	-0.3561	0.2608	-0.3027	0.7622
4	rs10462033:56377719:G:T	56377719	T	ADD	772	-0.04764	0.1574	-0.3561	0.2608	-0.3027	0.7622
4	rs1915905:56378548:T:G	56378548	G	ADD	772	-0.04764	0.1574	-0.3561	0.2608	-0.3027	0.7622
4	rs1522109:56380570:A:G	56380570	G	ADD	772	-0.04764	0.1574	-0.3561	0.2608	-0.3027	0.7622
4	rs6554282:56385979:A:G	56385979	A	ADD	772	-0.04764	0.1574	-0.3561	0.2608	-0.3027	0.7622
4	rs6554283:56387220:G:T	56387220	G	ADD	772	-0.04764	0.1574	-0.3561	0.2608	-0.3027	0.7622
4	rs7666895:56387478:T:C	56387478	T	ADD	772	-0.04764	0.1574	-0.3561	0.2608	-0.3027	0.7622
4	rs1546004:56387779:C:T	56387779	C	ADD	772	-0.04764	0.1574	-0.3561	0.2608	-0.3027	0.7622
4	rs4865006:56392279:C:T	56392279	C	ADD	772	-0.04764	0.1574	-0.3561	0.2608	-0.3027	0.7622
4	rs1021307:56395714:G:A	56395714	G	ADD	772	-0.04764	0.1574	-0.3561	0.2608	-0.3027	0.7622
4	rs1021306:56395944:T:G	56395944	T	ADD	772	-0.04764	0.1574	-0.3561	0.2608	-0.3027	0.7622
4	rs6554284:56399899:A:G	56399899	A	ADD	772	-0.04764	0.1574	-0.3561	0.2608	-0.3027	0.7622
4	rs6554285:56400120:C:T	56400120	C	ADD	772	-0.04764	0.1574	-0.3561	0.2608	-0.3027	0.7622
4	rs7660668:56401697:C:G	56401697	C	ADD	772	-0.04764	0.1574	-0.3561	0.2608	-0.3027	0.7622
4	rs7697067:56403380:A:T	56403380	A	ADD	772	-0.04764	0.1574	-0.3561	0.2608	-0.3027	0.7622
4	rs7698022:56407347:G:T	56407347	G	ADD	772	-0.04764	0.1574	-0.3561	0.2608	-0.3027	0.7622
4	rs13134079:56408188:A:G	56408188	A	ADD	772	-0.04764	0.1574	-0.3561	0.2608	-0.3027	0.7622
4	rs12509047:56411412:T:A	56411412	T	ADD	772	-0.04764	0.1574	-0.3561	0.2608	-0.3027	0.7622
4	rs12505265:56412143:C:G	56412143	C	ADD	772	-0.04764	0.1574	-0.3561	0.2608	-0.3027	0.7622
4	rs1906676:56415344:A:G	56415344	A	ADD	772	-0.04764	0.1574	-0.3561	0.2608	-0.3027	0.7622
4	rs6554287:56416879:C:T	56416879	C	ADD	772	-0.04764	0.1574	-0.3561	0.2608	-0.3027	0.7622
4	rs1979604:56418755:A:C	56418755	A	ADD	772	-0.04764	0.1574	-0.3561	0.2608	-0.3027	0.7622
4	rs10866424:56419574:T:G	56419574	T	ADD	772	-0.04764	0.1574	-0.3561	0.2608	-0.3027	0.7622
4	rs4865012:56420786:C:T	56420786	C	ADD	772	-0.04764	0.1574	-0.3561	0.2608	-0.3027	0.7622
4	rs13128180:56286188:G:T	56286188	T	ADD	771	-0.04528	0.1499	-0.3392	0.2486	-0.302	0.7627
4	rs11932712:56302590:C:T	56302590	T	ADD	771	-0.04528	0.1499	-0.3392	0.2486	-0.302	0.7627
4	rs2412648:56321067:T:G	56321067	G	ADD	771	-0.04528	0.1499	-0.3392	0.2486	-0.302	0.7627
4	rs12512737:56321105:A:T	56321105	T	ADD	771	-0.04528	0.1499	-0.3392	0.2486	-0.302	0.7627
4	rs13125984:56321269:G:A	56321269	A	ADD	771	-0.04528	0.1499	-0.3392	0.2486	-0.302	0.7627
4	rs17721497:56311248:A:T	56311248	T	ADD	768	-0.04749	0.1579	-0.3569	0.2619	-0.3008	0.7637
4	rs12501746:56303605:C:T	56303605	T	ADD	770	-0.04503	0.1501	-0.3392	0.2491	-0.3	0.7642
4	rs6843722:56331332:A:C	56331332	C	ADD	765	-0.0452	0.1508	-0.3407	0.2503	-0.2999	0.7644
4	rs1979605:56418873:A:G	56418873	A	ADD	771	-0.04693	0.1575	-0.3556	0.2618	-0.298	0.7658
4	rs13140590:56414833:A:G	56414833	G	ADD	770	-0.04398	0.1505	-0.339	0.2511	-0.2922	0.7702
4	rs10462028:56298300:G:A	56298300	A	ADD	772	0.04305	0.1519	-0.2546	0.3407	0.2835	0.7769
4	rs57826934:56323379:C:T	56323379	T	ADD	772	0.04305	0.1519	-0.2546	0.3407	0.2835	0.7769
4	rs56056791:56328468:T:C	56328468	C	ADD	771	-0.04441	0.1574	-0.3529	0.2641	-0.2821	0.778
4	rs4864548	56413803	A	ADD	772	0.0409	0.1462	-0.2456	0.3274	0.2798	0.7797
4	rs6802:56292101:A:T	56292101	T	ADD	770	-0.04389	0.1576	-0.3527	0.2649	-0.2785	0.7807
4	rs73236140:56306216:T:C	56306216	C	ADD	770	-0.04389	0.1576	-0.3527	0.2649	-0.2785	0.7807
4	rs62303691:56308252:C:T	56308252	T	ADD	770	-0.04389	0.1576	-0.3527	0.2649	-0.2785	0.7807
4	rs62303692:56311447:C:T	56311447	T	ADD	770	-0.04389	0.1576	-0.3527	0.2649	-0.2785	0.7807
4	rs62303708:56313484:T:C	56313484	C	ADD	770	-0.04389	0.1576	-0.3527	0.2649	-0.2785	0.7807
4	rs62303712:56326651:C:T	56326651	T	ADD	770	-0.04389	0.1576	-0.3527	0.2649	-0.2785	0.7807
4	rs62303722:56348243:A:C	56348243	C	ADD	770	-0.04389	0.1576	-0.3527	0.2649	-0.2785	0.7807
4	rs62303728:56361929:G:A	56361929	A	ADD	770	-0.04389	0.1576	-0.3527	0.2649	-0.2785	0.7807
4	rs62303730:56365115:A:C	56365115	C	ADD	770	-0.04389	0.1576	-0.3527	0.2649	-0.2785	0.7807
4	rs62309729:56402846:A:G	56402846	G	ADD	770	-0.04389	0.1576	-0.3527	0.2649	-0.2785	0.7807
4	rs41324951:56288743:C:G	56288743	G	ADD	769	-0.04348	0.1577	-0.3526	0.2656	-0.2757	0.7828
4	rs62305265:56369641:G:A	56369641	A	ADD	771	-0.04219	0.1573	-0.3506	0.2662	-0.2681	0.7887
4	rs7677952:56291479:C:T	56291479	T	ADD	771	0.03917	0.1466	-0.2481	0.3265	0.2672	0.7894
4	rs1047354:56295583:A:G	56295583	G	ADD	771	0.03917	0.1466	-0.2481	0.3265	0.2672	0.7894
4	rs1056547:56296763:T:G	56296763	G	ADD	771	0.03917	0.1466	-0.2481	0.3265	0.2672	0.7894
4	rs6828570:56297762:C:G	56297762	G	ADD	771	0.03917	0.1466	-0.2481	0.3265	0.2672	0.7894
4	rs3749474:56300685:C:T	56300685	T	ADD	771	0.03917	0.1466	-0.2481	0.3265	0.2672	0.7894
4	rs1474271:56302079:C:T	56302079	T	ADD	771	0.03917	0.1466	-0.2481	0.3265	0.2672	0.7894
4	rs11937487:56302743:A:G	56302743	G	ADD	771	0.03917	0.1466	-0.2481	0.3265	0.2672	0.7894
4	rs3805146:56303152:C:T	56303152	T	ADD	771	0.03917	0.1466	-0.2481	0.3265	0.2672	0.7894
4	rs11133378:56305639:C:T	56305639	T	ADD	771	0.03917	0.1466	-0.2481	0.3265	0.2672	0.7894
4	rs3805148:56306810:A:C	56306810	C	ADD	771	0.03917	0.1466	-0.2481	0.3265	0.2672	0.7894
4	rs11133380:56307277:A:G	56307277	G	ADD	771	0.03917	0.1466	-0.2481	0.3265	0.2672	0.7894
4	rs12510110:56307734:A:G	56307734	G	ADD	771	0.03917	0.1466	-0.2481	0.3265	0.2672	0.7894
4	rs12510990:56308074:T:C	56308074	C	ADD	771	0.03917	0.1466	-0.2481	0.3265	0.2672	0.7894
4	rs3805149:56308351:C:T	56308351	T	ADD	771	0.03917	0.1466	-0.2481	0.3265	0.2672	0.7894
4	rs11945370:56309042:A:G	56309042	G	ADD	771	0.03917	0.1466	-0.2481	0.3265	0.2672	0.7894
4	rs12647677:56310420:T:C	56310420	C	ADD	771	0.03917	0.1466	-0.2481	0.3265	0.2672	0.7894
4	rs3805150:56313036:C:T	56313036	T	ADD	771	0.03917	0.1466	-0.2481	0.3265	0.2672	0.7894
4	rs4864990:56313690:A:G	56313690	G	ADD	771	0.03917	0.1466	-0.2481	0.3265	0.2672	0.7894
4	rs11133381:56316979:T:C	56316979	C	ADD	771	0.03917	0.1466	-0.2481	0.3265	0.2672	0.7894
4	rs4864995:56319020:A:G	56319020	G	ADD	771	0.03917	0.1466	-0.2481	0.3265	0.2672	0.7894
4	rs1554483:56321817:C:G	56321817	G	ADD	771	0.03917	0.1466	-0.2481	0.3265	0.2672	0.7894
4	rs10517346:56323194:G:C	56323194	C	ADD	771	0.03917	0.1466	-0.2481	0.3265	0.2672	0.7894
4	rs11133384:56323253:C:G	56323253	G	ADD	771	0.03917	0.1466	-0.2481	0.3265	0.2672	0.7894
4	rs1554484:56324339:T:C	56324339	C	ADD	771	0.03917	0.1466	-0.2481	0.3265	0.2672	0.7894
4	rs1056545:56296897:G:A	56296897	A	ADD	767	0.03908	0.1473	-0.2496	0.3277	0.2654	0.7908
4	rs5863:56296907:A:G	56296907	G	ADD	767	0.03908	0.1473	-0.2496	0.3277	0.2654	0.7908
4	rs6849474:56318462:G:A	56318462	A	ADD	769	-0.03927	0.1496	-0.3324	0.2539	-0.2626	0.793
4	rs4864996:56319088:A:C	56319088	C	ADD	768	-0.03898	0.1503	-0.3335	0.2555	-0.2594	0.7954
4	rs7691799:56411741:C:A	56411741	A	ADD	772	0.03677	0.1465	-0.2505	0.324	0.2509	0.802
4	rs12505266:56412169:C:T	56412169	T	ADD	772	0.03677	0.1465	-0.2505	0.324	0.2509	0.802
4	rs56154935:56412545:C:G	56412545	G	ADD	772	0.03677	0.1465	-0.2505	0.324	0.2509	0.802
4	rs7662966:56414428:G:C	56414428	C	ADD	772	0.03677	0.1465	-0.2505	0.324	0.2509	0.802
4	rs13118520:56415283:G:C	56415283	C	ADD	772	0.03677	0.1465	-0.2505	0.324	0.2509	0.802
4	rs13115828:56417614:T:C	56417614	C	ADD	772	0.03677	0.1465	-0.2505	0.324	0.2509	0.802
4	rs13136282:56418012:C:G	56418012	G	ADD	772	0.03677	0.1465	-0.2505	0.324	0.2509	0.802
4	rs11934897:56419563:T:C	56419563	C	ADD	772	0.03677	0.1465	-0.2505	0.324	0.2509	0.802
4	rs11932293:56420192:G:C	56420192	C	ADD	772	0.03677	0.1465	-0.2505	0.324	0.2509	0.802
4	rs4864549:56420547:G:T	56420547	T	ADD	772	0.03677	0.1465	-0.2505	0.324	0.2509	0.802
4	rs4865011:56420623:A:G	56420623	G	ADD	772	0.03677	0.1465	-0.2505	0.324	0.2509	0.802
4	rs13140173:56393331:C:T	56393331	T	ADD	765	-0.03778	0.1507	-0.3332	0.2577	-0.2506	0.8022
4	rs17722979:56346411:G:A	56346411	A	ADD	771	-0.03885	0.1573	-0.3471	0.2694	-0.247	0.8049
4	rs11133397:56400333:C:A	56400333	A	ADD	769	0.0362	0.1473	-0.2524	0.3248	0.2458	0.8059
4	rs11133398:56400347:C:T	56400347	T	ADD	769	0.0362	0.1473	-0.2524	0.3248	0.2458	0.8059
4	rs11932880:56398077:C:A	56398077	A	ADD	771	0.03611	0.147	-0.252	0.3242	0.2457	0.806
4	rs12651640:56320321:T:A	56320321	A	ADD	771	0.03563	0.1463	-0.251	0.3223	0.2436	0.8076
4	rs3762837:56377365:T:C	56377365	C	ADD	771	0.03536	0.147	-0.2528	0.3235	0.2405	0.81
4	rs11942279:56305819:T:C	56305819	C	ADD	770	0.03426	0.1467	-0.2533	0.3218	0.2336	0.8154
4	rs4864994:56318122:A:C	56318122	C	ADD	766	0.03342	0.1472	-0.2551	0.3219	0.227	0.8205
4	rs11726198:56390002:T:C	56390002	C	ADD	771	0.03227	0.1467	-0.2552	0.3197	0.22	0.8259
4	rs11133396:56390413:A:C	56390413	C	ADD	771	0.03227	0.1467	-0.2552	0.3197	0.22	0.8259
4	rs7675109:56391756:G:A	56391756	A	ADD	771	0.03227	0.1467	-0.2552	0.3197	0.22	0.8259
4	rs13108499:56392681:A:C	56392681	C	ADD	771	0.03227	0.1467	-0.2552	0.3197	0.22	0.8259
4	rs13116194:56397317:G:A	56397317	A	ADD	771	0.03227	0.1467	-0.2552	0.3197	0.22	0.8259
4	rs13117836:56397385:C:T	56397385	T	ADD	771	0.03227	0.1467	-0.2552	0.3197	0.22	0.8259
4	rs7669635:56397820:C:T	56397820	T	ADD	771	0.03227	0.1467	-0.2552	0.3197	0.22	0.8259
4	rs7668429:56397978:G:A	56397978	A	ADD	771	0.03227	0.1467	-0.2552	0.3197	0.22	0.8259
4	rs13113518:56399648:T:C	56399648	C	ADD	771	0.03227	0.1467	-0.2552	0.3197	0.22	0.8259
4	rs13132084:56399912:G:A	56399912	A	ADD	771	0.03227	0.1467	-0.2552	0.3197	0.22	0.8259
4	rs13152173:56400955:G:T	56400955	T	ADD	771	0.03227	0.1467	-0.2552	0.3197	0.22	0.8259
4	rs13141049:56401656:T:C	56401656	C	ADD	771	0.03227	0.1467	-0.2552	0.3197	0.22	0.8259
4	rs12507722:56402588:G:A	56402588	A	ADD	771	0.03227	0.1467	-0.2552	0.3197	0.22	0.8259
4	rs7696832:56403247:A:G	56403247	G	ADD	771	0.03227	0.1467	-0.2552	0.3197	0.22	0.8259
4	rs4865007:56403717:C:T	56403717	T	ADD	771	0.03227	0.1467	-0.2552	0.3197	0.22	0.8259
4	rs4864546:56404127:G:A	56404127	A	ADD	771	0.03227	0.1467	-0.2552	0.3197	0.22	0.8259
4	rs7686058:56405164:C:T	56405164	T	ADD	771	0.03227	0.1467	-0.2552	0.3197	0.22	0.8259
4	rs34648901:56407426:C:T	56407426	T	ADD	771	0.03227	0.1467	-0.2552	0.3197	0.22	0.8259
4	rs13106406:56408486:G:C	56408486	C	ADD	771	0.03227	0.1467	-0.2552	0.3197	0.22	0.8259
4	rs13134752:56408511:A:T	56408511	T	ADD	771	0.03227	0.1467	-0.2552	0.3197	0.22	0.8259
4	rs7660980:56409115:C:A	56409115	A	ADD	771	0.03227	0.1467	-0.2552	0.3197	0.22	0.8259
4	rs12642716:56346163:G:A	56346163	A	ADD	771	0.03215	0.1468	-0.2556	0.3199	0.219	0.8267
4	rs12506788:56343593:C:T	56343593	T	ADD	770	0.0318	0.1469	-0.2562	0.3198	0.2164	0.8287
4	rs6554280:56374952:A:G	56374952	A	ADD	769	0.03108	0.1462	-0.2555	0.3177	0.2125	0.8317
4	rs4864547:56404395:C:T	56404395	T	ADD	769	0.03096	0.147	-0.2571	0.319	0.2106	0.8332
4	rs13133579:56326088:A:T	56326088	T	ADD	772	0.03043	0.1466	-0.257	0.3178	0.2075	0.8357
4	rs11133386:56327487:A:T	56327487	T	ADD	772	0.03043	0.1466	-0.257	0.3178	0.2075	0.8357
4	rs4340844:56328856:A:C	56328856	C	ADD	772	0.03043	0.1466	-0.257	0.3178	0.2075	0.8357
4	rs1522112:56329773:T:C	56329773	C	ADD	772	0.03043	0.1466	-0.257	0.3178	0.2075	0.8357
4	rs4864997:56332177:C:G	56332177	G	ADD	772	0.03043	0.1466	-0.257	0.3178	0.2075	0.8357
4	rs960152:56333475:A:C	56333475	C	ADD	772	0.03043	0.1466	-0.257	0.3178	0.2075	0.8357
4	rs12644948:56336433:C:T	56336433	T	ADD	772	0.03043	0.1466	-0.257	0.3178	0.2075	0.8357
4	rs3805151:56337041:T:C	56337041	C	ADD	772	0.03043	0.1466	-0.257	0.3178	0.2075	0.8357
4	rs13118237:56340426:T:G	56340426	G	ADD	772	0.03043	0.1466	-0.257	0.3178	0.2075	0.8357
4	rs11133387:56341297:C:G	56341297	G	ADD	772	0.03043	0.1466	-0.257	0.3178	0.2075	0.8357
4	rs9312661:56342326:G:A	56342326	A	ADD	772	0.03043	0.1466	-0.257	0.3178	0.2075	0.8357
4	rs4864999:56342903:A:G	56342903	G	ADD	772	0.03043	0.1466	-0.257	0.3178	0.2075	0.8357
4	rs10517344:56343712:A:C	56343712	C	ADD	772	0.03043	0.1466	-0.257	0.3178	0.2075	0.8357
4	rs11133388:56344033:G:C	56344033	C	ADD	772	0.03043	0.1466	-0.257	0.3178	0.2075	0.8357
4	rs10462032:56345236:T:C	56345236	C	ADD	772	0.03043	0.1466	-0.257	0.3178	0.2075	0.8357
4	rs13122619:56345506:C:G	56345506	G	ADD	772	0.03043	0.1466	-0.257	0.3178	0.2075	0.8357
4	rs11722049:56346901:A:G	56346901	G	ADD	772	0.03043	0.1466	-0.257	0.3178	0.2075	0.8357
4	rs12501636:56348484:T:A	56348484	A	ADD	772	0.03043	0.1466	-0.257	0.3178	0.2075	0.8357
4	rs6858803:56350701:T:C	56350701	C	ADD	772	0.03043	0.1466	-0.257	0.3178	0.2075	0.8357
4	rs13107988:56351378:T:C	56351378	C	ADD	772	0.03043	0.1466	-0.257	0.3178	0.2075	0.8357
4	rs939823:56353535:C:T	56353535	T	ADD	772	0.03043	0.1466	-0.257	0.3178	0.2075	0.8357
4	rs4864542:56354087:C:G	56354087	G	ADD	772	0.03043	0.1466	-0.257	0.3178	0.2075	0.8357
4	rs6838882:56355477:A:G	56355477	G	ADD	772	0.03043	0.1466	-0.257	0.3178	0.2075	0.8357
4	rs13146987:56357795:A:G	56357795	G	ADD	772	0.03043	0.1466	-0.257	0.3178	0.2075	0.8357
4	rs7677085:56361968:C:T	56361968	T	ADD	772	0.03043	0.1466	-0.257	0.3178	0.2075	0.8357
4	rs12510681:56362904:C:T	56362904	T	ADD	772	0.03043	0.1466	-0.257	0.3178	0.2075	0.8357
4	rs12500162:56363100:T:C	56363100	C	ADD	772	0.03043	0.1466	-0.257	0.3178	0.2075	0.8357
4	rs3805155:56364009:T:C	56364009	C	ADD	772	0.03043	0.1466	-0.257	0.3178	0.2075	0.8357
4	rs7686261:56366391:A:G	56366391	G	ADD	772	0.03043	0.1466	-0.257	0.3178	0.2075	0.8357
4	rs11724094:56367646:C:A	56367646	A	ADD	772	0.03043	0.1466	-0.257	0.3178	0.2075	0.8357
4	rs11729220:56367796:T:G	56367796	G	ADD	772	0.03043	0.1466	-0.257	0.3178	0.2075	0.8357
4	rs11133390:56367893:A:G	56367893	G	ADD	772	0.03043	0.1466	-0.257	0.3178	0.2075	0.8357
4	rs11133391:56367955:T:C	56367955	C	ADD	772	0.03043	0.1466	-0.257	0.3178	0.2075	0.8357
4	rs13133484:56370343:T:C	56370343	C	ADD	772	0.03043	0.1466	-0.257	0.3178	0.2075	0.8357
4	rs13127906:56370368:A:G	56370368	G	ADD	772	0.03043	0.1466	-0.257	0.3178	0.2075	0.8357
4	rs6849433:56372665:A:G	56372665	G	ADD	772	0.03043	0.1466	-0.257	0.3178	0.2075	0.8357
4	rs12501327:56373415:C:G	56373415	G	ADD	772	0.03043	0.1466	-0.257	0.3178	0.2075	0.8357
4	rs11133392:56373896:T:A	56373896	A	ADD	772	0.03043	0.1466	-0.257	0.3178	0.2075	0.8357
4	rs6838305:56374754:C:T	56374754	T	ADD	772	0.03043	0.1466	-0.257	0.3178	0.2075	0.8357
4	rs6838499:56374828:C:T	56374828	T	ADD	772	0.03043	0.1466	-0.257	0.3178	0.2075	0.8357
4	rs12503578:56375534:C:G	56375534	G	ADD	772	0.03043	0.1466	-0.257	0.3178	0.2075	0.8357
4	rs3828480:56376519:T:C	56376519	C	ADD	772	0.03043	0.1466	-0.257	0.3178	0.2075	0.8357
4	rs3828482:56376691:G:T	56376691	T	ADD	772	0.03043	0.1466	-0.257	0.3178	0.2075	0.8357
4	rs4864544:56381459:C:T	56381459	T	ADD	772	0.03043	0.1466	-0.257	0.3178	0.2075	0.8357
4	rs4864545:56381830:G:A	56381830	A	ADD	772	0.03043	0.1466	-0.257	0.3178	0.2075	0.8357
4	rs11133395:56383651:C:T	56383651	T	ADD	772	0.03043	0.1466	-0.257	0.3178	0.2075	0.8357
4	rs6847529:56384943:A:T	56384943	T	ADD	772	0.03043	0.1466	-0.257	0.3178	0.2075	0.8357
4	rs6822740:56385089:C:G	56385089	G	ADD	772	0.03043	0.1466	-0.257	0.3178	0.2075	0.8357
4	rs13108409:56386445:T:C	56386445	C	ADD	772	0.03043	0.1466	-0.257	0.3178	0.2075	0.8357
4	rs10529258:56412869:G:A	56412869	A	ADD	761	-0.03113	0.1566	-0.338	0.2758	-0.1988	0.8425
4	rs115635692:56412873:A:C	56412873	C	ADD	761	-0.03113	0.1566	-0.338	0.2758	-0.1988	0.8425
4	rs116135676:56412874:G:T	56412874	T	ADD	761	-0.03113	0.1566	-0.338	0.2758	-0.1988	0.8425
4	rs4865005:56391948:T:A	56391948	A	ADD	770	0.02841	0.1468	-0.2593	0.3161	0.1935	0.8466
4	rs13114841:56352141:T:C	56352141	C	ADD	771	0.02586	0.1467	-0.2617	0.3135	0.1762	0.8602
4	rs6832769:56298194:G:A	56298194	G	ADD	765	0.02261	0.1463	-0.2641	0.3093	0.1546	0.8772
4	rs1522108:56380733:T:C	56380733	T	ADD	768	0.0208	0.1459	-0.2652	0.3068	0.1426	0.8867
4	rs1522107:56380773:A:T	56380773	A	ADD	768	0.0208	0.1459	-0.2652	0.3068	0.1426	0.8867
4	rs1965467:56322740:G:A	56322740	G	ADD	769	0.02022	0.146	-0.2659	0.3064	0.1385	0.8899
4	rs13132420:56392813:G:A	56392813	A	ADD	754	-0.01997	0.149	-0.3119	0.272	-0.1341	0.8934
4	rs10016506:56396674:G:T	56396674	T	ADD	770	0.01888	0.1457	-0.2666	0.3044	0.1296	0.8969
4	rs3817444	56375981	A	ADD	772	0.01465	0.1458	-0.2712	0.3005	0.1004	0.92
4	rs4865004:56381285:G:A	56381285	A	ADD	771	0.01439	0.1462	-0.2722	0.301	0.09842	0.9216
4	rs11133383:56317045:C:T	56317045	C	ADD	764	-0.01412	0.1454	-0.2991	0.2709	-0.0971	0.9227
4	rs6850524:56381997:C:G	56381997	C	ADD	736	-0.01394	0.1471	-0.3023	0.2745	-0.09477	0.9245
4	rs11133394:56383238:C:T	56383238	C	ADD	736	-0.01394	0.1471	-0.3023	0.2745	-0.09477	0.9245
4	rs6554286:56400304:T:G	56400304	G	ADD	769	0.01383	0.1462	-0.2727	0.3004	0.09463	0.9246
4	rs6853192:56409254:T:A	56409254	A	ADD	770	0.01369	0.1458	-0.2721	0.2995	0.09391	0.9252
4	rs60797008:56388672:A:T	56388672	T	ADD	758	0.01319	0.1465	-0.2739	0.3002	0.09003	0.9283
4	rs62309727:56391793:G:A	56391793	A	ADD	771	0.01276	0.1456	-0.2726	0.2981	0.08761	0.9302
4	rs6839788:56393040:G:T	56393040	T	ADD	771	0.01276	0.1456	-0.2726	0.2981	0.08761	0.9302
4	rs7673908:56394819:A:G	56394819	G	ADD	771	0.01276	0.1456	-0.2726	0.2981	0.08761	0.9302
4	rs10002541:56395011:T:C	56395011	C	ADD	771	0.01276	0.1456	-0.2726	0.2981	0.08761	0.9302
4	rs6812042:56396079:G:T	56396079	T	ADD	771	0.01276	0.1456	-0.2726	0.2981	0.08761	0.9302
4	rs9998038:56397849:C:T	56397849	T	ADD	771	0.01276	0.1456	-0.2726	0.2981	0.08761	0.9302
4	rs9998146:56397977:C:T	56397977	T	ADD	771	0.01276	0.1456	-0.2726	0.2981	0.08761	0.9302
4	rs28790098:56398109:C:T	56398109	T	ADD	771	0.01276	0.1456	-0.2726	0.2981	0.08761	0.9302
4	rs6815516:56399184:A:T	56399184	T	ADD	771	0.01276	0.1456	-0.2726	0.2981	0.08761	0.9302
4	rs11726609:56400869:T:A	56400869	A	ADD	771	0.01276	0.1456	-0.2726	0.2981	0.08761	0.9302
4	rs17085889:56402115:G:A	56402115	A	ADD	771	0.01276	0.1456	-0.2726	0.2981	0.08761	0.9302
4	rs10005989:56405206:C:T	56405206	T	ADD	771	0.01276	0.1456	-0.2726	0.2981	0.08761	0.9302
4	rs28525309:56406236:G:C	56406236	C	ADD	771	0.01276	0.1456	-0.2726	0.2981	0.08761	0.9302
4	rs28582059:56408404:G:C	56408404	C	ADD	771	0.01276	0.1456	-0.2726	0.2981	0.08761	0.9302
4	rs4865008:56410855:T:G	56410855	G	ADD	771	0.01276	0.1456	-0.2726	0.2981	0.08761	0.9302
4	rs6834676:56298414:C:G	56298414	C	ADD	769	-0.01195	0.145	-0.2961	0.2722	-0.08244	0.9343
4	rs55699500:56407079:G:T	56407079	T	ADD	766	-0.01153	0.1474	-0.3005	0.2774	-0.07823	0.9377
4	rs56362210:56407139:C:T	56407139	T	ADD	766	-0.01153	0.1474	-0.3005	0.2774	-0.07823	0.9377
4	rs4580704:56326707:G:C	56326707	G	ADD	772	0.01077	0.1456	-0.2745	0.296	0.07398	0.941
4	rs13128582:56328944:C:G	56328944	C	ADD	772	0.01077	0.1456	-0.2745	0.296	0.07398	0.941
4	rs4371676:56329008:G:A	56329008	G	ADD	772	0.01077	0.1456	-0.2745	0.296	0.07398	0.941
4	rs62303714:56329018:A:T	56329018	A	ADD	772	0.01077	0.1456	-0.2745	0.296	0.07398	0.941
4	rs1522111:56329563:T:A	56329563	T	ADD	772	0.01077	0.1456	-0.2745	0.296	0.07398	0.941
4	rs4864998:56332606:A:G	56332606	A	ADD	772	0.01077	0.1456	-0.2745	0.296	0.07398	0.941
4	rs6846427:56335448:C:G	56335448	C	ADD	772	0.01077	0.1456	-0.2745	0.296	0.07398	0.941
4	rs6817267:56338541:G:A	56338541	G	ADD	772	0.01077	0.1456	-0.2745	0.296	0.07398	0.941
4	rs11931061	56338793	G	ADD	772	0.01077	0.1456	-0.2745	0.296	0.07398	0.941
4	rs2140077:56338953:A:G	56338953	A	ADD	772	0.01077	0.1456	-0.2745	0.296	0.07398	0.941
4	rs7668147:56339384:C:T	56339384	C	ADD	772	0.01077	0.1456	-0.2745	0.296	0.07398	0.941
4	rs11947476:56339751:T:C	56339751	T	ADD	772	0.01077	0.1456	-0.2745	0.296	0.07398	0.941
4	rs13102385:56345255:T:C	56345255	T	ADD	772	0.01077	0.1456	-0.2745	0.296	0.07398	0.941
4	rs35767091:56346723:G:A	56346723	G	ADD	772	0.01077	0.1456	-0.2745	0.296	0.07398	0.941
4	rs9997288:56347227:T:C	56347227	T	ADD	772	0.01077	0.1456	-0.2745	0.296	0.07398	0.941
4	rs11947623:56349190:C:A	56349190	C	ADD	772	0.01077	0.1456	-0.2745	0.296	0.07398	0.941
4	rs7677526:56349908:A:T	56349908	A	ADD	772	0.01077	0.1456	-0.2745	0.296	0.07398	0.941
4	rs6810948:56351192:A:G	56351192	A	ADD	772	0.01077	0.1456	-0.2745	0.296	0.07398	0.941
4	rs7684810:56352794:C:T	56352794	C	ADD	772	0.01077	0.1456	-0.2745	0.296	0.07398	0.941
4	rs13152650:56357858:T:C	56357858	T	ADD	772	0.01077	0.1456	-0.2745	0.296	0.07398	0.941
4	rs11939815:56358283:T:G	56358283	T	ADD	772	0.01077	0.1456	-0.2745	0.296	0.07398	0.941
4	rs58894703:56358538:G:A	56358538	G	ADD	772	0.01077	0.1456	-0.2745	0.296	0.07398	0.941
4	rs3805152:56359658:C:T	56359658	C	ADD	772	0.01077	0.1456	-0.2745	0.296	0.07398	0.941
4	rs13138697:56363309:G:A	56363309	G	ADD	772	0.01077	0.1456	-0.2745	0.296	0.07398	0.941
4	rs3805154:56363927:C:T	56363927	C	ADD	772	0.01077	0.1456	-0.2745	0.296	0.07398	0.941
4	rs3805157:56364103:A:G	56364103	A	ADD	772	0.01077	0.1456	-0.2745	0.296	0.07398	0.941
4	rs2177129:56365414:C:T	56365414	C	ADD	772	0.01077	0.1456	-0.2745	0.296	0.07398	0.941
4	rs6824057:56367278:G:C	56367278	G	ADD	772	0.01077	0.1456	-0.2745	0.296	0.07398	0.941
4	rs1980273:56367401:C:G	56367401	C	ADD	772	0.01077	0.1456	-0.2745	0.296	0.07398	0.941
4	rs7670225:56368018:C:T	56368018	C	ADD	772	0.01077	0.1456	-0.2745	0.296	0.07398	0.941
4	rs12646078:56368204:T:C	56368204	T	ADD	772	0.01077	0.1456	-0.2745	0.296	0.07398	0.941
4	rs6837710:56374455:C:T	56374455	C	ADD	772	0.01077	0.1456	-0.2745	0.296	0.07398	0.941
4	rs6819660:56374577:T:G	56374577	T	ADD	772	0.01077	0.1456	-0.2745	0.296	0.07398	0.941
4	rs3828481:56376664:T:C	56376664	T	ADD	772	0.01077	0.1456	-0.2745	0.296	0.07398	0.941
4	rs10462035:56379178:G:A	56379178	G	ADD	772	0.01077	0.1456	-0.2745	0.296	0.07398	0.941
4	rs2177127:56379959:A:C	56379959	A	ADD	772	0.01077	0.1456	-0.2745	0.296	0.07398	0.941
4	rs1522110:56380283:C:T	56380283	C	ADD	772	0.01077	0.1456	-0.2745	0.296	0.07398	0.941
4	rs9312662:56386371:T:C	56386371	C	ADD	772	0.01077	0.1456	-0.2745	0.296	0.07398	0.941
4	rs7667849:56388199:A:G	56388199	G	ADD	772	0.01077	0.1456	-0.2745	0.296	0.07398	0.941
4	rs6825994:56390411:C:A	56390411	A	ADD	755	0.0107	0.1464	-0.2762	0.2976	0.07312	0.9417
4	rs62309758:56423069:T:C	56423069	C	ADD	759	0.01132	0.1604	-0.3031	0.3257	0.07056	0.9438
4	rs28448438:56416665:C:T	56416665	T	ADD	771	0.00974	0.145	-0.2745	0.294	0.06716	0.9465
4	rs11133382:56316980:T:G	56316980	T	ADD	767	-0.007813	0.1456	-0.2931	0.2775	-0.05367	0.9572
4	rs564762:56284631:C:T	56284631	C	ADD	770	0.007315	0.1455	-0.2779	0.2926	0.05026	0.9599
4	rs473005:56288125:A:C	56288125	A	ADD	770	0.007315	0.1455	-0.2779	0.2926	0.05026	0.9599
4	rs11133379:56306111:G:A	56306111	G	ADD	771	0.007041	0.1454	-0.278	0.2921	0.04842	0.9614
4	rs3805147:56306730:C:T	56306730	C	ADD	771	0.007041	0.1454	-0.278	0.2921	0.04842	0.9614
4	rs1522106:56307214:C:A	56307214	C	ADD	771	0.007041	0.1454	-0.278	0.2921	0.04842	0.9614
4	rs3736544:56309992:A:G	56309992	A	ADD	771	0.007041	0.1454	-0.278	0.2921	0.04842	0.9614
4	rs3736545:56310343:C:G	56310343	C	ADD	771	0.007041	0.1454	-0.278	0.2921	0.04842	0.9614
4	rs12643926:56310621:C:T	56310621	C	ADD	771	0.007041	0.1454	-0.278	0.2921	0.04842	0.9614
4	rs12647034:56310622:A:G	56310622	A	ADD	771	0.007041	0.1454	-0.278	0.2921	0.04842	0.9614
4	rs13121235:56311947:A:G	56311947	A	ADD	771	0.007041	0.1454	-0.278	0.2921	0.04842	0.9614
4	rs6811520:56315178:T:C	56315178	T	ADD	771	0.007041	0.1454	-0.278	0.2921	0.04842	0.9614
4	rs2412646:56318772:T:C	56318772	T	ADD	771	0.007041	0.1454	-0.278	0.2921	0.04842	0.9614
4	rs2412647:56319105:C:T	56319105	C	ADD	771	0.007041	0.1454	-0.278	0.2921	0.04842	0.9614
4	rs11733864:56321530:C:T	56321530	C	ADD	771	0.007041	0.1454	-0.278	0.2921	0.04842	0.9614
4	rs28463765:56412434:C:T	56412434	T	ADD	772	0.004461	0.1452	-0.2802	0.2891	0.03071	0.9755
4	rs11133399:56413831:A:G	56413831	G	ADD	772	0.004461	0.1452	-0.2802	0.2891	0.03071	0.9755
4	rs4865010:56414962:A:C	56414962	C	ADD	772	0.004461	0.1452	-0.2802	0.2891	0.03071	0.9755
4	rs10034433:56421176:A:T	56421176	T	ADD	772	0.004461	0.1452	-0.2802	0.2891	0.03071	0.9755
4	rs726967	56421713	A	ADD	772	0.004461	0.1452	-0.2802	0.2891	0.03071	0.9755
4	rs6851838:56420747:A:C	56420747	C	ADD	771	0.003684	0.1454	-0.2813	0.2887	0.02533	0.9798
4	rs11735267:56347287:C:T	56347287	C	ADD	767	0.003381	0.1459	-0.2826	0.2893	0.02317	0.9815
4	rs6824955:56317136:T:G	56317136	T	ADD	768	0.003363	0.1458	-0.2824	0.2891	0.02306	0.9816

## Sheet: dominant
CHR	SNP	BP	A1	TEST	NMISS	BETA	SE	L95	U95	STAT	P
4	rs3749473:56294628:T:C	56294628	T	DOM	769	-0.2781	0.222	-0.7133	0.157	-1.253	0.2107
4	rs6858749:56290437:T:C	56290437	T	DOM	771	-0.2763	0.2219	-0.7112	0.1586	-1.245	0.2134
4	rs11732723:56290558:C:T	56290558	C	DOM	771	-0.2763	0.2219	-0.7112	0.1586	-1.245	0.2134
4	rs10049561:56292790:A:G	56292790	A	DOM	771	-0.2755	0.2219	-0.7104	0.1593	-1.242	0.2147
4	rs6858684:56289778:C:T	56289778	C	DOM	768	-0.2714	0.2224	-0.7073	0.1645	-1.22	0.2227
4	rs6828454:56290496:C:T	56290496	C	DOM	770	-0.2693	0.2218	-0.7041	0.1655	-1.214	0.2251
4	rs504836:56285305:C:T	56285305	C	DOM	771	-0.2641	0.2185	-0.6923	0.1641	-1.209	0.2271
4	rs471546:56286613:A:T	56286613	A	DOM	771	-0.2641	0.2185	-0.6923	0.1641	-1.209	0.2271
4	rs549564:56286717:T:C	56286717	T	DOM	771	-0.2641	0.2185	-0.6923	0.1641	-1.209	0.2271
4	rs711533:56289379:C:A	56289379	C	DOM	772	-0.2634	0.2183	-0.6912	0.1644	-1.207	0.2279
4	rs530875:56289779:A:G	56289779	A	DOM	772	-0.2634	0.2183	-0.6912	0.1644	-1.207	0.2279
4	rs532768:56289999:A:G	56289999	A	DOM	772	-0.2634	0.2183	-0.6912	0.1644	-1.207	0.2279
4	rs534654	56290220	A	DOM	772	-0.2634	0.2183	-0.6912	0.1644	-1.207	0.2279
4	rs146471976:56293324:C:A	56293324	A	DOM	740	-0.3706	0.3157	-0.9894	0.2481	-1.174	0.2408
4	rs505861:56285166:T:G	56285166	T	DOM	770	-0.2551	0.2188	-0.6838	0.1737	-1.166	0.244
4	rs62303724:56351281:C:A	56351281	A	DOM	744	0.2404	0.2176	-0.1861	0.6668	1.105	0.2697
4	rs62305269:56373404:C:A	56373404	A	DOM	746	0.2281	0.2169	-0.197	0.6533	1.052	0.2933
4	rs73236149:56373474:C:T	56373474	T	DOM	746	0.2281	0.2169	-0.197	0.6533	1.052	0.2933
4	rs142902983:56406335:C:T	56406335	T	DOM	753	-0.2211	0.2214	-0.6551	0.2129	-0.9983	0.3185
4	rs3792603:56302058:A:G	56302058	G	DOM	744	0.2165	0.217	-0.2088	0.6418	0.9978	0.3187
4	rs62303690:56306005:T:C	56306005	C	DOM	744	0.2165	0.217	-0.2088	0.6418	0.9978	0.3187
4	rs62303709:56315182:C:T	56315182	T	DOM	744	0.2165	0.217	-0.2088	0.6418	0.9978	0.3187
4	rs62303715:56333060:A:C	56333060	C	DOM	744	0.2165	0.217	-0.2088	0.6418	0.9978	0.3187
4	rs62303716:56334252:C:A	56334252	A	DOM	744	0.2165	0.217	-0.2088	0.6418	0.9978	0.3187
4	rs6828474:56341907:A:T	56341907	T	DOM	744	0.2165	0.217	-0.2088	0.6418	0.9978	0.3187
4	rs62309730:56407697:A:G	56407697	G	DOM	748	0.2151	0.2159	-0.208	0.6383	0.9965	0.3193
4	rs55869433:56410937:C:T	56410937	T	DOM	748	0.2151	0.2159	-0.208	0.6383	0.9965	0.3193
4	rs62303685:56285082:C:G	56285082	G	DOM	743	0.2159	0.2172	-0.2098	0.6417	0.9941	0.3205
4	rs62309728:56396815:G:A	56396815	A	DOM	747	0.2134	0.2163	-0.2105	0.6373	0.9867	0.3241
4	rs28670674:56407103:G:A	56407103	A	DOM	766	0.1743	0.2063	-0.23	0.5786	0.845	0.3984
4	rs10462028:56298300:G:A	56298300	A	DOM	772	0.1654	0.2045	-0.2354	0.5661	0.8087	0.4189
4	rs57826934:56323379:C:T	56323379	T	DOM	772	0.1654	0.2045	-0.2354	0.5661	0.8087	0.4189
4	rs1488941:56383966:T:C	56383966	C	DOM	736	0.1492	0.2164	-0.2749	0.5733	0.6895	0.4907
4	rs10016506:56396674:G:T	56396674	T	DOM	770	0.1297	0.2068	-0.2756	0.5349	0.6271	0.5308
4	rs1965467:56322740:G:A	56322740	G	DOM	769	0.1294	0.2072	-0.2768	0.5356	0.6243	0.5326
4	rs6554280:56374952:A:G	56374952	A	DOM	769	0.1265	0.2069	-0.2789	0.5319	0.6116	0.541
4	rs6853192:56409254:T:A	56409254	A	DOM	770	0.1233	0.2069	-0.2822	0.5288	0.5959	0.5514
4	rs62309727:56391793:G:A	56391793	A	DOM	771	0.1196	0.2066	-0.2854	0.5246	0.5788	0.5629
4	rs6839788:56393040:G:T	56393040	T	DOM	771	0.1196	0.2066	-0.2854	0.5246	0.5788	0.5629
4	rs7673908:56394819:A:G	56394819	G	DOM	771	0.1196	0.2066	-0.2854	0.5246	0.5788	0.5629
4	rs10002541:56395011:T:C	56395011	C	DOM	771	0.1196	0.2066	-0.2854	0.5246	0.5788	0.5629
4	rs6812042:56396079:G:T	56396079	T	DOM	771	0.1196	0.2066	-0.2854	0.5246	0.5788	0.5629
4	rs9998038:56397849:C:T	56397849	T	DOM	771	0.1196	0.2066	-0.2854	0.5246	0.5788	0.5629
4	rs9998146:56397977:C:T	56397977	T	DOM	771	0.1196	0.2066	-0.2854	0.5246	0.5788	0.5629
4	rs28790098:56398109:C:T	56398109	T	DOM	771	0.1196	0.2066	-0.2854	0.5246	0.5788	0.5629
4	rs6815516:56399184:A:T	56399184	T	DOM	771	0.1196	0.2066	-0.2854	0.5246	0.5788	0.5629
4	rs11726609:56400869:T:A	56400869	A	DOM	771	0.1196	0.2066	-0.2854	0.5246	0.5788	0.5629
4	rs17085889:56402115:G:A	56402115	A	DOM	771	0.1196	0.2066	-0.2854	0.5246	0.5788	0.5629
4	rs10005989:56405206:C:T	56405206	T	DOM	771	0.1196	0.2066	-0.2854	0.5246	0.5788	0.5629
4	rs28525309:56406236:G:C	56406236	C	DOM	771	0.1196	0.2066	-0.2854	0.5246	0.5788	0.5629
4	rs28582059:56408404:G:C	56408404	C	DOM	771	0.1196	0.2066	-0.2854	0.5246	0.5788	0.5629
4	rs4865008:56410855:T:G	56410855	G	DOM	771	0.1196	0.2066	-0.2854	0.5246	0.5788	0.5629
4	rs28448438:56416665:C:T	56416665	T	DOM	771	0.1175	0.2067	-0.2877	0.5226	0.5683	0.57
4	rs6554286:56400304:T:G	56400304	G	DOM	769	0.1173	0.2072	-0.2887	0.5234	0.5665	0.5712
4	rs6832769:56298194:G:A	56298194	G	DOM	765	0.1153	0.2071	-0.2906	0.5213	0.5567	0.5779
4	rs4580704:56326707:G:C	56326707	G	DOM	772	0.1139	0.2065	-0.2909	0.5186	0.5513	0.5816
4	rs13128582:56328944:C:G	56328944	C	DOM	772	0.1139	0.2065	-0.2909	0.5186	0.5513	0.5816
4	rs4371676:56329008:G:A	56329008	G	DOM	772	0.1139	0.2065	-0.2909	0.5186	0.5513	0.5816
4	rs62303714:56329018:A:T	56329018	A	DOM	772	0.1139	0.2065	-0.2909	0.5186	0.5513	0.5816
4	rs1522111:56329563:T:A	56329563	T	DOM	772	0.1139	0.2065	-0.2909	0.5186	0.5513	0.5816
4	rs4864998:56332606:A:G	56332606	A	DOM	772	0.1139	0.2065	-0.2909	0.5186	0.5513	0.5816
4	rs6846427:56335448:C:G	56335448	C	DOM	772	0.1139	0.2065	-0.2909	0.5186	0.5513	0.5816
4	rs6817267:56338541:G:A	56338541	G	DOM	772	0.1139	0.2065	-0.2909	0.5186	0.5513	0.5816
4	rs11931061	56338793	G	DOM	772	0.1139	0.2065	-0.2909	0.5186	0.5513	0.5816
4	rs2140077:56338953:A:G	56338953	A	DOM	772	0.1139	0.2065	-0.2909	0.5186	0.5513	0.5816
4	rs7668147:56339384:C:T	56339384	C	DOM	772	0.1139	0.2065	-0.2909	0.5186	0.5513	0.5816
4	rs11947476:56339751:T:C	56339751	T	DOM	772	0.1139	0.2065	-0.2909	0.5186	0.5513	0.5816
4	rs13102385:56345255:T:C	56345255	T	DOM	772	0.1139	0.2065	-0.2909	0.5186	0.5513	0.5816
4	rs35767091:56346723:G:A	56346723	G	DOM	772	0.1139	0.2065	-0.2909	0.5186	0.5513	0.5816
4	rs9997288:56347227:T:C	56347227	T	DOM	772	0.1139	0.2065	-0.2909	0.5186	0.5513	0.5816
4	rs11947623:56349190:C:A	56349190	C	DOM	772	0.1139	0.2065	-0.2909	0.5186	0.5513	0.5816
4	rs7677526:56349908:A:T	56349908	A	DOM	772	0.1139	0.2065	-0.2909	0.5186	0.5513	0.5816
4	rs6810948:56351192:A:G	56351192	A	DOM	772	0.1139	0.2065	-0.2909	0.5186	0.5513	0.5816
4	rs7684810:56352794:C:T	56352794	C	DOM	772	0.1139	0.2065	-0.2909	0.5186	0.5513	0.5816
4	rs13152650:56357858:T:C	56357858	T	DOM	772	0.1139	0.2065	-0.2909	0.5186	0.5513	0.5816
4	rs11939815:56358283:T:G	56358283	T	DOM	772	0.1139	0.2065	-0.2909	0.5186	0.5513	0.5816
4	rs58894703:56358538:G:A	56358538	G	DOM	772	0.1139	0.2065	-0.2909	0.5186	0.5513	0.5816
4	rs3805152:56359658:C:T	56359658	C	DOM	772	0.1139	0.2065	-0.2909	0.5186	0.5513	0.5816
4	rs13138697:56363309:G:A	56363309	G	DOM	772	0.1139	0.2065	-0.2909	0.5186	0.5513	0.5816
4	rs3805154:56363927:C:T	56363927	C	DOM	772	0.1139	0.2065	-0.2909	0.5186	0.5513	0.5816
4	rs3805157:56364103:A:G	56364103	A	DOM	772	0.1139	0.2065	-0.2909	0.5186	0.5513	0.5816
4	rs2177129:56365414:C:T	56365414	C	DOM	772	0.1139	0.2065	-0.2909	0.5186	0.5513	0.5816
4	rs6824057:56367278:G:C	56367278	G	DOM	772	0.1139	0.2065	-0.2909	0.5186	0.5513	0.5816
4	rs1980273:56367401:C:G	56367401	C	DOM	772	0.1139	0.2065	-0.2909	0.5186	0.5513	0.5816
4	rs7670225:56368018:C:T	56368018	C	DOM	772	0.1139	0.2065	-0.2909	0.5186	0.5513	0.5816
4	rs12646078:56368204:T:C	56368204	T	DOM	772	0.1139	0.2065	-0.2909	0.5186	0.5513	0.5816
4	rs6837710:56374455:C:T	56374455	C	DOM	772	0.1139	0.2065	-0.2909	0.5186	0.5513	0.5816
4	rs6819660:56374577:T:G	56374577	T	DOM	772	0.1139	0.2065	-0.2909	0.5186	0.5513	0.5816
4	rs3817444	56375981	A	DOM	772	0.1139	0.2065	-0.2909	0.5186	0.5513	0.5816
4	rs3828481:56376664:T:C	56376664	T	DOM	772	0.1139	0.2065	-0.2909	0.5186	0.5513	0.5816
4	rs10462035:56379178:G:A	56379178	G	DOM	772	0.1139	0.2065	-0.2909	0.5186	0.5513	0.5816
4	rs2177127:56379959:A:C	56379959	A	DOM	772	0.1139	0.2065	-0.2909	0.5186	0.5513	0.5816
4	rs1522110:56380283:C:T	56380283	C	DOM	772	0.1139	0.2065	-0.2909	0.5186	0.5513	0.5816
4	rs9312662:56386371:T:C	56386371	C	DOM	772	0.1139	0.2065	-0.2909	0.5186	0.5513	0.5816
4	rs7667849:56388199:A:G	56388199	G	DOM	772	0.1139	0.2065	-0.2909	0.5186	0.5513	0.5816
4	rs28463765:56412434:C:T	56412434	T	DOM	772	0.1139	0.2065	-0.2909	0.5186	0.5513	0.5816
4	rs11133399:56413831:A:G	56413831	G	DOM	772	0.1139	0.2065	-0.2909	0.5186	0.5513	0.5816
4	rs4865010:56414962:A:C	56414962	C	DOM	772	0.1139	0.2065	-0.2909	0.5186	0.5513	0.5816
4	rs10034433:56421176:A:T	56421176	T	DOM	772	0.1139	0.2065	-0.2909	0.5186	0.5513	0.5816
4	rs726967	56421713	A	DOM	772	0.1139	0.2065	-0.2909	0.5186	0.5513	0.5816
4	rs6851838:56420747:A:C	56420747	C	DOM	771	0.1128	0.2068	-0.2926	0.5181	0.5453	0.5857
4	rs56055342:56407095:T:C	56407095	C	DOM	764	-0.1111	0.2041	-0.5111	0.289	-0.5442	0.5865
4	rs6825994:56390411:C:A	56390411	A	DOM	755	0.1131	0.2084	-0.2953	0.5215	0.5429	0.5874
4	rs60797008:56388672:A:T	56388672	T	DOM	758	0.112	0.2082	-0.2962	0.5201	0.5376	0.591
4	rs3749472:56294032:A:G	56294032	A	DOM	769	-0.1208	0.2312	-0.574	0.3324	-0.5225	0.6015
4	rs11133382:56316980:T:G	56316980	T	DOM	767	0.1045	0.2065	-0.3003	0.5093	0.5062	0.6129
4	rs564762:56284631:C:T	56284631	C	DOM	770	0.1042	0.2066	-0.3009	0.5092	0.504	0.6144
4	rs473005:56288125:A:C	56288125	A	DOM	770	0.1042	0.2066	-0.3009	0.5092	0.504	0.6144
4	rs1522108:56380733:T:C	56380733	T	DOM	768	0.1034	0.2065	-0.3012	0.5081	0.501	0.6165
4	rs1522107:56380773:A:T	56380773	A	DOM	768	0.1034	0.2065	-0.3012	0.5081	0.501	0.6165
4	rs11133379:56306111:G:A	56306111	G	DOM	771	0.1033	0.2064	-0.3013	0.5078	0.5003	0.617
4	rs3805147:56306730:C:T	56306730	C	DOM	771	0.1033	0.2064	-0.3013	0.5078	0.5003	0.617
4	rs1522106:56307214:C:A	56307214	C	DOM	771	0.1033	0.2064	-0.3013	0.5078	0.5003	0.617
4	rs3736544:56309992:A:G	56309992	A	DOM	771	0.1033	0.2064	-0.3013	0.5078	0.5003	0.617
4	rs3736545:56310343:C:G	56310343	C	DOM	771	0.1033	0.2064	-0.3013	0.5078	0.5003	0.617
4	rs12643926:56310621:C:T	56310621	C	DOM	771	0.1033	0.2064	-0.3013	0.5078	0.5003	0.617
4	rs12647034:56310622:A:G	56310622	A	DOM	771	0.1033	0.2064	-0.3013	0.5078	0.5003	0.617
4	rs13121235:56311947:A:G	56311947	A	DOM	771	0.1033	0.2064	-0.3013	0.5078	0.5003	0.617
4	rs6811520:56315178:T:C	56315178	T	DOM	771	0.1033	0.2064	-0.3013	0.5078	0.5003	0.617
4	rs2412646:56318772:T:C	56318772	T	DOM	771	0.1033	0.2064	-0.3013	0.5078	0.5003	0.617
4	rs2412647:56319105:C:T	56319105	C	DOM	771	0.1033	0.2064	-0.3013	0.5078	0.5003	0.617
4	rs11733864:56321530:C:T	56321530	C	DOM	771	0.1033	0.2064	-0.3013	0.5078	0.5003	0.617
4	rs11735267:56347287:C:T	56347287	C	DOM	767	0.103	0.2072	-0.3031	0.509	0.4969	0.6194
4	rs6840236:56289785:T:C	56289785	T	DOM	768	-0.1143	0.2316	-0.5682	0.3397	-0.4934	0.6219
4	rs6810483:56290573:T:C	56290573	T	DOM	770	-0.1126	0.231	-0.5654	0.3403	-0.4873	0.6262
4	rs6834676:56298414:C:G	56298414	C	DOM	769	0.09856	0.2071	-0.3073	0.5044	0.476	0.6342
4	rs6824955:56317136:T:G	56317136	T	DOM	768	0.0972	0.2071	-0.3088	0.5032	0.4692	0.639
4	rs62309758:56423069:T:C	56423069	C	DOM	759	0.08501	0.2073	-0.3213	0.4913	0.4101	0.6819
4	rs11133385:56326652:G:A	56326652	A	DOM	772	-0.07702	0.2041	-0.4771	0.3231	-0.3773	0.7061
4	rs12504300:56348527:G:C	56348527	C	DOM	769	-0.07655	0.2047	-0.4777	0.3246	-0.374	0.7085
4	rs1522114:56356062:A:G	56356062	G	DOM	766	-0.07413	0.2056	-0.4771	0.3288	-0.3606	0.7185
4	rs4865001:56356343:T:C	56356343	C	DOM	766	-0.07413	0.2056	-0.4771	0.3288	-0.3606	0.7185
4	rs4864543:56356395:C:T	56356395	T	DOM	766	-0.07413	0.2056	-0.4771	0.3288	-0.3606	0.7185
4	rs6825774:56357317:G:T	56357317	T	DOM	766	-0.07413	0.2056	-0.4771	0.3288	-0.3606	0.7185
4	rs7699867:56349885:C:A	56349885	A	DOM	770	-0.07284	0.2046	-0.4739	0.3282	-0.356	0.722
4	rs11133389:56352885:C:T	56352885	T	DOM	770	-0.07284	0.2046	-0.4739	0.3282	-0.356	0.722
4	rs13128179:56358887:C:T	56358887	T	DOM	770	-0.07284	0.2046	-0.4739	0.3282	-0.356	0.722
4	rs3805153:56359724:T:G	56359724	G	DOM	770	-0.07284	0.2046	-0.4739	0.3282	-0.356	0.722
4	rs7658446:56361429:T:C	56361429	C	DOM	770	-0.07284	0.2046	-0.4739	0.3282	-0.356	0.722
4	rs13124436:56368671:G:A	56368671	A	DOM	770	-0.07284	0.2046	-0.4739	0.3282	-0.356	0.722
4	rs6843997:56375149:C:T	56375149	T	DOM	770	-0.07284	0.2046	-0.4739	0.3282	-0.356	0.722
4	rs12508367:56375609:T:C	56375609	C	DOM	770	-0.07284	0.2046	-0.4739	0.3282	-0.356	0.722
4	rs2272073:56376344:C:T	56376344	T	DOM	770	-0.07284	0.2046	-0.4739	0.3282	-0.356	0.722
4	rs12649507:56380484:G:A	56380484	A	DOM	770	-0.07284	0.2046	-0.4739	0.3282	-0.356	0.722
4	rs4865003:56380969:T:G	56380969	G	DOM	770	-0.07284	0.2046	-0.4739	0.3282	-0.356	0.722
4	rs12510275:56382715:T:C	56382715	C	DOM	770	-0.07284	0.2046	-0.4739	0.3282	-0.356	0.722
4	rs12510327:56382911:T:C	56382911	C	DOM	770	-0.07284	0.2046	-0.4739	0.3282	-0.356	0.722
4	rs11939580:56383352:C:T	56383352	T	DOM	770	-0.07284	0.2046	-0.4739	0.3282	-0.356	0.722
4	rs6830409:56388396:T:C	56388396	C	DOM	770	-0.07284	0.2046	-0.4739	0.3282	-0.356	0.722
4	rs13115570:56387392:T:G	56387392	G	DOM	768	-0.06966	0.2049	-0.4713	0.332	-0.3399	0.734
4	rs11133383:56317045:C:T	56317045	C	DOM	764	0.07016	0.208	-0.3375	0.4779	0.3373	0.736
4	rs2035692:56394968:T:A	56394968	A	DOM	769	-0.067	0.2048	-0.4683	0.3343	-0.3272	0.7436
4	rs4507426:56395554:T:C	56395554	C	DOM	769	-0.067	0.2048	-0.4683	0.3343	-0.3272	0.7436
4	rs2035691:56395953:C:T	56395953	T	DOM	769	-0.067	0.2048	-0.4683	0.3343	-0.3272	0.7436
4	rs11939652:56398709:T:A	56398709	A	DOM	769	-0.067	0.2048	-0.4683	0.3343	-0.3272	0.7436
4	rs13107810:56408410:C:A	56408410	A	DOM	769	-0.067	0.2048	-0.4683	0.3343	-0.3272	0.7436
4	rs7667741:56410788:T:C	56410788	C	DOM	769	-0.067	0.2048	-0.4683	0.3343	-0.3272	0.7436
4	rs12648271:56368122:G:C	56368122	C	DOM	763	-0.06621	0.206	-0.47	0.3375	-0.3214	0.748
4	rs13128180:56286188:G:T	56286188	T	DOM	771	-0.06473	0.2041	-0.4647	0.3353	-0.3172	0.7512
4	rs11932712:56302590:C:T	56302590	T	DOM	771	-0.06473	0.2041	-0.4647	0.3353	-0.3172	0.7512
4	rs2412648:56321067:T:G	56321067	G	DOM	771	-0.06473	0.2041	-0.4647	0.3353	-0.3172	0.7512
4	rs12512737:56321105:A:T	56321105	T	DOM	771	-0.06473	0.2041	-0.4647	0.3353	-0.3172	0.7512
4	rs13125984:56321269:G:A	56321269	A	DOM	771	-0.06473	0.2041	-0.4647	0.3353	-0.3172	0.7512
4	rs12501746:56303605:C:T	56303605	T	DOM	770	-0.06413	0.2043	-0.4646	0.3364	-0.3138	0.7537
4	rs6843722:56331332:A:C	56331332	C	DOM	765	-0.06364	0.2054	-0.4662	0.3389	-0.3098	0.7568
4	rs6849474:56318462:G:A	56318462	A	DOM	769	-0.06052	0.2036	-0.4597	0.3386	-0.2972	0.7664
4	rs13140590:56414833:A:G	56414833	G	DOM	770	-0.0604	0.2046	-0.4614	0.3406	-0.2952	0.7679
4	rs13132420:56392813:G:A	56392813	A	DOM	754	-0.05581	0.2073	-0.4622	0.3505	-0.2692	0.7879
4	rs4864996:56319088:A:C	56319088	C	DOM	768	-0.05461	0.2046	-0.4557	0.3465	-0.2668	0.7897
4	rs13140173:56393331:C:T	56393331	T	DOM	765	-0.05117	0.2051	-0.4531	0.3508	-0.2495	0.8031
4	rs55699500:56407079:G:T	56407079	T	DOM	766	-0.0393	0.2053	-0.4417	0.3631	-0.1914	0.8483
4	rs56362210:56407139:C:T	56407139	T	DOM	766	-0.0393	0.2053	-0.4417	0.3631	-0.1914	0.8483
4	rs6850524:56381997:C:G	56381997	C	DOM	736	0.03912	0.2213	-0.3946	0.4728	0.1768	0.8597
4	rs11133394:56383238:C:T	56383238	C	DOM	736	0.03912	0.2213	-0.3946	0.4728	0.1768	0.8597
4	rs1464490:56322787:T:C	56322787	C	DOM	770	0.02657	0.2055	-0.3763	0.4294	0.1293	0.8972
4	rs7659095:56401601:G:A	56401601	G	DOM	770	-0.02504	0.2038	-0.4245	0.3744	-0.1229	0.9022
4	rs10529258:56412869:G:A	56412869	A	DOM	761	0.01985	0.2034	-0.3787	0.4184	0.09761	0.9223
4	rs115635692:56412873:A:C	56412873	C	DOM	761	0.01985	0.2034	-0.3787	0.4184	0.09761	0.9223
4	rs116135676:56412874:G:T	56412874	T	DOM	761	0.01985	0.2034	-0.3787	0.4184	0.09761	0.9223
4	rs79658500:56364754:T:C	56364754	C	DOM	770	-0.01883	0.2044	-0.4194	0.3817	-0.09215	0.9266
4	rs67963898:56341687:A:G	56341687	G	DOM	771	-0.01849	0.2043	-0.419	0.382	-0.09046	0.9279
4	rs4864548	56413803	A	DOM	772	0.01827	0.2058	-0.3851	0.4217	0.08874	0.9293
4	rs4865004:56381285:G:A	56381285	A	DOM	771	-0.01526	0.2062	-0.4195	0.3889	-0.07402	0.941
4	rs62303686:56293659:G:A	56293659	A	DOM	772	-0.0146	0.2041	-0.4147	0.3855	-0.07152	0.943
4	rs1048004:56300209:C:A	56300209	A	DOM	772	-0.0146	0.2041	-0.4147	0.3855	-0.07152	0.943
4	rs1801260	56301369	G	DOM	772	-0.0146	0.2041	-0.4147	0.3855	-0.07152	0.943
4	rs17721215:56303787:T:C	56303787	C	DOM	772	-0.0146	0.2041	-0.4147	0.3855	-0.07152	0.943
4	rs73236142:56312310:G:T	56312310	T	DOM	772	-0.0146	0.2041	-0.4147	0.3855	-0.07152	0.943
4	rs11240:56319350:C:G	56319350	G	DOM	772	-0.0146	0.2041	-0.4147	0.3855	-0.07152	0.943
4	rs7676245:56321317:G:A	56321317	A	DOM	772	-0.0146	0.2041	-0.4147	0.3855	-0.07152	0.943
4	rs62303711:56324492:G:C	56324492	C	DOM	772	-0.0146	0.2041	-0.4147	0.3855	-0.07152	0.943
4	rs62303713:56327743:G:A	56327743	A	DOM	772	-0.0146	0.2041	-0.4147	0.3855	-0.07152	0.943
4	rs62303718:56342937:T:C	56342937	C	DOM	772	-0.0146	0.2041	-0.4147	0.3855	-0.07152	0.943
4	rs17722870:56344686:A:G	56344686	G	DOM	772	-0.0146	0.2041	-0.4147	0.3855	-0.07152	0.943
4	rs55885973:56346221:C:A	56346221	A	DOM	772	-0.0146	0.2041	-0.4147	0.3855	-0.07152	0.943
4	rs17779627:56349942:T:C	56349942	C	DOM	772	-0.0146	0.2041	-0.4147	0.3855	-0.07152	0.943
4	rs57338268:56351180:G:A	56351180	A	DOM	772	-0.0146	0.2041	-0.4147	0.3855	-0.07152	0.943
4	rs2070062:56355598:A:C	56355598	C	DOM	772	-0.0146	0.2041	-0.4147	0.3855	-0.07152	0.943
4	rs62303726:56356582:A:G	56356582	G	DOM	772	-0.0146	0.2041	-0.4147	0.3855	-0.07152	0.943
4	rs55729020:56357848:C:G	56357848	G	DOM	772	-0.0146	0.2041	-0.4147	0.3855	-0.07152	0.943
4	rs58476959:56362401:A:C	56362401	C	DOM	772	-0.0146	0.2041	-0.4147	0.3855	-0.07152	0.943
4	rs3805156:56364092:G:A	56364092	A	DOM	772	-0.0146	0.2041	-0.4147	0.3855	-0.07152	0.943
4	rs62303731:56365834:C:T	56365834	T	DOM	772	-0.0146	0.2041	-0.4147	0.3855	-0.07152	0.943
4	rs62303732:56366035:A:G	56366035	G	DOM	772	-0.0146	0.2041	-0.4147	0.3855	-0.07152	0.943
4	rs56196624:56366507:T:C	56366507	C	DOM	772	-0.0146	0.2041	-0.4147	0.3855	-0.07152	0.943
4	rs62305264:56369135:A:G	56369135	G	DOM	772	-0.0146	0.2041	-0.4147	0.3855	-0.07152	0.943
4	rs62305266:56371283:C:T	56371283	T	DOM	772	-0.0146	0.2041	-0.4147	0.3855	-0.07152	0.943
4	rs62305267:56372979:C:T	56372979	T	DOM	772	-0.0146	0.2041	-0.4147	0.3855	-0.07152	0.943
4	rs62305268:56373158:T:A	56373158	A	DOM	772	-0.0146	0.2041	-0.4147	0.3855	-0.07152	0.943
4	rs62305270:56374009:G:C	56374009	C	DOM	772	-0.0146	0.2041	-0.4147	0.3855	-0.07152	0.943
4	rs7681414:56375057:C:G	56375057	G	DOM	772	-0.0146	0.2041	-0.4147	0.3855	-0.07152	0.943
4	rs62305271:56375882:G:T	56375882	T	DOM	772	-0.0146	0.2041	-0.4147	0.3855	-0.07152	0.943
4	rs10462033:56377719:G:T	56377719	T	DOM	772	-0.0146	0.2041	-0.4147	0.3855	-0.07152	0.943
4	rs1915905:56378548:T:G	56378548	G	DOM	772	-0.0146	0.2041	-0.4147	0.3855	-0.07152	0.943
4	rs1522109:56380570:A:G	56380570	G	DOM	772	-0.0146	0.2041	-0.4147	0.3855	-0.07152	0.943
4	rs6554282:56385979:A:G	56385979	A	DOM	772	-0.0146	0.2041	-0.4147	0.3855	-0.07152	0.943
4	rs6554283:56387220:G:T	56387220	G	DOM	772	-0.0146	0.2041	-0.4147	0.3855	-0.07152	0.943
4	rs7666895:56387478:T:C	56387478	T	DOM	772	-0.0146	0.2041	-0.4147	0.3855	-0.07152	0.943
4	rs1546004:56387779:C:T	56387779	C	DOM	772	-0.0146	0.2041	-0.4147	0.3855	-0.07152	0.943
4	rs4865006:56392279:C:T	56392279	C	DOM	772	-0.0146	0.2041	-0.4147	0.3855	-0.07152	0.943
4	rs1021307:56395714:G:A	56395714	G	DOM	772	-0.0146	0.2041	-0.4147	0.3855	-0.07152	0.943
4	rs1021306:56395944:T:G	56395944	T	DOM	772	-0.0146	0.2041	-0.4147	0.3855	-0.07152	0.943
4	rs6554284:56399899:A:G	56399899	A	DOM	772	-0.0146	0.2041	-0.4147	0.3855	-0.07152	0.943
4	rs6554285:56400120:C:T	56400120	C	DOM	772	-0.0146	0.2041	-0.4147	0.3855	-0.07152	0.943
4	rs7660668:56401697:C:G	56401697	C	DOM	772	-0.0146	0.2041	-0.4147	0.3855	-0.07152	0.943
4	rs7697067:56403380:A:T	56403380	A	DOM	772	-0.0146	0.2041	-0.4147	0.3855	-0.07152	0.943
4	rs7698022:56407347:G:T	56407347	G	DOM	772	-0.0146	0.2041	-0.4147	0.3855	-0.07152	0.943
4	rs13134079:56408188:A:G	56408188	A	DOM	772	-0.0146	0.2041	-0.4147	0.3855	-0.07152	0.943
4	rs12509047:56411412:T:A	56411412	T	DOM	772	-0.0146	0.2041	-0.4147	0.3855	-0.07152	0.943
4	rs12505265:56412143:C:G	56412143	C	DOM	772	-0.0146	0.2041	-0.4147	0.3855	-0.07152	0.943
4	rs1906676:56415344:A:G	56415344	A	DOM	772	-0.0146	0.2041	-0.4147	0.3855	-0.07152	0.943
4	rs6554287:56416879:C:T	56416879	C	DOM	772	-0.0146	0.2041	-0.4147	0.3855	-0.07152	0.943
4	rs1979604:56418755:A:C	56418755	A	DOM	772	-0.0146	0.2041	-0.4147	0.3855	-0.07152	0.943
4	rs10866424:56419574:T:G	56419574	T	DOM	772	-0.0146	0.2041	-0.4147	0.3855	-0.07152	0.943
4	rs4865012:56420786:C:T	56420786	C	DOM	772	-0.0146	0.2041	-0.4147	0.3855	-0.07152	0.943
4	rs13114841:56352141:T:C	56352141	C	DOM	771	-0.01364	0.2062	-0.4177	0.3904	-0.06614	0.9473
4	rs1979605:56418873:A:G	56418873	A	DOM	771	-0.01311	0.2044	-0.4137	0.3875	-0.06415	0.9489
4	rs17721497:56311248:A:T	56311248	T	DOM	768	-0.01286	0.205	-0.4146	0.3889	-0.06273	0.95
4	rs56056791:56328468:T:C	56328468	C	DOM	771	-0.007861	0.2043	-0.4082	0.3925	-0.03848	0.9693
4	rs7677952:56291479:C:T	56291479	T	DOM	771	0.007542	0.2059	-0.3961	0.4112	0.03662	0.9708
4	rs1047354:56295583:A:G	56295583	G	DOM	771	0.007542	0.2059	-0.3961	0.4112	0.03662	0.9708
4	rs1056547:56296763:T:G	56296763	G	DOM	771	0.007542	0.2059	-0.3961	0.4112	0.03662	0.9708
4	rs6828570:56297762:C:G	56297762	G	DOM	771	0.007542	0.2059	-0.3961	0.4112	0.03662	0.9708
4	rs3749474:56300685:C:T	56300685	T	DOM	771	0.007542	0.2059	-0.3961	0.4112	0.03662	0.9708
4	rs1474271:56302079:C:T	56302079	T	DOM	771	0.007542	0.2059	-0.3961	0.4112	0.03662	0.9708
4	rs11937487:56302743:A:G	56302743	G	DOM	771	0.007542	0.2059	-0.3961	0.4112	0.03662	0.9708
4	rs3805146:56303152:C:T	56303152	T	DOM	771	0.007542	0.2059	-0.3961	0.4112	0.03662	0.9708
4	rs11133378:56305639:C:T	56305639	T	DOM	771	0.007542	0.2059	-0.3961	0.4112	0.03662	0.9708
4	rs3805148:56306810:A:C	56306810	C	DOM	771	0.007542	0.2059	-0.3961	0.4112	0.03662	0.9708
4	rs11133380:56307277:A:G	56307277	G	DOM	771	0.007542	0.2059	-0.3961	0.4112	0.03662	0.9708
4	rs12510110:56307734:A:G	56307734	G	DOM	771	0.007542	0.2059	-0.3961	0.4112	0.03662	0.9708
4	rs12510990:56308074:T:C	56308074	C	DOM	771	0.007542	0.2059	-0.3961	0.4112	0.03662	0.9708
4	rs3805149:56308351:C:T	56308351	T	DOM	771	0.007542	0.2059	-0.3961	0.4112	0.03662	0.9708
4	rs11945370:56309042:A:G	56309042	G	DOM	771	0.007542	0.2059	-0.3961	0.4112	0.03662	0.9708
4	rs12647677:56310420:T:C	56310420	C	DOM	771	0.007542	0.2059	-0.3961	0.4112	0.03662	0.9708
4	rs3805150:56313036:C:T	56313036	T	DOM	771	0.007542	0.2059	-0.3961	0.4112	0.03662	0.9708
4	rs4864990:56313690:A:G	56313690	G	DOM	771	0.007542	0.2059	-0.3961	0.4112	0.03662	0.9708
4	rs11133381:56316979:T:C	56316979	C	DOM	771	0.007542	0.2059	-0.3961	0.4112	0.03662	0.9708
4	rs4864995:56319020:A:G	56319020	G	DOM	771	0.007542	0.2059	-0.3961	0.4112	0.03662	0.9708
4	rs12651640:56320321:T:A	56320321	A	DOM	771	0.007542	0.2059	-0.3961	0.4112	0.03662	0.9708
4	rs1554483:56321817:C:G	56321817	G	DOM	771	0.007542	0.2059	-0.3961	0.4112	0.03662	0.9708
4	rs10517346:56323194:G:C	56323194	C	DOM	771	0.007542	0.2059	-0.3961	0.4112	0.03662	0.9708
4	rs11133384:56323253:C:G	56323253	G	DOM	771	0.007542	0.2059	-0.3961	0.4112	0.03662	0.9708
4	rs1554484:56324339:T:C	56324339	C	DOM	771	0.007542	0.2059	-0.3961	0.4112	0.03662	0.9708
4	rs1056545:56296897:G:A	56296897	A	DOM	767	0.007051	0.2071	-0.3988	0.4129	0.03405	0.9728
4	rs5863:56296907:A:G	56296907	G	DOM	767	0.007051	0.2071	-0.3988	0.4129	0.03405	0.9728
4	rs4865005:56391948:T:A	56391948	A	DOM	770	-0.007019	0.2063	-0.4114	0.3974	-0.03402	0.9729
4	rs6802:56292101:A:T	56292101	T	DOM	770	-0.006725	0.2045	-0.4076	0.3942	-0.03288	0.9738
4	rs73236140:56306216:T:C	56306216	C	DOM	770	-0.006725	0.2045	-0.4076	0.3942	-0.03288	0.9738
4	rs62303691:56308252:C:T	56308252	T	DOM	770	-0.006725	0.2045	-0.4076	0.3942	-0.03288	0.9738
4	rs62303692:56311447:C:T	56311447	T	DOM	770	-0.006725	0.2045	-0.4076	0.3942	-0.03288	0.9738
4	rs62303708:56313484:T:C	56313484	C	DOM	770	-0.006725	0.2045	-0.4076	0.3942	-0.03288	0.9738
4	rs62303712:56326651:C:T	56326651	T	DOM	770	-0.006725	0.2045	-0.4076	0.3942	-0.03288	0.9738
4	rs62303722:56348243:A:C	56348243	C	DOM	770	-0.006725	0.2045	-0.4076	0.3942	-0.03288	0.9738
4	rs62303728:56361929:G:A	56361929	A	DOM	770	-0.006725	0.2045	-0.4076	0.3942	-0.03288	0.9738
4	rs62303730:56365115:A:C	56365115	C	DOM	770	-0.006725	0.2045	-0.4076	0.3942	-0.03288	0.9738
4	rs62309729:56402846:A:G	56402846	G	DOM	770	-0.006725	0.2045	-0.4076	0.3942	-0.03288	0.9738
4	rs7691799:56411741:C:A	56411741	A	DOM	772	0.006448	0.2059	-0.3971	0.41	0.03132	0.975
4	rs12505266:56412169:C:T	56412169	T	DOM	772	0.006448	0.2059	-0.3971	0.41	0.03132	0.975
4	rs56154935:56412545:C:G	56412545	G	DOM	772	0.006448	0.2059	-0.3971	0.41	0.03132	0.975
4	rs7662966:56414428:G:C	56414428	C	DOM	772	0.006448	0.2059	-0.3971	0.41	0.03132	0.975
4	rs13118520:56415283:G:C	56415283	C	DOM	772	0.006448	0.2059	-0.3971	0.41	0.03132	0.975
4	rs13115828:56417614:T:C	56417614	C	DOM	772	0.006448	0.2059	-0.3971	0.41	0.03132	0.975
4	rs13136282:56418012:C:G	56418012	G	DOM	772	0.006448	0.2059	-0.3971	0.41	0.03132	0.975
4	rs11934897:56419563:T:C	56419563	C	DOM	772	0.006448	0.2059	-0.3971	0.41	0.03132	0.975
4	rs11932293:56420192:G:C	56420192	C	DOM	772	0.006448	0.2059	-0.3971	0.41	0.03132	0.975
4	rs4864549:56420547:G:T	56420547	T	DOM	772	0.006448	0.2059	-0.3971	0.41	0.03132	0.975
4	rs4865011:56420623:A:G	56420623	G	DOM	772	0.006448	0.2059	-0.3971	0.41	0.03132	0.975
4	rs13133579:56326088:A:T	56326088	T	DOM	772	-0.006139	0.206	-0.4098	0.3975	-0.0298	0.9762
4	rs11133386:56327487:A:T	56327487	T	DOM	772	-0.006139	0.206	-0.4098	0.3975	-0.0298	0.9762
4	rs4340844:56328856:A:C	56328856	C	DOM	772	-0.006139	0.206	-0.4098	0.3975	-0.0298	0.9762
4	rs1522112:56329773:T:C	56329773	C	DOM	772	-0.006139	0.206	-0.4098	0.3975	-0.0298	0.9762
4	rs4864997:56332177:C:G	56332177	G	DOM	772	-0.006139	0.206	-0.4098	0.3975	-0.0298	0.9762
4	rs960152:56333475:A:C	56333475	C	DOM	772	-0.006139	0.206	-0.4098	0.3975	-0.0298	0.9762
4	rs12644948:56336433:C:T	56336433	T	DOM	772	-0.006139	0.206	-0.4098	0.3975	-0.0298	0.9762
4	rs3805151:56337041:T:C	56337041	C	DOM	772	-0.006139	0.206	-0.4098	0.3975	-0.0298	0.9762
4	rs13118237:56340426:T:G	56340426	G	DOM	772	-0.006139	0.206	-0.4098	0.3975	-0.0298	0.9762
4	rs11133387:56341297:C:G	56341297	G	DOM	772	-0.006139	0.206	-0.4098	0.3975	-0.0298	0.9762
4	rs9312661:56342326:G:A	56342326	A	DOM	772	-0.006139	0.206	-0.4098	0.3975	-0.0298	0.9762
4	rs4864999:56342903:A:G	56342903	G	DOM	772	-0.006139	0.206	-0.4098	0.3975	-0.0298	0.9762
4	rs10517344:56343712:A:C	56343712	C	DOM	772	-0.006139	0.206	-0.4098	0.3975	-0.0298	0.9762
4	rs11133388:56344033:G:C	56344033	C	DOM	772	-0.006139	0.206	-0.4098	0.3975	-0.0298	0.9762
4	rs10462032:56345236:T:C	56345236	C	DOM	772	-0.006139	0.206	-0.4098	0.3975	-0.0298	0.9762
4	rs13122619:56345506:C:G	56345506	G	DOM	772	-0.006139	0.206	-0.4098	0.3975	-0.0298	0.9762
4	rs11722049:56346901:A:G	56346901	G	DOM	772	-0.006139	0.206	-0.4098	0.3975	-0.0298	0.9762
4	rs12501636:56348484:T:A	56348484	A	DOM	772	-0.006139	0.206	-0.4098	0.3975	-0.0298	0.9762
4	rs6858803:56350701:T:C	56350701	C	DOM	772	-0.006139	0.206	-0.4098	0.3975	-0.0298	0.9762
4	rs13107988:56351378:T:C	56351378	C	DOM	772	-0.006139	0.206	-0.4098	0.3975	-0.0298	0.9762
4	rs939823:56353535:C:T	56353535	T	DOM	772	-0.006139	0.206	-0.4098	0.3975	-0.0298	0.9762
4	rs4864542:56354087:C:G	56354087	G	DOM	772	-0.006139	0.206	-0.4098	0.3975	-0.0298	0.9762
4	rs6838882:56355477:A:G	56355477	G	DOM	772	-0.006139	0.206	-0.4098	0.3975	-0.0298	0.9762
4	rs13146987:56357795:A:G	56357795	G	DOM	772	-0.006139	0.206	-0.4098	0.3975	-0.0298	0.9762
4	rs7677085:56361968:C:T	56361968	T	DOM	772	-0.006139	0.206	-0.4098	0.3975	-0.0298	0.9762
4	rs12510681:56362904:C:T	56362904	T	DOM	772	-0.006139	0.206	-0.4098	0.3975	-0.0298	0.9762
4	rs12500162:56363100:T:C	56363100	C	DOM	772	-0.006139	0.206	-0.4098	0.3975	-0.0298	0.9762
4	rs3805155:56364009:T:C	56364009	C	DOM	772	-0.006139	0.206	-0.4098	0.3975	-0.0298	0.9762
4	rs7686261:56366391:A:G	56366391	G	DOM	772	-0.006139	0.206	-0.4098	0.3975	-0.0298	0.9762
4	rs11724094:56367646:C:A	56367646	A	DOM	772	-0.006139	0.206	-0.4098	0.3975	-0.0298	0.9762
4	rs11729220:56367796:T:G	56367796	G	DOM	772	-0.006139	0.206	-0.4098	0.3975	-0.0298	0.9762
4	rs11133390:56367893:A:G	56367893	G	DOM	772	-0.006139	0.206	-0.4098	0.3975	-0.0298	0.9762
4	rs11133391:56367955:T:C	56367955	C	DOM	772	-0.006139	0.206	-0.4098	0.3975	-0.0298	0.9762
4	rs13133484:56370343:T:C	56370343	C	DOM	772	-0.006139	0.206	-0.4098	0.3975	-0.0298	0.9762
4	rs13127906:56370368:A:G	56370368	G	DOM	772	-0.006139	0.206	-0.4098	0.3975	-0.0298	0.9762
4	rs6849433:56372665:A:G	56372665	G	DOM	772	-0.006139	0.206	-0.4098	0.3975	-0.0298	0.9762
4	rs12501327:56373415:C:G	56373415	G	DOM	772	-0.006139	0.206	-0.4098	0.3975	-0.0298	0.9762
4	rs11133392:56373896:T:A	56373896	A	DOM	772	-0.006139	0.206	-0.4098	0.3975	-0.0298	0.9762
4	rs6838305:56374754:C:T	56374754	T	DOM	772	-0.006139	0.206	-0.4098	0.3975	-0.0298	0.9762
4	rs6838499:56374828:C:T	56374828	T	DOM	772	-0.006139	0.206	-0.4098	0.3975	-0.0298	0.9762
4	rs12503578:56375534:C:G	56375534	G	DOM	772	-0.006139	0.206	-0.4098	0.3975	-0.0298	0.9762
4	rs3828480:56376519:T:C	56376519	C	DOM	772	-0.006139	0.206	-0.4098	0.3975	-0.0298	0.9762
4	rs3828482:56376691:G:T	56376691	T	DOM	772	-0.006139	0.206	-0.4098	0.3975	-0.0298	0.9762
4	rs4864544:56381459:C:T	56381459	T	DOM	772	-0.006139	0.206	-0.4098	0.3975	-0.0298	0.9762
4	rs4864545:56381830:G:A	56381830	A	DOM	772	-0.006139	0.206	-0.4098	0.3975	-0.0298	0.9762
4	rs11133395:56383651:C:T	56383651	T	DOM	772	-0.006139	0.206	-0.4098	0.3975	-0.0298	0.9762
4	rs6847529:56384943:A:T	56384943	T	DOM	772	-0.006139	0.206	-0.4098	0.3975	-0.0298	0.9762
4	rs6822740:56385089:C:G	56385089	G	DOM	772	-0.006139	0.206	-0.4098	0.3975	-0.0298	0.9762
4	rs13108409:56386445:T:C	56386445	C	DOM	772	-0.006139	0.206	-0.4098	0.3975	-0.0298	0.9762
4	rs41324951:56288743:C:G	56288743	G	DOM	769	-0.005832	0.2048	-0.4072	0.3956	-0.02847	0.9773
4	rs12506788:56343593:C:T	56343593	T	DOM	770	-0.004479	0.2065	-0.4092	0.4003	-0.02169	0.9827
4	rs62305265:56369641:G:A	56369641	A	DOM	771	-0.004407	0.2042	-0.4046	0.3957	-0.02159	0.9828
4	rs12642716:56346163:G:A	56346163	A	DOM	771	-0.003512	0.2063	-0.4078	0.4008	-0.01703	0.9864
4	rs3762837:56377365:T:C	56377365	C	DOM	771	-0.002987	0.2062	-0.4071	0.4011	-0.01449	0.9884
4	rs4864547:56404395:C:T	56404395	T	DOM	769	-0.002908	0.2066	-0.4078	0.402	-0.01408	0.9888
4	rs17722979:56346411:G:A	56346411	A	DOM	771	-0.002361	0.204	-0.4022	0.3975	-0.01157	0.9908
4	rs4864994:56318122:A:C	56318122	C	DOM	766	0.001089	0.207	-0.4047	0.4069	0.005261	0.9958
4	rs11726198:56390002:T:C	56390002	C	DOM	771	-0.0007048	0.2061	-0.4047	0.4033	-0.00342	0.9973
4	rs11133396:56390413:A:C	56390413	C	DOM	771	-0.0007048	0.2061	-0.4047	0.4033	-0.00342	0.9973
4	rs7675109:56391756:G:A	56391756	A	DOM	771	-0.0007048	0.2061	-0.4047	0.4033	-0.00342	0.9973
4	rs13108499:56392681:A:C	56392681	C	DOM	771	-0.0007048	0.2061	-0.4047	0.4033	-0.00342	0.9973
4	rs13116194:56397317:G:A	56397317	A	DOM	771	-0.0007048	0.2061	-0.4047	0.4033	-0.00342	0.9973
4	rs13117836:56397385:C:T	56397385	T	DOM	771	-0.0007048	0.2061	-0.4047	0.4033	-0.00342	0.9973
4	rs7669635:56397820:C:T	56397820	T	DOM	771	-0.0007048	0.2061	-0.4047	0.4033	-0.00342	0.9973
4	rs7668429:56397978:G:A	56397978	A	DOM	771	-0.0007048	0.2061	-0.4047	0.4033	-0.00342	0.9973
4	rs11932880:56398077:C:A	56398077	A	DOM	771	-0.0007048	0.2061	-0.4047	0.4033	-0.00342	0.9973
4	rs13113518:56399648:T:C	56399648	C	DOM	771	-0.0007048	0.2061	-0.4047	0.4033	-0.00342	0.9973
4	rs13132084:56399912:G:A	56399912	A	DOM	771	-0.0007048	0.2061	-0.4047	0.4033	-0.00342	0.9973
4	rs13152173:56400955:G:T	56400955	T	DOM	771	-0.0007048	0.2061	-0.4047	0.4033	-0.00342	0.9973
4	rs13141049:56401656:T:C	56401656	C	DOM	771	-0.0007048	0.2061	-0.4047	0.4033	-0.00342	0.9973
4	rs12507722:56402588:G:A	56402588	A	DOM	771	-0.0007048	0.2061	-0.4047	0.4033	-0.00342	0.9973
4	rs7696832:56403247:A:G	56403247	G	DOM	771	-0.0007048	0.2061	-0.4047	0.4033	-0.00342	0.9973
4	rs4865007:56403717:C:T	56403717	T	DOM	771	-0.0007048	0.2061	-0.4047	0.4033	-0.00342	0.9973
4	rs4864546:56404127:G:A	56404127	A	DOM	771	-0.0007048	0.2061	-0.4047	0.4033	-0.00342	0.9973
4	rs7686058:56405164:C:T	56405164	T	DOM	771	-0.0007048	0.2061	-0.4047	0.4033	-0.00342	0.9973
4	rs34648901:56407426:C:T	56407426	T	DOM	771	-0.0007048	0.2061	-0.4047	0.4033	-0.00342	0.9973
4	rs13106406:56408486:G:C	56408486	C	DOM	771	-0.0007048	0.2061	-0.4047	0.4033	-0.00342	0.9973
4	rs13134752:56408511:A:T	56408511	T	DOM	771	-0.0007048	0.2061	-0.4047	0.4033	-0.00342	0.9973
4	rs7660980:56409115:C:A	56409115	A	DOM	771	-0.0007048	0.2061	-0.4047	0.4033	-0.00342	0.9973
4	rs11133397:56400333:C:A	56400333	A	DOM	769	-0.000502	0.2066	-0.4054	0.4044	-0.00243	0.9981
4	rs11133398:56400347:C:T	56400347	T	DOM	769	-0.000502	0.2066	-0.4054	0.4044	-0.00243	0.9981
4	rs11942279:56305819:T:C	56305819	C	DOM	770	-0.000251	0.2061	-0.4043	0.4038	-0.001218	0.999

## Sheet: recessive
CHR	SNP	BP	A1	TEST	NMISS	BETA	SE	L95	U95	STAT	P
4	rs6834676:56298414:C:G	56298414	C	REC	769	-0.236	0.2868	-0.798	0.3261	-0.8228	0.4109
4	rs11133382:56316980:T:G	56316980	T	REC	767	-0.2377	0.2903	-0.8066	0.3312	-0.8189	0.4131
4	rs6851838:56420747:A:C	56420747	C	REC	771	-0.2056	0.2889	-0.7719	0.3607	-0.7117	0.4769
4	rs28463765:56412434:C:T	56412434	T	REC	772	-0.205	0.2887	-0.7709	0.3609	-0.71	0.4779
4	rs11133399:56413831:A:G	56413831	G	REC	772	-0.205	0.2887	-0.7709	0.3609	-0.71	0.4779
4	rs4865010:56414962:A:C	56414962	C	REC	772	-0.205	0.2887	-0.7709	0.3609	-0.71	0.4779
4	rs10034433:56421176:A:T	56421176	T	REC	772	-0.205	0.2887	-0.7709	0.3609	-0.71	0.4779
4	rs726967	56421713	A	REC	772	-0.205	0.2887	-0.7709	0.3609	-0.71	0.4779
4	rs10462028:56298300:G:A	56298300	A	REC	772	-0.2195	0.3243	-0.8551	0.4161	-0.6768	0.4988
4	rs57826934:56323379:C:T	56323379	T	REC	772	-0.2195	0.3243	-0.8551	0.4161	-0.6768	0.4988
4	rs11133383:56317045:C:T	56317045	C	REC	764	-0.189	0.2873	-0.7521	0.3741	-0.658	0.5107
4	rs28448438:56416665:C:T	56416665	T	REC	771	-0.1894	0.2878	-0.7535	0.3747	-0.658	0.5107
4	rs1488941:56383966:T:C	56383966	C	REC	736	-0.3042	0.4662	-1.218	0.6095	-0.6525	0.5143
4	rs11735267:56347287:C:T	56347287	C	REC	767	-0.188	0.2897	-0.7557	0.3798	-0.649	0.5166
4	rs6853192:56409254:T:A	56409254	A	REC	770	-0.188	0.29	-0.7565	0.3804	-0.6484	0.5169
4	rs62309727:56391793:G:A	56391793	A	REC	771	-0.1849	0.2899	-0.7531	0.3834	-0.6376	0.5239
4	rs6839788:56393040:G:T	56393040	T	REC	771	-0.1849	0.2899	-0.7531	0.3834	-0.6376	0.5239
4	rs7673908:56394819:A:G	56394819	G	REC	771	-0.1849	0.2899	-0.7531	0.3834	-0.6376	0.5239
4	rs10002541:56395011:T:C	56395011	C	REC	771	-0.1849	0.2899	-0.7531	0.3834	-0.6376	0.5239
4	rs6812042:56396079:G:T	56396079	T	REC	771	-0.1849	0.2899	-0.7531	0.3834	-0.6376	0.5239
4	rs9998038:56397849:C:T	56397849	T	REC	771	-0.1849	0.2899	-0.7531	0.3834	-0.6376	0.5239
4	rs9998146:56397977:C:T	56397977	T	REC	771	-0.1849	0.2899	-0.7531	0.3834	-0.6376	0.5239
4	rs28790098:56398109:C:T	56398109	T	REC	771	-0.1849	0.2899	-0.7531	0.3834	-0.6376	0.5239
4	rs6815516:56399184:A:T	56399184	T	REC	771	-0.1849	0.2899	-0.7531	0.3834	-0.6376	0.5239
4	rs11726609:56400869:T:A	56400869	A	REC	771	-0.1849	0.2899	-0.7531	0.3834	-0.6376	0.5239
4	rs17085889:56402115:G:A	56402115	A	REC	771	-0.1849	0.2899	-0.7531	0.3834	-0.6376	0.5239
4	rs10005989:56405206:C:T	56405206	T	REC	771	-0.1849	0.2899	-0.7531	0.3834	-0.6376	0.5239
4	rs28525309:56406236:G:C	56406236	C	REC	771	-0.1849	0.2899	-0.7531	0.3834	-0.6376	0.5239
4	rs28582059:56408404:G:C	56408404	C	REC	771	-0.1849	0.2899	-0.7531	0.3834	-0.6376	0.5239
4	rs4865008:56410855:T:G	56410855	G	REC	771	-0.1849	0.2899	-0.7531	0.3834	-0.6376	0.5239
4	rs10529258:56412869:G:A	56412869	A	REC	761	-0.2257	0.3591	-0.9295	0.4781	-0.6286	0.5298
4	rs115635692:56412873:A:C	56412873	C	REC	761	-0.2257	0.3591	-0.9295	0.4781	-0.6286	0.5298
4	rs116135676:56412874:G:T	56412874	T	REC	761	-0.2257	0.3591	-0.9295	0.4781	-0.6286	0.5298
4	rs4580704:56326707:G:C	56326707	G	REC	772	-0.1816	0.2899	-0.7497	0.3865	-0.6266	0.5311
4	rs13128582:56328944:C:G	56328944	C	REC	772	-0.1816	0.2899	-0.7497	0.3865	-0.6266	0.5311
4	rs4371676:56329008:G:A	56329008	G	REC	772	-0.1816	0.2899	-0.7497	0.3865	-0.6266	0.5311
4	rs62303714:56329018:A:T	56329018	A	REC	772	-0.1816	0.2899	-0.7497	0.3865	-0.6266	0.5311
4	rs1522111:56329563:T:A	56329563	T	REC	772	-0.1816	0.2899	-0.7497	0.3865	-0.6266	0.5311
4	rs4864998:56332606:A:G	56332606	A	REC	772	-0.1816	0.2899	-0.7497	0.3865	-0.6266	0.5311
4	rs6846427:56335448:C:G	56335448	C	REC	772	-0.1816	0.2899	-0.7497	0.3865	-0.6266	0.5311
4	rs6817267:56338541:G:A	56338541	G	REC	772	-0.1816	0.2899	-0.7497	0.3865	-0.6266	0.5311
4	rs11931061	56338793	G	REC	772	-0.1816	0.2899	-0.7497	0.3865	-0.6266	0.5311
4	rs2140077:56338953:A:G	56338953	A	REC	772	-0.1816	0.2899	-0.7497	0.3865	-0.6266	0.5311
4	rs7668147:56339384:C:T	56339384	C	REC	772	-0.1816	0.2899	-0.7497	0.3865	-0.6266	0.5311
4	rs11947476:56339751:T:C	56339751	T	REC	772	-0.1816	0.2899	-0.7497	0.3865	-0.6266	0.5311
4	rs13102385:56345255:T:C	56345255	T	REC	772	-0.1816	0.2899	-0.7497	0.3865	-0.6266	0.5311
4	rs35767091:56346723:G:A	56346723	G	REC	772	-0.1816	0.2899	-0.7497	0.3865	-0.6266	0.5311
4	rs9997288:56347227:T:C	56347227	T	REC	772	-0.1816	0.2899	-0.7497	0.3865	-0.6266	0.5311
4	rs11947623:56349190:C:A	56349190	C	REC	772	-0.1816	0.2899	-0.7497	0.3865	-0.6266	0.5311
4	rs7677526:56349908:A:T	56349908	A	REC	772	-0.1816	0.2899	-0.7497	0.3865	-0.6266	0.5311
4	rs6810948:56351192:A:G	56351192	A	REC	772	-0.1816	0.2899	-0.7497	0.3865	-0.6266	0.5311
4	rs7684810:56352794:C:T	56352794	C	REC	772	-0.1816	0.2899	-0.7497	0.3865	-0.6266	0.5311
4	rs13152650:56357858:T:C	56357858	T	REC	772	-0.1816	0.2899	-0.7497	0.3865	-0.6266	0.5311
4	rs11939815:56358283:T:G	56358283	T	REC	772	-0.1816	0.2899	-0.7497	0.3865	-0.6266	0.5311
4	rs58894703:56358538:G:A	56358538	G	REC	772	-0.1816	0.2899	-0.7497	0.3865	-0.6266	0.5311
4	rs3805152:56359658:C:T	56359658	C	REC	772	-0.1816	0.2899	-0.7497	0.3865	-0.6266	0.5311
4	rs13138697:56363309:G:A	56363309	G	REC	772	-0.1816	0.2899	-0.7497	0.3865	-0.6266	0.5311
4	rs3805154:56363927:C:T	56363927	C	REC	772	-0.1816	0.2899	-0.7497	0.3865	-0.6266	0.5311
4	rs3805157:56364103:A:G	56364103	A	REC	772	-0.1816	0.2899	-0.7497	0.3865	-0.6266	0.5311
4	rs2177129:56365414:C:T	56365414	C	REC	772	-0.1816	0.2899	-0.7497	0.3865	-0.6266	0.5311
4	rs6824057:56367278:G:C	56367278	G	REC	772	-0.1816	0.2899	-0.7497	0.3865	-0.6266	0.5311
4	rs1980273:56367401:C:G	56367401	C	REC	772	-0.1816	0.2899	-0.7497	0.3865	-0.6266	0.5311
4	rs7670225:56368018:C:T	56368018	C	REC	772	-0.1816	0.2899	-0.7497	0.3865	-0.6266	0.5311
4	rs12646078:56368204:T:C	56368204	T	REC	772	-0.1816	0.2899	-0.7497	0.3865	-0.6266	0.5311
4	rs6837710:56374455:C:T	56374455	C	REC	772	-0.1816	0.2899	-0.7497	0.3865	-0.6266	0.5311
4	rs6819660:56374577:T:G	56374577	T	REC	772	-0.1816	0.2899	-0.7497	0.3865	-0.6266	0.5311
4	rs3828481:56376664:T:C	56376664	T	REC	772	-0.1816	0.2899	-0.7497	0.3865	-0.6266	0.5311
4	rs10462035:56379178:G:A	56379178	G	REC	772	-0.1816	0.2899	-0.7497	0.3865	-0.6266	0.5311
4	rs2177127:56379959:A:C	56379959	A	REC	772	-0.1816	0.2899	-0.7497	0.3865	-0.6266	0.5311
4	rs1522110:56380283:C:T	56380283	C	REC	772	-0.1816	0.2899	-0.7497	0.3865	-0.6266	0.5311
4	rs9312662:56386371:T:C	56386371	C	REC	772	-0.1816	0.2899	-0.7497	0.3865	-0.6266	0.5311
4	rs7667849:56388199:A:G	56388199	G	REC	772	-0.1816	0.2899	-0.7497	0.3865	-0.6266	0.5311
4	rs10016506:56396674:G:T	56396674	T	REC	770	-0.1801	0.2899	-0.7483	0.3881	-0.6212	0.5347
4	rs6825994:56390411:C:A	56390411	A	REC	755	-0.1783	0.291	-0.7486	0.392	-0.6128	0.5402
4	rs6824955:56317136:T:G	56317136	T	REC	768	-0.1775	0.2902	-0.7463	0.3913	-0.6116	0.541
4	rs6554286:56400304:T:G	56400304	G	REC	769	-0.1772	0.2914	-0.7484	0.3939	-0.6082	0.5432
4	rs564762:56284631:C:T	56284631	C	REC	770	-0.1759	0.2898	-0.7439	0.3921	-0.6068	0.5442
4	rs473005:56288125:A:C	56288125	A	REC	770	-0.1759	0.2898	-0.7439	0.3921	-0.6068	0.5442
4	rs11133379:56306111:G:A	56306111	G	REC	771	-0.1754	0.2896	-0.743	0.3922	-0.6056	0.5449
4	rs3805147:56306730:C:T	56306730	C	REC	771	-0.1754	0.2896	-0.743	0.3922	-0.6056	0.5449
4	rs1522106:56307214:C:A	56307214	C	REC	771	-0.1754	0.2896	-0.743	0.3922	-0.6056	0.5449
4	rs3736544:56309992:A:G	56309992	A	REC	771	-0.1754	0.2896	-0.743	0.3922	-0.6056	0.5449
4	rs3736545:56310343:C:G	56310343	C	REC	771	-0.1754	0.2896	-0.743	0.3922	-0.6056	0.5449
4	rs12643926:56310621:C:T	56310621	C	REC	771	-0.1754	0.2896	-0.743	0.3922	-0.6056	0.5449
4	rs12647034:56310622:A:G	56310622	A	REC	771	-0.1754	0.2896	-0.743	0.3922	-0.6056	0.5449
4	rs13121235:56311947:A:G	56311947	A	REC	771	-0.1754	0.2896	-0.743	0.3922	-0.6056	0.5449
4	rs6811520:56315178:T:C	56315178	T	REC	771	-0.1754	0.2896	-0.743	0.3922	-0.6056	0.5449
4	rs2412646:56318772:T:C	56318772	T	REC	771	-0.1754	0.2896	-0.743	0.3922	-0.6056	0.5449
4	rs2412647:56319105:C:T	56319105	C	REC	771	-0.1754	0.2896	-0.743	0.3922	-0.6056	0.5449
4	rs11733864:56321530:C:T	56321530	C	REC	771	-0.1754	0.2896	-0.743	0.3922	-0.6056	0.5449
4	rs1965467:56322740:G:A	56322740	G	REC	769	-0.1735	0.29	-0.7418	0.3949	-0.5982	0.5499
4	rs79658500:56364754:T:C	56364754	C	REC	770	-0.2103	0.3606	-0.917	0.4964	-0.5832	0.5599
4	rs41324951:56288743:C:G	56288743	G	REC	769	-0.21	0.3611	-0.9178	0.4978	-0.5814	0.5611
4	rs6802:56292101:A:T	56292101	T	REC	770	-0.2094	0.3609	-0.9167	0.498	-0.5801	0.562
4	rs73236140:56306216:T:C	56306216	C	REC	770	-0.2094	0.3609	-0.9167	0.498	-0.5801	0.562
4	rs62303691:56308252:C:T	56308252	T	REC	770	-0.2094	0.3609	-0.9167	0.498	-0.5801	0.562
4	rs62303692:56311447:C:T	56311447	T	REC	770	-0.2094	0.3609	-0.9167	0.498	-0.5801	0.562
4	rs62303708:56313484:T:C	56313484	C	REC	770	-0.2094	0.3609	-0.9167	0.498	-0.5801	0.562
4	rs62303712:56326651:C:T	56326651	T	REC	770	-0.2094	0.3609	-0.9167	0.498	-0.5801	0.562
4	rs62303722:56348243:A:C	56348243	C	REC	770	-0.2094	0.3609	-0.9167	0.498	-0.5801	0.562
4	rs62303728:56361929:G:A	56361929	A	REC	770	-0.2094	0.3609	-0.9167	0.498	-0.5801	0.562
4	rs62303730:56365115:A:C	56365115	C	REC	770	-0.2094	0.3609	-0.9167	0.498	-0.5801	0.562
4	rs62309729:56402846:A:G	56402846	G	REC	770	-0.2094	0.3609	-0.9167	0.498	-0.5801	0.562
4	rs62305269:56373404:C:A	56373404	A	REC	746	-0.269	0.4645	-1.179	0.6413	-0.5792	0.5626
4	rs73236149:56373474:C:T	56373474	T	REC	746	-0.269	0.4645	-1.179	0.6413	-0.5792	0.5626
4	rs56056791:56328468:T:C	56328468	C	REC	771	-0.2086	0.3606	-0.9154	0.4982	-0.5785	0.5631
4	rs17721497:56311248:A:T	56311248	T	REC	768	-0.2088	0.3613	-0.9169	0.4993	-0.5779	0.5635
4	rs62309730:56407697:A:G	56407697	G	REC	748	-0.2676	0.4639	-1.177	0.6415	-0.5769	0.5642
4	rs55869433:56410937:C:T	56410937	T	REC	748	-0.2676	0.4639	-1.177	0.6415	-0.5769	0.5642
4	rs62305265:56369641:G:A	56369641	A	REC	771	-0.2077	0.3604	-0.914	0.4987	-0.5762	0.5646
4	rs3817444	56375981	A	REC	772	-0.1676	0.2909	-0.7377	0.4025	-0.5762	0.5646
4	rs62309728:56396815:G:A	56396815	A	REC	747	-0.2665	0.4642	-1.176	0.6433	-0.5742	0.566
4	rs62309758:56423069:T:C	56423069	C	REC	759	-0.2137	0.3727	-0.9441	0.5167	-0.5734	0.5666
4	rs60797008:56388672:A:T	56388672	T	REC	758	-0.1667	0.2911	-0.7373	0.4039	-0.5726	0.5671
4	rs1979605:56418873:A:G	56418873	A	REC	771	-0.2055	0.3608	-0.9126	0.5017	-0.5695	0.5692
4	rs62303686:56293659:G:A	56293659	A	REC	772	-0.2046	0.3606	-0.9113	0.5021	-0.5674	0.5706
4	rs1048004:56300209:C:A	56300209	A	REC	772	-0.2046	0.3606	-0.9113	0.5021	-0.5674	0.5706
4	rs1801260	56301369	G	REC	772	-0.2046	0.3606	-0.9113	0.5021	-0.5674	0.5706
4	rs17721215:56303787:T:C	56303787	C	REC	772	-0.2046	0.3606	-0.9113	0.5021	-0.5674	0.5706
4	rs73236142:56312310:G:T	56312310	T	REC	772	-0.2046	0.3606	-0.9113	0.5021	-0.5674	0.5706
4	rs11240:56319350:C:G	56319350	G	REC	772	-0.2046	0.3606	-0.9113	0.5021	-0.5674	0.5706
4	rs7676245:56321317:G:A	56321317	A	REC	772	-0.2046	0.3606	-0.9113	0.5021	-0.5674	0.5706
4	rs62303711:56324492:G:C	56324492	C	REC	772	-0.2046	0.3606	-0.9113	0.5021	-0.5674	0.5706
4	rs62303713:56327743:G:A	56327743	A	REC	772	-0.2046	0.3606	-0.9113	0.5021	-0.5674	0.5706
4	rs62303718:56342937:T:C	56342937	C	REC	772	-0.2046	0.3606	-0.9113	0.5021	-0.5674	0.5706
4	rs17722870:56344686:A:G	56344686	G	REC	772	-0.2046	0.3606	-0.9113	0.5021	-0.5674	0.5706
4	rs55885973:56346221:C:A	56346221	A	REC	772	-0.2046	0.3606	-0.9113	0.5021	-0.5674	0.5706
4	rs17779627:56349942:T:C	56349942	C	REC	772	-0.2046	0.3606	-0.9113	0.5021	-0.5674	0.5706
4	rs57338268:56351180:G:A	56351180	A	REC	772	-0.2046	0.3606	-0.9113	0.5021	-0.5674	0.5706
4	rs2070062:56355598:A:C	56355598	C	REC	772	-0.2046	0.3606	-0.9113	0.5021	-0.5674	0.5706
4	rs62303726:56356582:A:G	56356582	G	REC	772	-0.2046	0.3606	-0.9113	0.5021	-0.5674	0.5706
4	rs55729020:56357848:C:G	56357848	G	REC	772	-0.2046	0.3606	-0.9113	0.5021	-0.5674	0.5706
4	rs58476959:56362401:A:C	56362401	C	REC	772	-0.2046	0.3606	-0.9113	0.5021	-0.5674	0.5706
4	rs3805156:56364092:G:A	56364092	A	REC	772	-0.2046	0.3606	-0.9113	0.5021	-0.5674	0.5706
4	rs62303731:56365834:C:T	56365834	T	REC	772	-0.2046	0.3606	-0.9113	0.5021	-0.5674	0.5706
4	rs62303732:56366035:A:G	56366035	G	REC	772	-0.2046	0.3606	-0.9113	0.5021	-0.5674	0.5706
4	rs56196624:56366507:T:C	56366507	C	REC	772	-0.2046	0.3606	-0.9113	0.5021	-0.5674	0.5706
4	rs62305264:56369135:A:G	56369135	G	REC	772	-0.2046	0.3606	-0.9113	0.5021	-0.5674	0.5706
4	rs62305266:56371283:C:T	56371283	T	REC	772	-0.2046	0.3606	-0.9113	0.5021	-0.5674	0.5706
4	rs62305267:56372979:C:T	56372979	T	REC	772	-0.2046	0.3606	-0.9113	0.5021	-0.5674	0.5706
4	rs62305268:56373158:T:A	56373158	A	REC	772	-0.2046	0.3606	-0.9113	0.5021	-0.5674	0.5706
4	rs62305270:56374009:G:C	56374009	C	REC	772	-0.2046	0.3606	-0.9113	0.5021	-0.5674	0.5706
4	rs7681414:56375057:C:G	56375057	G	REC	772	-0.2046	0.3606	-0.9113	0.5021	-0.5674	0.5706
4	rs62305271:56375882:G:T	56375882	T	REC	772	-0.2046	0.3606	-0.9113	0.5021	-0.5674	0.5706
4	rs10462033:56377719:G:T	56377719	T	REC	772	-0.2046	0.3606	-0.9113	0.5021	-0.5674	0.5706
4	rs1915905:56378548:T:G	56378548	G	REC	772	-0.2046	0.3606	-0.9113	0.5021	-0.5674	0.5706
4	rs1522109:56380570:A:G	56380570	G	REC	772	-0.2046	0.3606	-0.9113	0.5021	-0.5674	0.5706
4	rs6554282:56385979:A:G	56385979	A	REC	772	-0.2046	0.3606	-0.9113	0.5021	-0.5674	0.5706
4	rs6554283:56387220:G:T	56387220	G	REC	772	-0.2046	0.3606	-0.9113	0.5021	-0.5674	0.5706
4	rs7666895:56387478:T:C	56387478	T	REC	772	-0.2046	0.3606	-0.9113	0.5021	-0.5674	0.5706
4	rs1546004:56387779:C:T	56387779	C	REC	772	-0.2046	0.3606	-0.9113	0.5021	-0.5674	0.5706
4	rs4865006:56392279:C:T	56392279	C	REC	772	-0.2046	0.3606	-0.9113	0.5021	-0.5674	0.5706
4	rs1021307:56395714:G:A	56395714	G	REC	772	-0.2046	0.3606	-0.9113	0.5021	-0.5674	0.5706
4	rs1021306:56395944:T:G	56395944	T	REC	772	-0.2046	0.3606	-0.9113	0.5021	-0.5674	0.5706
4	rs6554284:56399899:A:G	56399899	A	REC	772	-0.2046	0.3606	-0.9113	0.5021	-0.5674	0.5706
4	rs6554285:56400120:C:T	56400120	C	REC	772	-0.2046	0.3606	-0.9113	0.5021	-0.5674	0.5706
4	rs7660668:56401697:C:G	56401697	C	REC	772	-0.2046	0.3606	-0.9113	0.5021	-0.5674	0.5706
4	rs7697067:56403380:A:T	56403380	A	REC	772	-0.2046	0.3606	-0.9113	0.5021	-0.5674	0.5706
4	rs7698022:56407347:G:T	56407347	G	REC	772	-0.2046	0.3606	-0.9113	0.5021	-0.5674	0.5706
4	rs13134079:56408188:A:G	56408188	A	REC	772	-0.2046	0.3606	-0.9113	0.5021	-0.5674	0.5706
4	rs12509047:56411412:T:A	56411412	T	REC	772	-0.2046	0.3606	-0.9113	0.5021	-0.5674	0.5706
4	rs12505265:56412143:C:G	56412143	C	REC	772	-0.2046	0.3606	-0.9113	0.5021	-0.5674	0.5706
4	rs1906676:56415344:A:G	56415344	A	REC	772	-0.2046	0.3606	-0.9113	0.5021	-0.5674	0.5706
4	rs6554287:56416879:C:T	56416879	C	REC	772	-0.2046	0.3606	-0.9113	0.5021	-0.5674	0.5706
4	rs1979604:56418755:A:C	56418755	A	REC	772	-0.2046	0.3606	-0.9113	0.5021	-0.5674	0.5706
4	rs10866424:56419574:T:G	56419574	T	REC	772	-0.2046	0.3606	-0.9113	0.5021	-0.5674	0.5706
4	rs4865012:56420786:C:T	56420786	C	REC	772	-0.2046	0.3606	-0.9113	0.5021	-0.5674	0.5706
4	rs56055342:56407095:T:C	56407095	C	REC	764	-0.1847	0.3281	-0.8278	0.4583	-0.563	0.5736
4	rs7659095:56401601:G:A	56401601	G	REC	770	-0.2019	0.3596	-0.9066	0.5029	-0.5614	0.5747
4	rs67963898:56341687:A:G	56341687	G	REC	771	-0.2023	0.3608	-0.9093	0.5048	-0.5607	0.5752
4	rs28670674:56407103:G:A	56407103	A	REC	766	-0.1579	0.2883	-0.7229	0.4072	-0.5477	0.5841
4	rs6858749:56290437:T:C	56290437	T	REC	771	-0.1339	0.2447	-0.6135	0.3457	-0.5473	0.5844
4	rs11732723:56290558:C:T	56290558	C	REC	771	-0.1339	0.2447	-0.6135	0.3457	-0.5473	0.5844
4	rs17722979:56346411:G:A	56346411	A	REC	771	-0.1965	0.3602	-0.9024	0.5095	-0.5455	0.5856
4	rs3749473:56294628:T:C	56294628	T	REC	769	-0.1329	0.2448	-0.6127	0.3469	-0.5428	0.5875
4	rs10049561:56292790:A:G	56292790	A	REC	771	-0.1294	0.2452	-0.61	0.3512	-0.5277	0.5978
4	rs1464490:56322787:T:C	56322787	C	REC	770	0.1517	0.2942	-0.4251	0.7284	0.5154	0.6064
4	rs3762837:56377365:T:C	56377365	C	REC	771	0.1502	0.2966	-0.4312	0.7315	0.5062	0.6129
4	rs11932880:56398077:C:A	56398077	A	REC	771	0.1485	0.2965	-0.4327	0.7297	0.5008	0.6167
4	rs6858684:56289778:C:T	56289778	C	REC	768	-0.1229	0.2457	-0.6044	0.3587	-0.5	0.6172
4	rs11133397:56400333:C:A	56400333	A	REC	769	0.1483	0.297	-0.4337	0.7303	0.4993	0.6177
4	rs11133398:56400347:C:T	56400347	T	REC	769	0.1483	0.297	-0.4337	0.7303	0.4993	0.6177
4	rs7677952:56291479:C:T	56291479	T	REC	771	0.1432	0.295	-0.435	0.7215	0.4855	0.6274
4	rs1047354:56295583:A:G	56295583	G	REC	771	0.1432	0.295	-0.435	0.7215	0.4855	0.6274
4	rs1056547:56296763:T:G	56296763	G	REC	771	0.1432	0.295	-0.435	0.7215	0.4855	0.6274
4	rs6828570:56297762:C:G	56297762	G	REC	771	0.1432	0.295	-0.435	0.7215	0.4855	0.6274
4	rs3749474:56300685:C:T	56300685	T	REC	771	0.1432	0.295	-0.435	0.7215	0.4855	0.6274
4	rs1474271:56302079:C:T	56302079	T	REC	771	0.1432	0.295	-0.435	0.7215	0.4855	0.6274
4	rs11937487:56302743:A:G	56302743	G	REC	771	0.1432	0.295	-0.435	0.7215	0.4855	0.6274
4	rs3805146:56303152:C:T	56303152	T	REC	771	0.1432	0.295	-0.435	0.7215	0.4855	0.6274
4	rs11133378:56305639:C:T	56305639	T	REC	771	0.1432	0.295	-0.435	0.7215	0.4855	0.6274
4	rs3805148:56306810:A:C	56306810	C	REC	771	0.1432	0.295	-0.435	0.7215	0.4855	0.6274
4	rs11133380:56307277:A:G	56307277	G	REC	771	0.1432	0.295	-0.435	0.7215	0.4855	0.6274
4	rs12510110:56307734:A:G	56307734	G	REC	771	0.1432	0.295	-0.435	0.7215	0.4855	0.6274
4	rs12510990:56308074:T:C	56308074	C	REC	771	0.1432	0.295	-0.435	0.7215	0.4855	0.6274
4	rs3805149:56308351:C:T	56308351	T	REC	771	0.1432	0.295	-0.435	0.7215	0.4855	0.6274
4	rs11945370:56309042:A:G	56309042	G	REC	771	0.1432	0.295	-0.435	0.7215	0.4855	0.6274
4	rs12647677:56310420:T:C	56310420	C	REC	771	0.1432	0.295	-0.435	0.7215	0.4855	0.6274
4	rs3805150:56313036:C:T	56313036	T	REC	771	0.1432	0.295	-0.435	0.7215	0.4855	0.6274
4	rs4864990:56313690:A:G	56313690	G	REC	771	0.1432	0.295	-0.435	0.7215	0.4855	0.6274
4	rs11133381:56316979:T:C	56316979	C	REC	771	0.1432	0.295	-0.435	0.7215	0.4855	0.6274
4	rs4864995:56319020:A:G	56319020	G	REC	771	0.1432	0.295	-0.435	0.7215	0.4855	0.6274
4	rs1554483:56321817:C:G	56321817	G	REC	771	0.1432	0.295	-0.435	0.7215	0.4855	0.6274
4	rs10517346:56323194:G:C	56323194	C	REC	771	0.1432	0.295	-0.435	0.7215	0.4855	0.6274
4	rs11133384:56323253:C:G	56323253	G	REC	771	0.1432	0.295	-0.435	0.7215	0.4855	0.6274
4	rs1554484:56324339:T:C	56324339	C	REC	771	0.1432	0.295	-0.435	0.7215	0.4855	0.6274
4	rs1056545:56296897:G:A	56296897	A	REC	767	0.1433	0.2957	-0.4364	0.7229	0.4844	0.6282
4	rs5863:56296907:A:G	56296907	G	REC	767	0.1433	0.2957	-0.4364	0.7229	0.4844	0.6282
4	rs6832769:56298194:G:A	56298194	G	REC	765	-0.1389	0.2919	-0.7111	0.4332	-0.4759	0.6343
4	rs11942279:56305819:T:C	56305819	C	REC	770	0.1392	0.2951	-0.4392	0.7176	0.4717	0.6373
4	rs12506788:56343593:C:T	56343593	T	REC	770	0.138	0.2957	-0.4416	0.7177	0.4668	0.6408
4	rs12642716:56346163:G:A	56346163	A	REC	771	0.1375	0.2955	-0.4417	0.7167	0.4653	0.6419
4	rs13133579:56326088:A:T	56326088	T	REC	772	0.1361	0.2953	-0.4427	0.7149	0.4608	0.6451
4	rs11133386:56327487:A:T	56327487	T	REC	772	0.1361	0.2953	-0.4427	0.7149	0.4608	0.6451
4	rs4340844:56328856:A:C	56328856	C	REC	772	0.1361	0.2953	-0.4427	0.7149	0.4608	0.6451
4	rs1522112:56329773:T:C	56329773	C	REC	772	0.1361	0.2953	-0.4427	0.7149	0.4608	0.6451
4	rs4864997:56332177:C:G	56332177	G	REC	772	0.1361	0.2953	-0.4427	0.7149	0.4608	0.6451
4	rs960152:56333475:A:C	56333475	C	REC	772	0.1361	0.2953	-0.4427	0.7149	0.4608	0.6451
4	rs12644948:56336433:C:T	56336433	T	REC	772	0.1361	0.2953	-0.4427	0.7149	0.4608	0.6451
4	rs3805151:56337041:T:C	56337041	C	REC	772	0.1361	0.2953	-0.4427	0.7149	0.4608	0.6451
4	rs13118237:56340426:T:G	56340426	G	REC	772	0.1361	0.2953	-0.4427	0.7149	0.4608	0.6451
4	rs11133387:56341297:C:G	56341297	G	REC	772	0.1361	0.2953	-0.4427	0.7149	0.4608	0.6451
4	rs9312661:56342326:G:A	56342326	A	REC	772	0.1361	0.2953	-0.4427	0.7149	0.4608	0.6451
4	rs4864999:56342903:A:G	56342903	G	REC	772	0.1361	0.2953	-0.4427	0.7149	0.4608	0.6451
4	rs10517344:56343712:A:C	56343712	C	REC	772	0.1361	0.2953	-0.4427	0.7149	0.4608	0.6451
4	rs11133388:56344033:G:C	56344033	C	REC	772	0.1361	0.2953	-0.4427	0.7149	0.4608	0.6451
4	rs10462032:56345236:T:C	56345236	C	REC	772	0.1361	0.2953	-0.4427	0.7149	0.4608	0.6451
4	rs13122619:56345506:C:G	56345506	G	REC	772	0.1361	0.2953	-0.4427	0.7149	0.4608	0.6451
4	rs11722049:56346901:A:G	56346901	G	REC	772	0.1361	0.2953	-0.4427	0.7149	0.4608	0.6451
4	rs12501636:56348484:T:A	56348484	A	REC	772	0.1361	0.2953	-0.4427	0.7149	0.4608	0.6451
4	rs6858803:56350701:T:C	56350701	C	REC	772	0.1361	0.2953	-0.4427	0.7149	0.4608	0.6451
4	rs13107988:56351378:T:C	56351378	C	REC	772	0.1361	0.2953	-0.4427	0.7149	0.4608	0.6451
4	rs939823:56353535:C:T	56353535	T	REC	772	0.1361	0.2953	-0.4427	0.7149	0.4608	0.6451
4	rs4864542:56354087:C:G	56354087	G	REC	772	0.1361	0.2953	-0.4427	0.7149	0.4608	0.6451
4	rs6838882:56355477:A:G	56355477	G	REC	772	0.1361	0.2953	-0.4427	0.7149	0.4608	0.6451
4	rs13146987:56357795:A:G	56357795	G	REC	772	0.1361	0.2953	-0.4427	0.7149	0.4608	0.6451
4	rs7677085:56361968:C:T	56361968	T	REC	772	0.1361	0.2953	-0.4427	0.7149	0.4608	0.6451
4	rs12510681:56362904:C:T	56362904	T	REC	772	0.1361	0.2953	-0.4427	0.7149	0.4608	0.6451
4	rs12500162:56363100:T:C	56363100	C	REC	772	0.1361	0.2953	-0.4427	0.7149	0.4608	0.6451
4	rs3805155:56364009:T:C	56364009	C	REC	772	0.1361	0.2953	-0.4427	0.7149	0.4608	0.6451
4	rs7686261:56366391:A:G	56366391	G	REC	772	0.1361	0.2953	-0.4427	0.7149	0.4608	0.6451
4	rs11724094:56367646:C:A	56367646	A	REC	772	0.1361	0.2953	-0.4427	0.7149	0.4608	0.6451
4	rs11729220:56367796:T:G	56367796	G	REC	772	0.1361	0.2953	-0.4427	0.7149	0.4608	0.6451
4	rs11133390:56367893:A:G	56367893	G	REC	772	0.1361	0.2953	-0.4427	0.7149	0.4608	0.6451
4	rs11133391:56367955:T:C	56367955	C	REC	772	0.1361	0.2953	-0.4427	0.7149	0.4608	0.6451
4	rs13133484:56370343:T:C	56370343	C	REC	772	0.1361	0.2953	-0.4427	0.7149	0.4608	0.6451
4	rs13127906:56370368:A:G	56370368	G	REC	772	0.1361	0.2953	-0.4427	0.7149	0.4608	0.6451
4	rs6849433:56372665:A:G	56372665	G	REC	772	0.1361	0.2953	-0.4427	0.7149	0.4608	0.6451
4	rs12501327:56373415:C:G	56373415	G	REC	772	0.1361	0.2953	-0.4427	0.7149	0.4608	0.6451
4	rs11133392:56373896:T:A	56373896	A	REC	772	0.1361	0.2953	-0.4427	0.7149	0.4608	0.6451
4	rs6838305:56374754:C:T	56374754	T	REC	772	0.1361	0.2953	-0.4427	0.7149	0.4608	0.6451
4	rs6838499:56374828:C:T	56374828	T	REC	772	0.1361	0.2953	-0.4427	0.7149	0.4608	0.6451
4	rs12503578:56375534:C:G	56375534	G	REC	772	0.1361	0.2953	-0.4427	0.7149	0.4608	0.6451
4	rs3828480:56376519:T:C	56376519	C	REC	772	0.1361	0.2953	-0.4427	0.7149	0.4608	0.6451
4	rs3828482:56376691:G:T	56376691	T	REC	772	0.1361	0.2953	-0.4427	0.7149	0.4608	0.6451
4	rs4864544:56381459:C:T	56381459	T	REC	772	0.1361	0.2953	-0.4427	0.7149	0.4608	0.6451
4	rs4864545:56381830:G:A	56381830	A	REC	772	0.1361	0.2953	-0.4427	0.7149	0.4608	0.6451
4	rs11133395:56383651:C:T	56383651	T	REC	772	0.1361	0.2953	-0.4427	0.7149	0.4608	0.6451
4	rs6847529:56384943:A:T	56384943	T	REC	772	0.1361	0.2953	-0.4427	0.7149	0.4608	0.6451
4	rs6822740:56385089:C:G	56385089	G	REC	772	0.1361	0.2953	-0.4427	0.7149	0.4608	0.6451
4	rs13108409:56386445:T:C	56386445	C	REC	772	0.1361	0.2953	-0.4427	0.7149	0.4608	0.6451
4	rs7691799:56411741:C:A	56411741	A	REC	772	0.1361	0.2953	-0.4427	0.7149	0.4608	0.6451
4	rs12505266:56412169:C:T	56412169	T	REC	772	0.1361	0.2953	-0.4427	0.7149	0.4608	0.6451
4	rs56154935:56412545:C:G	56412545	G	REC	772	0.1361	0.2953	-0.4427	0.7149	0.4608	0.6451
4	rs7662966:56414428:G:C	56414428	C	REC	772	0.1361	0.2953	-0.4427	0.7149	0.4608	0.6451
4	rs13118520:56415283:G:C	56415283	C	REC	772	0.1361	0.2953	-0.4427	0.7149	0.4608	0.6451
4	rs13115828:56417614:T:C	56417614	C	REC	772	0.1361	0.2953	-0.4427	0.7149	0.4608	0.6451
4	rs13136282:56418012:C:G	56418012	G	REC	772	0.1361	0.2953	-0.4427	0.7149	0.4608	0.6451
4	rs11934897:56419563:T:C	56419563	C	REC	772	0.1361	0.2953	-0.4427	0.7149	0.4608	0.6451
4	rs11932293:56420192:G:C	56420192	C	REC	772	0.1361	0.2953	-0.4427	0.7149	0.4608	0.6451
4	rs4864549:56420547:G:T	56420547	T	REC	772	0.1361	0.2953	-0.4427	0.7149	0.4608	0.6451
4	rs4865011:56420623:A:G	56420623	G	REC	772	0.1361	0.2953	-0.4427	0.7149	0.4608	0.6451
4	rs62303724:56351281:C:A	56351281	A	REC	744	-0.2159	0.4704	-1.138	0.7061	-0.459	0.6464
4	rs6828454:56290496:C:T	56290496	C	REC	770	-0.1112	0.2452	-0.5918	0.3694	-0.4533	0.6504
4	rs13114841:56352141:T:C	56352141	C	REC	771	0.1328	0.2954	-0.4461	0.7117	0.4496	0.6532
4	rs4864994:56318122:A:C	56318122	C	REC	766	0.1326	0.2956	-0.4468	0.712	0.4485	0.6539
4	rs11726198:56390002:T:C	56390002	C	REC	771	0.1324	0.2954	-0.4466	0.7113	0.448	0.6543
4	rs11133396:56390413:A:C	56390413	C	REC	771	0.1324	0.2954	-0.4466	0.7113	0.448	0.6543
4	rs7675109:56391756:G:A	56391756	A	REC	771	0.1324	0.2954	-0.4466	0.7113	0.448	0.6543
4	rs13108499:56392681:A:C	56392681	C	REC	771	0.1324	0.2954	-0.4466	0.7113	0.448	0.6543
4	rs13116194:56397317:G:A	56397317	A	REC	771	0.1324	0.2954	-0.4466	0.7113	0.448	0.6543
4	rs13117836:56397385:C:T	56397385	T	REC	771	0.1324	0.2954	-0.4466	0.7113	0.448	0.6543
4	rs7669635:56397820:C:T	56397820	T	REC	771	0.1324	0.2954	-0.4466	0.7113	0.448	0.6543
4	rs7668429:56397978:G:A	56397978	A	REC	771	0.1324	0.2954	-0.4466	0.7113	0.448	0.6543
4	rs13113518:56399648:T:C	56399648	C	REC	771	0.1324	0.2954	-0.4466	0.7113	0.448	0.6543
4	rs13132084:56399912:G:A	56399912	A	REC	771	0.1324	0.2954	-0.4466	0.7113	0.448	0.6543
4	rs13152173:56400955:G:T	56400955	T	REC	771	0.1324	0.2954	-0.4466	0.7113	0.448	0.6543
4	rs13141049:56401656:T:C	56401656	C	REC	771	0.1324	0.2954	-0.4466	0.7113	0.448	0.6543
4	rs12507722:56402588:G:A	56402588	A	REC	771	0.1324	0.2954	-0.4466	0.7113	0.448	0.6543
4	rs7696832:56403247:A:G	56403247	G	REC	771	0.1324	0.2954	-0.4466	0.7113	0.448	0.6543
4	rs4865007:56403717:C:T	56403717	T	REC	771	0.1324	0.2954	-0.4466	0.7113	0.448	0.6543
4	rs4864546:56404127:G:A	56404127	A	REC	771	0.1324	0.2954	-0.4466	0.7113	0.448	0.6543
4	rs7686058:56405164:C:T	56405164	T	REC	771	0.1324	0.2954	-0.4466	0.7113	0.448	0.6543
4	rs34648901:56407426:C:T	56407426	T	REC	771	0.1324	0.2954	-0.4466	0.7113	0.448	0.6543
4	rs13106406:56408486:G:C	56408486	C	REC	771	0.1324	0.2954	-0.4466	0.7113	0.448	0.6543
4	rs13134752:56408511:A:T	56408511	T	REC	771	0.1324	0.2954	-0.4466	0.7113	0.448	0.6543
4	rs7660980:56409115:C:A	56409115	A	REC	771	0.1324	0.2954	-0.4466	0.7113	0.448	0.6543
4	rs62303685:56285082:C:G	56285082	G	REC	743	-0.2096	0.4694	-1.13	0.7104	-0.4465	0.6553
4	rs3792603:56302058:A:G	56302058	G	REC	744	-0.209	0.4691	-1.128	0.7104	-0.4455	0.6561
4	rs62303690:56306005:T:C	56306005	C	REC	744	-0.209	0.4691	-1.128	0.7104	-0.4455	0.6561
4	rs62303709:56315182:C:T	56315182	T	REC	744	-0.209	0.4691	-1.128	0.7104	-0.4455	0.6561
4	rs62303715:56333060:A:C	56333060	C	REC	744	-0.209	0.4691	-1.128	0.7104	-0.4455	0.6561
4	rs62303716:56334252:C:A	56334252	A	REC	744	-0.209	0.4691	-1.128	0.7104	-0.4455	0.6561
4	rs6828474:56341907:A:T	56341907	T	REC	744	-0.209	0.4691	-1.128	0.7104	-0.4455	0.6561
4	rs4864547:56404395:C:T	56404395	T	REC	769	0.1313	0.2957	-0.4482	0.7108	0.444	0.6572
4	rs6554280:56374952:A:G	56374952	A	REC	769	-0.1282	0.2922	-0.7009	0.4445	-0.4389	0.6609
4	rs4865005:56391948:T:A	56391948	A	REC	770	0.1295	0.2955	-0.4496	0.7087	0.4384	0.6612
4	rs12651640:56320321:T:A	56320321	A	REC	771	0.1285	0.2939	-0.4475	0.7044	0.4373	0.662
4	rs4864548	56413803	A	REC	772	0.1284	0.2942	-0.4482	0.7051	0.4364	0.6626
4	rs146471976:56293324:C:A	56293324	A	REC	740	0.6153	1.428	-2.183	3.414	0.4309	0.6667
4	rs1522108:56380733:T:C	56380733	T	REC	768	-0.1232	0.2916	-0.6946	0.4483	-0.4225	0.6728
4	rs1522107:56380773:A:T	56380773	A	REC	768	-0.1232	0.2916	-0.6946	0.4483	-0.4225	0.6728
4	rs6850524:56381997:C:G	56381997	C	REC	736	-0.1044	0.2689	-0.6314	0.4227	-0.3881	0.6981
4	rs11133394:56383238:C:T	56383238	C	REC	736	-0.1044	0.2689	-0.6314	0.4227	-0.3881	0.6981
4	rs6840236:56289785:T:C	56289785	T	REC	768	-0.08915	0.2336	-0.547	0.3687	-0.3816	0.7028
4	rs3749472:56294032:A:G	56294032	A	REC	769	-0.08812	0.2332	-0.5452	0.369	-0.3779	0.7056
4	rs6810483:56290573:T:C	56290573	T	REC	770	-0.07939	0.2331	-0.5362	0.3774	-0.3406	0.7335
4	rs4865004:56381285:G:A	56381285	A	REC	771	0.08869	0.2931	-0.4858	0.6632	0.3026	0.7623
4	rs505861:56285166:T:G	56285166	T	REC	770	-0.1815	0.6598	-1.475	1.112	-0.2751	0.7833
4	rs504836:56285305:C:T	56285305	C	REC	771	-0.1781	0.6597	-1.471	1.115	-0.2699	0.7873
4	rs471546:56286613:A:T	56286613	A	REC	771	-0.1781	0.6597	-1.471	1.115	-0.2699	0.7873
4	rs549564:56286717:T:C	56286717	T	REC	771	-0.1781	0.6597	-1.471	1.115	-0.2699	0.7873
4	rs711533:56289379:C:A	56289379	C	REC	772	-0.1774	0.6592	-1.47	1.115	-0.2692	0.7879
4	rs530875:56289779:A:G	56289779	A	REC	772	-0.1774	0.6592	-1.47	1.115	-0.2692	0.7879
4	rs532768:56289999:A:G	56289999	A	REC	772	-0.1774	0.6592	-1.47	1.115	-0.2692	0.7879
4	rs534654	56290220	A	REC	772	-0.1774	0.6592	-1.47	1.115	-0.2692	0.7879
4	rs2035692:56394968:T:A	56394968	A	REC	769	-0.05512	0.3218	-0.6858	0.5755	-0.1713	0.864
4	rs4507426:56395554:T:C	56395554	C	REC	769	-0.05512	0.3218	-0.6858	0.5755	-0.1713	0.864
4	rs2035691:56395953:C:T	56395953	T	REC	769	-0.05512	0.3218	-0.6858	0.5755	-0.1713	0.864
4	rs11939652:56398709:T:A	56398709	A	REC	769	-0.05512	0.3218	-0.6858	0.5755	-0.1713	0.864
4	rs13107810:56408410:C:A	56408410	A	REC	769	-0.05512	0.3218	-0.6858	0.5755	-0.1713	0.864
4	rs7667741:56410788:T:C	56410788	C	REC	769	-0.05512	0.3218	-0.6858	0.5755	-0.1713	0.864
4	rs11133385:56326652:G:A	56326652	A	REC	772	-0.05385	0.3197	-0.6804	0.5727	-0.1684	0.8663
4	rs13115570:56387392:T:G	56387392	G	REC	768	-0.05384	0.3219	-0.6847	0.577	-0.1673	0.8672
4	rs7699867:56349885:C:A	56349885	A	REC	770	-0.05151	0.3217	-0.682	0.579	-0.1601	0.8728
4	rs11133389:56352885:C:T	56352885	T	REC	770	-0.05151	0.3217	-0.682	0.579	-0.1601	0.8728
4	rs13128179:56358887:C:T	56358887	T	REC	770	-0.05151	0.3217	-0.682	0.579	-0.1601	0.8728
4	rs3805153:56359724:T:G	56359724	G	REC	770	-0.05151	0.3217	-0.682	0.579	-0.1601	0.8728
4	rs7658446:56361429:T:C	56361429	C	REC	770	-0.05151	0.3217	-0.682	0.579	-0.1601	0.8728
4	rs13124436:56368671:G:A	56368671	A	REC	770	-0.05151	0.3217	-0.682	0.579	-0.1601	0.8728
4	rs6843997:56375149:C:T	56375149	T	REC	770	-0.05151	0.3217	-0.682	0.579	-0.1601	0.8728
4	rs12508367:56375609:T:C	56375609	C	REC	770	-0.05151	0.3217	-0.682	0.579	-0.1601	0.8728
4	rs2272073:56376344:C:T	56376344	T	REC	770	-0.05151	0.3217	-0.682	0.579	-0.1601	0.8728
4	rs12649507:56380484:G:A	56380484	A	REC	770	-0.05151	0.3217	-0.682	0.579	-0.1601	0.8728
4	rs4865003:56380969:T:G	56380969	G	REC	770	-0.05151	0.3217	-0.682	0.579	-0.1601	0.8728
4	rs12510275:56382715:T:C	56382715	C	REC	770	-0.05151	0.3217	-0.682	0.579	-0.1601	0.8728
4	rs12510327:56382911:T:C	56382911	C	REC	770	-0.05151	0.3217	-0.682	0.579	-0.1601	0.8728
4	rs11939580:56383352:C:T	56383352	T	REC	770	-0.05151	0.3217	-0.682	0.579	-0.1601	0.8728
4	rs6830409:56388396:T:C	56388396	C	REC	770	-0.05151	0.3217	-0.682	0.579	-0.1601	0.8728
4	rs13140590:56414833:A:G	56414833	G	REC	770	-0.05151	0.3217	-0.682	0.579	-0.1601	0.8728
4	rs1522114:56356062:A:G	56356062	G	REC	766	-0.05139	0.3224	-0.6833	0.5805	-0.1594	0.8734
4	rs4865001:56356343:T:C	56356343	C	REC	766	-0.05139	0.3224	-0.6833	0.5805	-0.1594	0.8734
4	rs4864543:56356395:C:T	56356395	T	REC	766	-0.05139	0.3224	-0.6833	0.5805	-0.1594	0.8734
4	rs6825774:56357317:G:T	56357317	T	REC	766	-0.05139	0.3224	-0.6833	0.5805	-0.1594	0.8734
4	rs6843722:56331332:A:C	56331332	C	REC	765	-0.04932	0.3203	-0.6771	0.5785	-0.154	0.8777
4	rs12648271:56368122:G:C	56368122	C	REC	763	-0.05387	0.3587	-0.7569	0.6491	-0.1502	0.8807
4	rs12501746:56303605:C:T	56303605	T	REC	770	-0.04734	0.3196	-0.6738	0.5791	-0.1481	0.8823
4	rs13128180:56286188:G:T	56286188	T	REC	771	-0.04691	0.3194	-0.6729	0.5791	-0.1469	0.8833
4	rs11932712:56302590:C:T	56302590	T	REC	771	-0.04691	0.3194	-0.6729	0.5791	-0.1469	0.8833
4	rs2412648:56321067:T:G	56321067	G	REC	771	-0.04691	0.3194	-0.6729	0.5791	-0.1469	0.8833
4	rs12512737:56321105:A:T	56321105	T	REC	771	-0.04691	0.3194	-0.6729	0.5791	-0.1469	0.8833
4	rs13125984:56321269:G:A	56321269	A	REC	771	-0.04691	0.3194	-0.6729	0.5791	-0.1469	0.8833
4	rs13140173:56393331:C:T	56393331	T	REC	765	-0.04612	0.3215	-0.6762	0.584	-0.1435	0.886
4	rs12504300:56348527:G:C	56348527	C	REC	769	-0.04884	0.3554	-0.7454	0.6477	-0.1374	0.8907
4	rs4864996:56319088:A:C	56319088	C	REC	768	-0.0432	0.3197	-0.6698	0.5834	-0.1351	0.8925
4	rs13132420:56392813:G:A	56392813	A	REC	754	0.03725	0.3058	-0.5621	0.6366	0.1218	0.9031
4	rs55699500:56407079:G:T	56407079	T	REC	766	0.03607	0.2997	-0.5513	0.6235	0.1204	0.9042
4	rs56362210:56407139:C:T	56407139	T	REC	766	0.03607	0.2997	-0.5513	0.6235	0.1204	0.9042
4	rs6849474:56318462:G:A	56318462	A	REC	769	-0.03004	0.3184	-0.654	0.594	-0.09435	0.9249
4	rs142902983:56406335:C:T	56406335	T	REC	753	-0.05962	0.6734	-1.38	1.26	-0.08854	0.9295
