# Supplementary material for: Every Night and Every Morn: Effect of Variation in CLOCK Gene on Depression Depends on Exposure to Early and Recent Stress
Source: Front Psychiatry. 2021 Aug 26;12:687487. doi: 10.3389/fpsyt.2021.687487 (PMC8428175; doi:10.3389/fpsyt.2021.687487)
Supplement: Supplementary Table 7 — In silico characterization and functional prediction of SNPs in the clumps significantly interacting with recent life events (RLE) and childhood adversities (CHA). Top SNP of each clump is marked in bold red. [file Table_7.xlsx]

## Sheet: BSI x CHA
dependent variable: BSI-Dep + interaction: CHA
SNP	Additive				Dominant				Recessive				Quality control			In silico characterisation
	Beta	L95	U95	P-value	Beta	L95	U95	P-value	Beta	L95	U95	P-value	Hardy	MAF	Missing	Transcription binding site	ClinVar	SNPedia	Funcpred	GWAS catalog	References
rs6828454:56290496:C:T	0.0341	0.01319	0.05501	0.001452	0.0325	-8.4e-05	0.06509	0.05096	0.06599	0.02852	0.1035	0.0005878	0.2636	0.459	0.003601	-	-	-	-	-
rs10049561:56292790:A:G	0.03337	0.01248	0.05425	0.001809	0.03195	-0.0006169	0.06452	0.05487	0.06439	0.02698	0.1018	0.0007796	﻿0.2946	0.4591	0.002401	-	-	-	Reg.Potential = 0.143762, Conservation = 0.002	-
rs11732723:56290558:C:T	0.03318	0.01228	0.05409	0.001934	0.03179	-0.0008114	0.06439	0.05636	0.06407	0.02662	0.1015	0.0008374	0.236	0.4597	0.002401	-	-	-	-	-
rs3749472:56294032:A:G	0.02425	0.003523	0.04498	0.02212	0.02458	-0.009123	0.05829	0.1533	0.04338	0.007957	0.0788	0.01662	0.2663	0.4982	0.004802	-	-	-	Reg.Potential = 0.040447	-
rs3749473:56294628:T:C	0.03336	0.01254	0.05417	0.001749	0.03308	0.0005988	0.06556	0.04628	0.06305	0.02575	0.1004	0.0009676	0.209	0.4596	0.004802	-	x	-	Reg.Potential = 0.039527	-	PMID:29209239 Genetic Biomarkers on Age-Related Cognitive Decline
rs6810483:56290573:T:C	0.02511	0.004293	0.04592	0.01832	0.02409	-0.009733	0.05791	0.1631	0.0463	0.01075	0.08185	0.01087	0.2672	0.4982	0.003601	-	-	-	-	-
rs6840236:56289785:T:C	0.02482	0.003974	0.04566	0.01987	0.0236	-0.01026	0.05747	0.1723	0.046	0.0104	0.0816	0.01153	0.2379	0.4982	0.006002	-	-	-	-	-
rs6858684:56289778:C:T	0.03379	0.01285	0.05473	0.001627	0.03204	-0.0005918	0.06467	0.05468	0.06562	0.02809	0.1032	0.0006435	0.2344	0.4589	0.006002	-	-	-	-	-
rs6858749:56290437:T:C	0.03318	0.01228	0.05409	0.001934	0.03179	-0.0008114	0.06439	0.05636	0.06407	0.02662	0.1015	0.0008374	0.236	0.4597	0.002401	-	x	-	-	-	PMID: PMID:27895820 Sleep, circadian dysrhythmia, obesity and diabetes
rs711533:56289379:C:A	0.05309	0.0223	0.08388	0.0007625	0.05811	0.02443	0.0918	0.0007588	0.06611	-0.05413	0.1863	0.2815	0.4717	0.1755	0.0012	-	-	-	-	-
rs142902983:56406335:C:T	0.05245	0.02105	0.08384	0.001108	0.05777	0.02353	0.09202	0.0009891	0.05923	-0.06476	0.1832	0.3494	0.538	0.1716	0.02761	-	-	-	-	-
rs471546:56286613:A:T	0.05311	0.0223	0.08392	0.0007655	0.05814	0.02443	0.09184	0.0007614	0.06612	-0.05419	0.1864	0.2818	0.4717	0.1757	0.002401	-	-	-	-	-
rs504836:56285305:C:T	0.05311	0.0223	0.08392	0.0007655	0.05814	0.02443	0.09184	0.0007614	0.06612	-0.05419	0.1864	0.2818	0.4717	0.1757	0.002401	-	-	-	-	-
rs505861:56285166:T:G	0.05291	0.02205	0.08377	0.0008173	0.05789	0.02412	0.09167	0.0008194	0.06618	-0.0542	0.1866	0.2816	0.4713	0.1753	0.003601	-	-	-	-	-
rs530875:56289779:A:G	0.05309	0.0223	0.08388	0.0007625	0.05811	0.02443	0.0918	0.0007588	0.06611	-0.05413	0.1863	0.2815	0.4717	0.1755	0.0012	-	-	-	-	-
rs532768:56289999:A:G	0.05309	0.0223	0.08388	0.0007625	0.05811	0.02443	0.0918	0.0007588	0.06611	-0.05413	0.1863	0.2815	0.4717	0.1755	0.0012	-	-	-	-	-
rs534654	0.05309	0.0223	0.08388	0.0007625	0.05811	0.02443	0.0918	0.0007588	0.06611	-0.05413	0.1863	0.2815	0.4048	0.1759	0	-	x	x	-	-	PMID:30569826 The association study of CLOCK gene polymorphisms with antidepressant effect in Chinese with major depressive disorder., PMID:18228528 Clock Genes may Influence Bipolar Disorder Susceptibility and Dysfunctional Circadian Rhythm
rs549564:56286717:T:C	0.05311	0.0223	0.08392	0.0007655	0.05814	0.02443	0.09184	0.0007614	0.06612	-0.05419	0.1864	0.2818	0.4717	0.1757	0.002401	-	-	-	-	-

## Sheet: BSI x RLE
dependent variable: BSI-Dep + interaction: RLE
SNP	Additive				Dominant				Recessive				Quality control			In silico characterisation
	Beta	L95	U95	P-value	Beta	L95	U95	P-value	Beta	L95	U95	P-value	Hardy	MAF	Missing	Transcription binding site	ClinVar	SNPedia	Funcpred	GWAS catalog	Reference
rs6850524:56381997:C:G	0.09761	0.0436	0.1516	0.0004225	0.1272	0.04407	0.2104	0.002805	0.1324	0.03708	0.2276	0.00663	0.02357	0.3582	0.0012	-	-	-	-	-
rs6825994:56390411:C:A	0.09051	0.03407	0.147	0.001739	0.1412	0.06358	0.2188	0.0003866	0.06058	-0.05499	0.1761	0.3046	0.02357	0.3582	0.0012	-	-	-	-	-
rs11133394:56383238:C:T	0.09761	0.0436	0.1516	0.0004225	0.1272	0.04407	0.2104	0.002805	0.1324	0.03708	0.2276	0.00663	0.03467	0.3609	0.007203	-	-	-	-	-
rs28448438:56416665:C:T	0.08898	0.03292	0.145	0.001933	0.1314	0.05366	0.2092	0.0009699	0.08006	-0.03356	0.1937	0.1677	0.02357	0.3582	0.0012	-	-	-	-	-
rs11133383:56317045:C:T	0.08687	0.03017	0.1436	0.002763	0.1323	0.05409	0.2104	0.0009562	0.06604	-0.04951	0.1816	0.263	0.02357	0.3582	0.0012	-	x	x	Conservation = 0.001	-	Doi: 10.1155/2016/2746909. , PMID:26923944
rs6824955:56317136:T:G	0.08617	0.02955	0.1428	0.002945	0.1314	0.05351	0.2093	0.0009901	0.06427	-0.05133	0.1799	0.2762	0.02794	0.3571	0.008403	-	-	-	-	-
rs6834676:56298414:C:G	0.08561	0.02915	0.1421	0.003054	0.1318	0.05388	0.2097	0.000959	0.0632	-0.05159	0.178	0.2809	0.02387	0.3583	0	-	-	-	-	-
rs6853192:56409254:T:A	0.08704	0.03037	0.1437	0.002697	0.134	0.05599	0.2119	0.0007976	0.06233	-0.05317	0.1778	0.2906	0.02881	0.3596	0.003601	-	X	-	Conservation: 0.762	-	PMID: 28645331
rs10462035:56379178:G:A	0.08592	0.02941	0.1424	0.002973	0.1321	0.05435	0.2098	0.0009086	0.06185	-0.0536	0.1773	0.294	0.01898	0.3569	0.006002	-	-	-	-	-
rs11931061	0.08592	0.02941	0.1424	0.002973	0.1321	0.05435	0.2098	0.0009086	0.06185	-0.0536	0.1773	0.294	0.02387	0.3583	0	-	-	-	-	-
rs11939815:56358283:T:G	0.08592	0.02941	0.1424	0.002973	0.1321	0.05435	0.2098	0.0009086	0.06185	-0.0536	0.1773	0.294	0.02387	0.3583	0	-	-	-	Conservation = 0.002	-
rs11947476:56339751:T:C	0.08592	0.02941	0.1424	0.002973	0.1321	0.05435	0.2098	0.0009086	0.06185	-0.0536	0.1773	0.294	0.02357	0.3582	0.0012	-	-	-	-	-
rs11947623:56349190:C:A	0.08592	0.02941	0.1424	0.002973	0.1321	0.05435	0.2098	0.0009086	0.06185	-0.0536	0.1773	0.294	0.02387	0.3583	0	-	-	-	-	-
rs12646078:56368204:T:C	0.08592	0.02941	0.1424	0.002973	0.1321	0.05435	0.2098	0.0009086	0.06185	-0.0536	0.1773	0.294	0.02387	0.3583	0	-	-	-	-	-
rs13102385:56345255:T:C	0.08592	0.02941	0.1424	0.002973	0.1321	0.05435	0.2098	0.0009086	0.06185	-0.0536	0.1773	0.294	0.02387	0.3583	0	-	-	-	-	-
rs13128582:56328944:C:G	0.08592	0.02941	0.1424	0.002973	0.1321	0.05435	0.2098	0.0009086	0.06185	-0.0536	0.1773	0.294	0.02387	0.3583	0	-	-	-	Conservation = 0.002	-
rs13138697:56363309:G:A	0.08592	0.02941	0.1424	0.002973	0.1321	0.05435	0.2098	0.0009086	0.06185	-0.0536	0.1773	0.294	0.02357	0.3582	0.0012	-	-	-	-	-
rs13152650:56357858:T:C	0.08592	0.02941	0.1424	0.002973	0.1321	0.05435	0.2098	0.0009086	0.06185	-0.0536	0.1773	0.294	0.02807	0.3565	0.004802	-	-	-	Conservation = 0.289	-
rs1522110:56380283:C:T	0.08592	0.02941	0.1424	0.002973	0.1321	0.05435	0.2098	0.0009086	0.06185	-0.0536	0.1773	0.294	0.03483	0.3602	0.003601	-	x	x	Conservation = 0.005	-	https://www.snpedia.com/index.php/Rs2412646, [PMID 25677407], [PMID 24824748], PMID: 20180986, https://www.ncbi.nlm.nih.gov/CBBresearch/Lu/Demo/LitVar/#!?query=rs2412646
rs1522111:56329563:T:A	0.08592	0.02941	0.1424	0.002973	0.1321	0.05435	0.2098	0.0009086	0.06185	-0.0536	0.1773	0.294	0.02387	0.3583	0	-	-	-	-	-
rs1980273:56367401:C:G	0.08592	0.02941	0.1424	0.002973	0.1321	0.05435	0.2098	0.0009086	0.06185	-0.0536	0.1773	0.294	0.02387	0.3583	0	-	-	-	-	-
rs2140077:56338953:A:G	0.08592	0.02941	0.1424	0.002973	0.1321	0.05435	0.2098	0.0009086	0.06185	-0.0536	0.1773	0.294	0.02387	0.3583	0	-	-	-	-	-
rs2177127:56379959:A:C	0.08592	0.02941	0.1424	0.002973	0.1321	0.05435	0.2098	0.0009086	0.06185	-0.0536	0.1773	0.294	0.02357	0.3582	0.0012	-	x	x	reg. Potential = 0.006214	-	PMID: 25358694 Genetic adaptation of the human circadian clock to day-length latitudinal variations and relevance for affective disorders.
rs2177129:56365414:C:T	0.08592	0.02941	0.1424	0.002973	0.1321	0.05435	0.2098	0.0009086	0.06185	-0.0536	0.1773	0.294	0.02357	0.3582	0.0012	-	-	-	-	-
rs35767091:56346723:G:A	0.08592	0.02941	0.1424	0.002973	0.1321	0.05435	0.2098	0.0009086	0.06185	-0.0536	0.1773	0.294	0.02357	0.3582	0.0012	-	-	-	reg. Potential = 0.018999	-
rs3805152:56359658:C:T	0.08592	0.02941	0.1424	0.002973	0.1321	0.05435	0.2098	0.0009086	0.06185	-0.0536	0.1773	0.294	0.02387	0.3583	0	-	-	-	Conservation = 0.002	-
rs3805154:56363927:C:T	0.08592	0.02941	0.1424	0.002973	0.1321	0.05435	0.2098	0.0009086	0.06185	-0.0536	0.1773	0.294	0.03457	0.3577	0	-	-	-	Conservation = 0.01	-
rs3805157:56364103:A:G	0.08592	0.02941	0.1424	0.002973	0.1321	0.05435	0.2098	0.0009086	0.06185	-0.0536	0.1773	0.294	0.02387	0.3583	0	-	-	-	-	-
rs3828481:56376664:T:C	0.08592	0.02941	0.1424	0.002973	0.1321	0.05435	0.2098	0.0009086	0.06185	-0.0536	0.1773	0.294	0.02387	0.3583	0	-	-	-	Conservation = 0.915	-
rs4371676:56329008:G:A	0.08592	0.02941	0.1424	0.002973	0.1321	0.05435	0.2098	0.0009086	0.06185	-0.0536	0.1773	0.294	0.01942	0.358	0.002401	-	-	-	reg. Potential = 0.012549	-
rs4580704:56326707:G:C	0.08592	0.02941	0.1424	0.002973	0.1321	0.05435	0.2098	0.0009086	0.06185	-0.0536	0.1773	0.294	0.02387	0.3583	0	-	-	-	-	-
rs4864998:56332606:A:G	0.08592	0.02941	0.1424	0.002973	0.1321	0.05435	0.2098	0.0009086	0.06185	-0.0536	0.1773	0.294	0.02387	0.3583	0	-	-	-	Conservation = 0.001	-
rs58894703:56358538:G:A	0.08592	0.02941	0.1424	0.002973	0.1321	0.05435	0.2098	0.0009086	0.06185	-0.0536	0.1773	0.294	0.02387	0.3583	0	-	-	-	Conservation = 0.003	-
rs62303714:56329018:A:T	0.08592	0.02941	0.1424	0.002973	0.1321	0.05435	0.2098	0.0009086	0.06185	-0.0536	0.1773	0.294	0.0285	0.3566	0.003601	-	-	-	Conservation = 0.004	-
rs6810948:56351192:A:G	0.08592	0.02941	0.1424	0.002973	0.1321	0.05435	0.2098	0.0009086	0.06185	-0.0536	0.1773	0.294	0.02357	0.3582	0.0012	-	-	-	-	-
rs6817267:56338541:G:A	0.08592	0.02941	0.1424	0.002973	0.1321	0.05435	0.2098	0.0009086	0.06185	-0.0536	0.1773	0.294	0.02387	0.3583	0	-	-	-	Conservation = 0.007	-
rs6819660:56374577:T:G	0.08592	0.02941	0.1424	0.002973	0.1321	0.05435	0.2098	0.0009086	0.06185	-0.0536	0.1773	0.294	0.0192	0.3583	0.004802	-	-	-	-	-
rs6824057:56367278:G:C	0.08592	0.02941	0.1424	0.002973	0.1321	0.05435	0.2098	0.0009086	0.06185	-0.0536	0.1773	0.294	0.01482	0.3585	0.02041	-	-	-	Conservation = 0.254	-
rs6837710:56374455:C:T	0.08592	0.02941	0.1424	0.002973	0.1321	0.05435	0.2098	0.0009086	0.06185	-0.0536	0.1773	0.294	0.02357	0.3582	0.0012	-	-	-	Conservation = 0.002	-
rs6846427:56335448:C:G	0.08592	0.02941	0.1424	0.002973	0.1321	0.05435	0.2098	0.0009086	0.06185	-0.0536	0.1773	0.294	0.08	0.4181	0.04682	-	-	-	-	-
rs7667849:56388199:A:G	0.08592	0.02941	0.1424	0.002973	0.1321	0.05435	0.2098	0.0009086	0.06185	-0.0536	0.1773	0.294	0.02387	0.3583	0	-	-	-	-	-
rs7668147:56339384:C:T	0.08592	0.02941	0.1424	0.002973	0.1321	0.05435	0.2098	0.0009086	0.06185	-0.0536	0.1773	0.294	0.02387	0.3583	0	-	-	-	Reg. Potential = 0.021211	-
rs7670225:56368018:C:T	0.08592	0.02941	0.1424	0.002973	0.1321	0.05435	0.2098	0.0009086	0.06185	-0.0536	0.1773	0.294	0.02387	0.3583	0	-	-	-	Conservation = 0.129	-
rs7677526:56349908:A:T	0.08592	0.02941	0.1424	0.002973	0.1321	0.05435	0.2098	0.0009086	0.06185	-0.0536	0.1773	0.294	0.02387	0.3583	0	-	x	x	Conservation = 0.001	x	PMID: 18957941 Genome-wide association scan for five major dimensions of personality. PMID: 25309987 Clock gene modulates roles of OXTR and AVPR1b genes in prosociality.
rs7684810:56352794:C:T	0.08592	0.02941	0.1424	0.002973	0.1321	0.05435	0.2098	0.0009086	0.06185	-0.0536	0.1773	0.294	0.02387	0.3583	0	-	-	-	-	-
rs9312662:56386371:T:C	0.08592	0.02941	0.1424	0.002973	0.1321	0.05435	0.2098	0.0009086	0.06185	-0.0536	0.1773	0.294	0.02387	0.3583	0	x	-	-	Reg. Potential = 0.652, Conservation = 0.202	-
rs9997288:56347227:T:C	0.08592	0.02941	0.1424	0.002973	0.1321	0.05435	0.2098	0.0009086	0.06185	-0.0536	0.1773	0.294	0.02387	0.3583	0	-	x	x	Conservation = 0.075, miRNA bindig site	-	PMID: 30696097 <i>CLOCK</i> Polymorphisms in Attention-Deficit/Hyperactivity Disorder (ADHD): Further Evidence Linking Sleep and Circadian Disturbances and ADHD
rs10016506:56396674:G:T	0.087	0.03044	0.1436	0.002657	0.1343	0.05652	0.2121	0.0007522	0.06159	-0.05392	0.1771	0.2963	0.02357	0.3582	0.0012	x	-	-	Reg.potencial = 0.131431, conservation = 0.005	-
rs11133379:56306111:G:A	0.0861	0.02956	0.1426	0.002931	0.1326	0.05481	0.2104	0.0008748	0.06158	-0.05393	0.1771	0.2964	0.01289	0.3624	0.009604	-	-	-	-	-
rs11733864:56321530:C:T	0.0861	0.02956	0.1426	0.002931	0.1326	0.05481	0.2104	0.0008748	0.06158	-0.05393	0.1771	0.2964	0.02387	0.3583	0	-	-	-	-	-
rs12643926:56310621:C:T	0.0861	0.02956	0.1426	0.002931	0.1326	0.05481	0.2104	0.0008748	0.06158	-0.05393	0.1771	0.2964	0.02357	0.3582	0.0012	-	-	-	Conservation = 0.139	-
rs12647034:56310622:A:G	0.0861	0.02956	0.1426	0.002931	0.1326	0.05481	0.2104	0.0008748	0.06158	-0.05393	0.1771	0.2964	0.02357	0.3582	0.0012	-	-	-	Conservation = 0.015	-
rs13121235:56311947:A:G	0.0861	0.02956	0.1426	0.002931	0.1326	0.05481	0.2104	0.0008748	0.06158	-0.05393	0.1771	0.2964	0.02387	0.3583	0	-	-	-	-	-
rs1522106:56307214:C:A	0.0861	0.02956	0.1426	0.002931	0.1326	0.05481	0.2104	0.0008748	0.06158	-0.05393	0.1771	0.2964	0.02807	0.3565	0.004802	-	-	-	Conservation = 0.29	-
rs2412646:56318772:T:C	0.0861	0.02956	0.1426	0.002931	0.1326	0.05481	0.2104	0.0008748	0.06158	-0.05393	0.1771	0.2964	0.013	0.3594	0.0012	-	-	-	-	-
rs2412647:56319105:C:T	0.0861	0.02956	0.1426	0.002931	0.1326	0.05481	0.2104	0.0008748	0.06158	-0.05393	0.1771	0.2964	0.01954	0.3589	0	-	-	-	Conservation = 0.002	-
rs3736544:56309992:A:G	0.0861	0.02956	0.1426	0.002931	0.1326	0.05481	0.2104	0.0008748	0.06158	-0.05393	0.1771	0.2964	0.02357	0.3582	0.0012	-	-	-	Conservation = 0.003	-
rs3736545:56310343:C:G	0.0861	0.02956	0.1426	0.002931	0.1326	0.05481	0.2104	0.0008748	0.06158	-0.05393	0.1771	0.2964	0.02387	0.3583	0	-	-	-	-	-
rs3805147:56306730:C:T	0.0861	0.02956	0.1426	0.002931	0.1326	0.05481	0.2104	0.0008748	0.06158	-0.05393	0.1771	0.2964	0.02387	0.3583	0	-	-	-	-	-
rs6811520:56315178:T:C	0.0861	0.02956	0.1426	0.002931	0.1326	0.05481	0.2104	0.0008748	0.06158	-0.05393	0.1771	0.2964	0.02357	0.3582	0.0012	-	-	-	-	-
rs473005:56288125:A:C	0.08612	0.02954	0.1427	0.002946	0.1327	0.05481	0.2105	0.0008793	0.06155	-0.05405	0.1771	0.297	0.01942	0.358	0.002401	-	-	-	Conservation = 0.039	-
rs564762:56284631:C:T	﻿0.08612	0.02954	0.1427	0.002946	0.1327	0.05481	0.2105	0.0008793	0.06155	-0.05405	0.1771	0.297	0.02263	0.3599	0.01921	-	-	-	Conservation = 0.012	-
rs1965467:56322740:G:A	0.08701	0.03034	0.1437	0.002703	0.1342	0.05622	0.2121	0.0007792	0.0614	-0.05424	0.177	0.2984	0.02387	0.3583	0	-	x	x	Reg. Potential = 0.170133 Conservation = 0.99	-	PMID: 21172166 Pharmacogenetics of antidepressant response, PMID: 21781277 Functional genetic variation in the Rev-Erbα pathway and lithium response in the treatment of bipolar disorder. , PMID: 19166596 Circadian polymorphisms associated with affective disorders., PMID: 19347611 CLOCK may predict the response to fluvoxamine treatment in Japanese major depressive disorder patients.,
rs10002541:56395011:T:C	0.08634	0.02983	0.1428	0.002836	0.1332	0.05547	0.2109	0.0008214	0.06114	-0.0543	0.1766	0.2996	0.02364	0.3586	0.002401	-	-	-	-	-
rs10005989:56405206:C:T	0.08634	0.02983	0.1428	0.002836	0.1332	0.05547	0.2109	0.0008214	0.06114	-0.0543	0.1766	0.2996	0.02387	0.3583	0	-	-	-	-	-
rs11726609:56400869:T:A	0.08634	0.02983	0.1428	0.002836	0.1332	0.05547	0.2109	0.0008214	0.06114	-0.0543	0.1766	0.2996	0.02357	0.3582	0.0012	-	X	-	-	-	PMID: 28645331
rs17085889:56402115:G:A	0.08634	0.02983	0.1428	0.002836	0.1332	0.05547	0.2109	0.0008214	0.06114	-0.0543	0.1766	0.2996	0.02357	0.3582	0.0012	-	-	-	-	-
rs28582059:56408404:G:C	0.08634	0.02983	0.1428	0.002836	0.1332	0.05547	0.2109	0.0008214	0.06114	-0.0543	0.1766	0.2996	0.02387	0.3583	0	-	-	-	-	-
rs28525309:56406236:G:C	0.08634	0.02983	0.1428	0.002836	0.1332	0.05547	0.2109	0.0008214	0.06114	-0.0543	0.1766	0.2996	0.02357	0.3582	0.0012	-	-	-	-	-
rs28790098:56398109:C:T	0.08634	0.02983	0.1428	0.002836	0.1332	0.05547	0.2109	0.0008214	0.06114	-0.0543	0.1766	0.2996	0.02357	0.3582	0.0012	-	-	-	Conservation = 0.001	-
rs4865008:56410855:T:G	0.08634	0.02983	0.1428	0.002836	0.1332	0.05547	0.2109	0.0008214	0.06114	-0.0543	0.1766	0.2996	0.02357	0.3582	0.0012	-	-	-	Conservation: 0.012	-
rs62309727:56391793:G:A	0.08634	0.02983	0.1428	0.002836	0.1332	0.05547	0.2109	0.0008214	0.06114	-0.0543	0.1766	0.2996	0.02839	0.3578	0.003601	-	-	-	-	-
rs6812042:56396079:G:T	0.08634	0.02983	0.1428	0.002836	0.1332	0.05547	0.2109	0.0008214	0.06114	-0.0543	0.1766	0.2996	0.02387	0.3583	0	-	-	-	-	-
rs6815516:56399184:A:T	0.08634	0.02983	0.1428	0.002836	0.1332	0.05547	0.2109	0.0008214	0.06114	-0.0543	0.1766	0.2996	0.02387	0.3583	0	-	-	-	-	-
rs6839788:56393040:G:T	0.08634	0.02983	0.1428	0.002836	0.1332	0.05547	0.2109	0.0008214	0.06114	-0.0543	0.1766	0.2996	0.02387	0.3583	0	-	-	-	Conservation = 0.003	-
rs7673908:56394819:A:G	0.08634	0.02983	0.1428	0.002836	0.1332	0.05547	0.2109	0.0008214	0.06114	-0.0543	0.1766	0.2996	0.02357	0.3582	0.0012	-	x	x	Conservation = 0.001	-	PMID: 30696097 <i>CLOCK</i> Polymorphisms in Attention-Deficit/Hyperactivity Disorder (ADHD): Further Evidence Linking Sleep and Circadian Disturbances and ADHD.
rs9998038:56397849:C:T	0.08634	0.02983	0.1428	0.002836	0.1332	0.05547	0.2109	0.0008214	0.06114	-0.0543	0.1766	0.2996	0.02357	0.3582	0.0012	-	x	x	Conservation = 0.129		PMID: 18228528 Clock genes may influence bipolar disorder susceptibility and dysfunctional circadian rhythm.
rs9998146:56397977:C:T	0.08634	0.02983	0.1428	0.002836	0.1332	0.05547	0.2109	0.0008214	0.06114	-0.0543	0.1766	0.2996	0.02357	0.3582	0.0012	-	-	-	-	-
rs1522107:56380773:A:T	0.08632	0.02972	0.1429	0.002888	0.1331	0.05528	0.211	0.0008428	0.06117	-0.05447	0.1768	0.3002	0.02387	0.3583	0	-	-	-	-	-
rs1522108:56380733:T:C	0.08632	0.02972	0.1429	0.002888	0.1331	0.05528	0.211	0.0008428	0.06117	-0.05447	0.1768	0.3002	0.02387	0.3583	0	-	-	-	Conservation = 0.002	-
rs11133382:56316980:T:G	0.08624	0.0295	0.143	0.002987	0.133	0.05503	0.2109	0.0008674	0.06074	-0.05536	0.1768	0.3055	0.08	0.4181	0.04682	-	-	-	-	-
rs11735267:56347287:C:T	0.08373	0.02744	0.14	0.003659	0.1288	0.0513	0.2062	0.001173	0.05993	-0.05486	0.1747	0.3065	0.02387	0.3583	0	-	-	-	Conservation = 0.798	-
rs28670674:56407103:G:A	0.08401	0.02736	0.1406	0.003758	0.1296	0.05165	0.2076	0.001171	0.05902	-0.05642	0.1745	0.3166	0.03467	0.3609	0.007203	-	-	-	Conservation: 0.928	-
rs6554286:56400304:T:G	0.08581	0.0291	0.1425	0.003115	0.133	0.05511	0.2109	0.0008587	0.05903	-0.05696	0.175	0.3189	0.02357	0.3582	0.0012	-	-	-	Conservation = 0.021	-
rs3817444	0.08532	0.02871	0.1419	0.003234	0.1321	0.05435	0.2098	0.0009086	0.05891	-0.05686	0.1747	0.3189	0.02387	0.3583	0	-	-	-	Conservation = 0.005	-
rs6832769:56298194:G:A	0.08514	0.02828	0.142	0.003437	0.1319	0.05373	0.21	0.0009858	0.05884	-0.05735	0.175	0.3212	0.0131	0.3614	0.003601	-	-	-	-	-
rs6554280:56374952:A:G	0.08462	0.02793	0.1413	0.00354	0.1311	0.05323	0.209	0.001012	0.05823	-0.05771	0.1742	0.3253	0.02387	0.3583	0	-	x	x	Conservation = 0.004	-	https://www.ncbi.nlm.nih.gov/snp/rs4580704/#publications (obesity, metabolic disorders)
rs10034433:56421176:A:T	0.08413	0.02769	0.1406	0.003588	0.1321	0.05435	0.2098	0.0009086	0.05531	-0.0598	0.1704	0.3466	0.01954	0.3589	0	-	-	-	-	-
rs11133399:56413831:A:G	0.08413	0.02769	0.1406	0.003588	0.1321	0.05435	0.2098	0.0009086	0.05531	-0.0598	0.1704	0.3466	0.01954	0.3589	0	X	X	-	-	-	PMID: 30843665
rs28463765:56412434:C:T	0.08413	0.02769	0.1406	0.003588	0.1321	0.05435	0.2098	0.0009086	0.05531	-0.0598	0.1704	0.3466	0.02357	0.3582	0.0012	-	x	x	-	-	PMID: 30696097 <i>CLOCK</i> Polymorphisms in Attention-Deficit/Hyperactivity Disorder (ADHD): Further Evidence Linking Sleep and Circadian Disturbances and ADHD
rs726967	0.08413	0.02769	0.1406	0.003588	0.1321	0.05435	0.2098	0.0009086	0.05531	-0.0598	0.1704	0.3466	0.01954	0.3589	0	-	-	-	Conservation = 0.004	-
rs4865010:56414962:A:C	0.08413	0.02769	0.1406	0.003588	0.1321	0.05435	0.2098	0.0009086	0.05531	-0.0598	0.1704	0.3466	0.01954	0.3589	0	X	-	-	Reg.potential: 0.142164, Conservation: 0.992	-
rs6851838:56420747:A:C	0.08414	0.02766	0.1406	0.003604	0.1321	0.05434	0.2099	0.0009118	0.0553	-0.05987	0.1705	0.3469	0.01964	0.3594	0.0012	-	-	-	Reg.potential: 0.142255, Conservation: 0.01	-
rs60797008:56388672:A:T	0.08072	0.02369	0.1377	0.005673	0.1257	0.04716	0.2042	0.001772	0.05286	-0.06313	0.1689	0.372	0.02357	0.3582	0.0012	-	-	-	Conservation = 0.003	-
